# Supplementary material for: The formation of the Indo-Pacific montane avifauna
Source: Nat Commun. 2023 Dec 11;14:8215. doi: 10.1038/s41467-023-43964-y (PMC10713610; doi:10.1038/s41467-023-43964-y)
Supplement: Supplementary file 6 — Supplementary Data 3 [file 41467_2023_43964_MOESM6_ESM.zip]

Archive with 24 entries (24 files):
- 01_Pachycephalidae.tre
- 02_Petroicidae_A.tre
- 03_Petroicidae_B.tre
- 04_Stenostiridae.tre
- 05_Pnoepygidae.tre
- 06_Cettiidae.tre
- 07_Phylloscopidae.tre
- 08_Locustellidae.tre
- 09_Sturnidae.tre
- 10_Turdidae_A.tre
- 11_Turdidae_B.tre
- 12_Turdidae_C.tre
- 13_Muscicapidae_A.tre
- 14_Muscicapidae_B.tre
- 15_Muscicapidae_C.tre
- 16_Dicaeidae.tre
- 17_Fringillidae.tre
- 18_Phyllergates_cucullatus_supermatrix.tre
- 19_Phyllergates_mitogenomes.tre
- 20_Indo_Pacific_Phylloscopus_spp_mitogenomes.tre
- 21_Ficedula_hyperythra_supermatrix.tre
- 22_Ficedula_hyperythra_mitogenomes.tre
- 23_Tree_for_phylo_null_models.tre
- Supplementary Data 3 Contents.pdf
