# Supplementary material for: The formation of the Indo-Pacific montane avifauna
Source: Nat Commun. 2023 Dec 11;14:8215. doi: 10.1038/s41467-023-43964-y (PMC10713610; doi:10.1038/s41467-023-43964-y)
Supplement: Supplementary file 6 — Supplementary Data 3 [file 41467_2023_43964_MOESM6_ESM.zip › 01_Pachycephalidae.tre]

#NEXUS
Begin taxa;
	Dimensions ntax=65;
	Taxlabels
		Colluricincla_affinis_AMNH300924
		Colluricincla_boweri_MVZ181452
		Colluricincla_discolor_AMNH330084
		Colluricincla_fortis_ANWC26500
		Colluricincla_harmonica_MV1422
		Colluricincla_megarhyncha_ANWC_B33536
		Colluricincla_obscura_AMNH657127
		Colluricincla_rufogaster_ANWC39343
		Colluricincla_tappenbecki_KU7153
		Colluricincla_tenebrosa_AMNH659477
		Colluricincla_woodwardi_MV_D592
		Coracornis_raveni_NRM569472
		Coracornis_sanghirensis_ZMUC123921
		Melanorectes_nigrescens_ANWC26846
		Pachycephala_albiventris_ZMUC117176
		Pachycephala_arctitorquis_WAM25087
		Pachycephala_aurea_ZMB_34_1201
		Pachycephala_balim_AMNH341489
		Pachycephala_caledonica_FMNH268487
		Pachycephala_chlorura_ICL_ABP369
		Pachycephala_cinerea_ZMUC118870
		Pachycephala_citreogaster_ZMUC95288
		Pachycephala_collaris_FMNH_280595
		Pachycephala_feminina_ZMUC_29_818
		Pachycephala_flavifrons_ZMB_2000_21758
		Pachycephala_fulvotincta_ZMB_30_3385
		Pachycephala_griseonota_ZMUC26823
		Pachycephala_homeyeri_KUNHM15340
		Pachycephala_hyperythra_FMNH280631
		Pachycephala_hypoxantha_AMNH648529
		Pachycephala_implicata_BMNH_1959_21_1075
		Pachycephala_inornata_ANWC38742
		Pachycephala_jacquinoti_ZMB_36_447
		Pachycephala_johni_AMNH_658812
		Pachycephala_lanioides_ANWC_29493
		Pachycephala_leucogastra_SNZP_TKP2004065
		Pachycephala_lorentzi_FMNH280615
		Pachycephala_macrorhyncha_ZMUC_136196
		Pachycephala_melanorhyncha_AMNH132098
		Pachycephala_melanura_MV1248
		Pachycephala_mentalis_ZMB_55_225
		Pachycephala_meyeri_AMNH_658372
		Pachycephala_modesta_FMNH280637
		Pachycephala_monacha_BMNH_1910_12_28_253
		Pachycephala_nudigula_WAM22678
		Pachycephala_occidentalis_MV_0296
		Pachycephala_olivacea_MV1826
		Pachycephala_orioloides_ZM139460
		Pachycephala_orpheus_ZMB_56_167
		Pachycephala_pectoralis_MV3477
		Pachycephala_phaionota_FMNH280634
		Pachycephala_philippinensis_ZMUC117169
		Pachycephala_richardsi_BMNH_1959_21_1594
		Pachycephala_rufiventris_MV4205
		Pachycephala_rufogularis_ANWC_B38098
		Pachycephala_schlegelii_ANWC24574
		Pachycephala_simplex_ANWC27005
		Pachycephala_soror_ANWC26736
		Pachycephala_sulfuriventer_DZUG_88
		Pachycephala_tenebrosa_NRM569469
		Pachycephala_vanikorensis_AM_13394
		Pachycephala_vitiensis_ZMB_36_434
		Pitohui_dichrous_ANWC27042
		Pseudorectes_ferrugineus_MV_E506
		Pseudorectes_incertus_unknown
		;
End;
Begin trees;
	Translate
		1 Colluricincla_affinis_AMNH300924,
		2 Colluricincla_boweri_MVZ181452,
		3 Colluricincla_discolor_AMNH330084,
		4 Colluricincla_fortis_ANWC26500,
		5 Colluricincla_harmonica_MV1422,
		6 Colluricincla_megarhyncha_ANWC_B33536,
		7 Colluricincla_obscura_AMNH657127,
		8 Colluricincla_rufogaster_ANWC39343,
		9 Colluricincla_tappenbecki_KU7153,
		10 Colluricincla_tenebrosa_AMNH659477,
		11 Colluricincla_woodwardi_MV_D592,
		12 Coracornis_raveni_NRM569472,
		13 Coracornis_sanghirensis_ZMUC123921,
		14 Melanorectes_nigrescens_ANWC26846,
		15 Pachycephala_albiventris_ZMUC117176,
		16 Pachycephala_arctitorquis_WAM25087,
		17 Pachycephala_aurea_ZMB_34_1201,
		18 Pachycephala_balim_AMNH341489,
		19 Pachycephala_caledonica_FMNH268487,
		20 Pachycephala_chlorura_ICL_ABP369,
		21 Pachycephala_cinerea_ZMUC118870,
		22 Pachycephala_citreogaster_ZMUC95288,
		23 Pachycephala_collaris_FMNH_280595,
		24 Pachycephala_feminina_ZMUC_29_818,
		25 Pachycephala_flavifrons_ZMB_2000_21758,
		26 Pachycephala_fulvotincta_ZMB_30_3385,
		27 Pachycephala_griseonota_ZMUC26823,
		28 Pachycephala_homeyeri_KUNHM15340,
		29 Pachycephala_hyperythra_FMNH280631,
		30 Pachycephala_hypoxantha_AMNH648529,
		31 Pachycephala_implicata_BMNH_1959_21_1075,
		32 Pachycephala_inornata_ANWC38742,
		33 Pachycephala_jacquinoti_ZMB_36_447,
		34 Pachycephala_johni_AMNH_658812,
		35 Pachycephala_lanioides_ANWC_29493,
		36 Pachycephala_leucogastra_SNZP_TKP2004065,
		37 Pachycephala_lorentzi_FMNH280615,
		38 Pachycephala_macrorhyncha_ZMUC_136196,
		39 Pachycephala_melanorhyncha_AMNH132098,
		40 Pachycephala_melanura_MV1248,
		41 Pachycephala_mentalis_ZMB_55_225,
		42 Pachycephala_meyeri_AMNH_658372,
		43 Pachycephala_modesta_FMNH280637,
		44 Pachycephala_monacha_BMNH_1910_12_28_253,
		45 Pachycephala_nudigula_WAM22678,
		46 Pachycephala_occidentalis_MV_0296,
		47 Pachycephala_olivacea_MV1826,
		48 Pachycephala_orioloides_ZM139460,
		49 Pachycephala_orpheus_ZMB_56_167,
		50 Pachycephala_pectoralis_MV3477,
		51 Pachycephala_phaionota_FMNH280634,
		52 Pachycephala_philippinensis_ZMUC117169,
		53 Pachycephala_richardsi_BMNH_1959_21_1594,
		54 Pachycephala_rufiventris_MV4205,
		55 Pachycephala_rufogularis_ANWC_B38098,
		56 Pachycephala_schlegelii_ANWC24574,
		57 Pachycephala_simplex_ANWC27005,
		58 Pachycephala_soror_ANWC26736,
		59 Pachycephala_sulfuriventer_DZUG_88,
		60 Pachycephala_tenebrosa_NRM569469,
		61 Pachycephala_vanikorensis_AM_13394,
		62 Pachycephala_vitiensis_ZMB_36_434,
		63 Pitohui_dichrous_ANWC27042,
		64 Pseudorectes_ferrugineus_MV_E506,
		65 Pseudorectes_incertus_unknown
		;
tree TREE1 = [&R] (((14[&ND3_Pachy_aligned.phy.rate=0.008669412852617499,height_95%_HPD={0.0,3.552713678800501E-15},length_range={8.03023131319741,12.663687477465464},ND2_Pachy_aligned.phy.rate_95%_HPD={0.007990954134304541,0.013145005723998826},length_95%_HPD={8.992005443522997,11.287347868061497},height_range={0.0,7.105427357601002E-15},ND3_Pachy_aligned.phy.rate_95%_HPD={0.0056673014295445965,…
End;
