# Supplementary material for: The formation of the Indo-Pacific montane avifauna
Source: Nat Commun. 2023 Dec 11;14:8215. doi: 10.1038/s41467-023-43964-y (PMC10713610; doi:10.1038/s41467-023-43964-y)
Supplement: Supplementary file 6 — Supplementary Data 3 [file 41467_2023_43964_MOESM6_ESM.zip › 02_Petroicidae_A.tre]

#NEXUS

Begin taxa;
	Dimensions ntax=8;
	Taxlabels
		Eopsaltria_flaviventris_AM072075
		Microeca_fascinans_fascinans_D493
		Microeca_flavigaster_flavissima_JCW083
		Microeca_flavovirescens_cuicui
		Microeca_griseoceps_kempi_C732
		Microeca_papuana_E301
		Monachella_muelleriana_muelleriana_E058
		Petroica_rodinogaster_rodinogaster_B666
		;
End;

Begin trees;
	Translate
		1 Eopsaltria_flaviventris_AM072075,
		2 Microeca_fascinans_fascinans_D493,
		3 Microeca_flavigaster_flavissima_JCW083,
		4 Microeca_flavovirescens_cuicui,
		5 Microeca_griseoceps_kempi_C732,
		6 Microeca_papuana_E301,
		7 Monachella_muelleriana_muelleriana_E058,
		8 Petroica_rodinogaster_rodinogaster_B666
		;
tree TREE1 = [&R] (8[&height_95%_HPD={0.0,0.0},length_range={9.412179476278894,18.457145947776294},CO1_Petroicidae_long.phy.rate_median=0.007359255673938426,ND2_Petroicidae_long.phy.rate=0.01480487759175914,length_95%_HPD={10.6534460653133,14.357965053620946},height_range={0.0,3.552713678800501E-15},ND2_Petroicidae_long.phy.rate_95%_HPD={0.011151770412823742,0.018657314176178632},CO1_Petroicidae_long.phy.rate=0.007196153552175038,height_median=0.0,height=7.005962426253626E-17,ND2_Petroicidae_long.phy.rate_median=0.014781222807899144,ND2_Petroicidae_long.phy.rate_range={0.0068704337412519145,0.023556395631578048},CO1_Petroicidae_long.phy.rate_95%_HPD={0.0048038708813866295,0.009064012923983676},length=12.526294994944028,CO1_Petroicidae_long.phy.rate_range={0.002591339886425862,0.012167379725746212},length_median=12.420116314119937]:12.526294994944028,((6[&height_95%_HPD={0.0,0.0},length_range={7.644595533326894,14.50140411645515},CO1_Petroicidae_long.phy.rate_median=0.007834303155861293,ND2_Petroicidae_long.phy.rate=0.012259997787969984,length_95%_HPD={8.682150123338548,11.56555189909725},height_range={0.0,3.552713678800501E-15},ND2_Petroicidae_long.phy.rate_95%_HPD={0.00940921275784943,0.015056728239921926},CO1_Petroicidae_long.phy.rate=0.007785070140490956,height_median=0.0,height=7.005962426253626E-17,ND2_Petroicidae_long.phy.rate_median=0.01224479963395423,ND2_Petroicidae_long.phy.rate_range={0.0052947136710714575,0.017926328618919383},CO1_Petroicidae_long.phy.rate_95%_HPD={0.005775374243452121,0.009772905054108019},length=10.079116187108818,CO1_Petroicidae_long.phy.rate_range={0.003967723328092953,0.012763198480264432},length_median=10.030517613647755]:10.079275200030933,(((3[&height_95%_HPD={0.0,0.0},length_range={3.1785630861017435,9.29381704848455},CO1_Petroicidae_long.phy.rate_median=0.009148403204024994,ND2_Petroicidae_long.phy.rate=0.014304007639410032,length_95%_HPD={4.18003749059043,6.582017729937467},height_range={0.0,3.552713678800501E-15},ND2_Petroicidae_long.phy.rate_95%_HPD={0.009975648251748253,0.018270307228212344},CO1_Petroicidae_long.phy.rate=0.009553716821481902,height_median=0.0,height=7.04543263710576E-17,ND2_Petroicidae_long.phy.rate_median=0.014350987948300682,ND2_Petroicidae_long.phy.rate_range={0.006661769841715789,0.027707049553790112},CO1_Petroicidae_long.phy.rate_95%_HPD={0.006986472573681414,0.013380589645023054},length=5.292172381000987,CO1_Petroicidae_long.phy.rate_range={0.005407477778680172,0.01883216460138302},length_median=5.23230872331188]:5.115901598333828,2[&height_95%_HPD={0.0,0.0},length_range={3.1785630861017435,7.836022919878655},CO1_Petroicidae_long.phy.rate_median=0.007999285725047224,ND2_Petroicidae_long.phy.rate=0.014814986650329352,length_95%_HPD={4.140488974021874,6.202815486314305},height_range={0.0,3.552713678800501E-15},ND2_Petroicidae_long.phy.rate_95%_HPD={0.010980832110048518,0.018577809895506923},CO1_Petroicidae_long.phy.rate=0.00810076267651029,height_median=0.0,height=7.223048585940359E-17,ND2_Petroicidae_long.phy.rate_median=0.014612403970440785,ND2_Petroicidae_long.phy.rate_range={0.007445713215221849,0.024855887752414423},CO1_Petroicidae_long.phy.rate_95%_HPD={0.005543585112875464,0.010677719432319504},length=5.140185352755041,CO1_Petroicidae_long.phy.rate_range={0.0033924607581356427,0.018300026066050225},length_median=5.107654247798584]:5.115901598333828)[&height_95%_HPD={4.191536417216204,6.166981761452256},length_range={0.0030950662005695406,2.9922422787683036},CO1_Petroicidae_long.phy.rate_median=0.008093633798011956,ND2_Petroicidae_long.phy.rate=0.01395854242823294,length_95%_HPD={0.20982750177386666,1.4283795765592138},height_range={3.178563086101745,7.836022919878655},ND2_Petroicidae_long.phy.rate_95%_HPD={0.008218150534176195,0.019241318842121262},CO1_Petroicidae_long.phy.rate=0.008384522370824574,height_median=5.088805104570771,height=5.115901598333828,posterior=0.7680257749138985,ND2_Petroicidae_long.phy.rate_median=0.014090631295503173,ND2_Petroicidae_long.phy.rate_range={0.004577623904362984,0.030566161848214365},CO1_Petroicidae_long.phy.rate_95%_HPD={0.005027251139312562,0.012156328305183844},length=0.7808182636677342,CO1_Petroicidae_long.phy.rate_range={0.0028741663152059512,0.01989226756277262},length_median=0.7485581899713498]:0.7908023285121484,7[&height_95%_HPD={0.0,0.0},length_range={3.525680760981358,8.97369562068004},CO1_Petroicidae_long.phy.rate_median=0.008320301139452898,ND2_Petroicidae_long.phy.rate=0.01453058022485247,length_95%_HPD={4.5213468057351545,6.961069684863693},height_range={0.0,3.552713678800501E-15},ND2_Petroicidae_long.phy.rate_95%_HPD={0.010805617153331837,0.018491840687164793},CO1_Petroicidae_long.phy.rate=0.008748826975667135,height_median=0.0,height=6.848081582845094E-17,ND2_Petroicidae_long.phy.rate_median=0.014448875083531054,ND2_Petroicidae_long.phy.rate_range={0.008095651128090325,0.02685385919576391},CO1_Petroicidae_long.phy.rate_95%_HPD={0.006103445728740517,0.011856046792095617},length=5.725030910950674,CO1_Petroicidae_long.phy.rate_range={0.004682951479621578,0.017334281795201748},length_median=5.7282004704206715]:5.906703926845976)[&height_95%_HPD={4.9414536720849025,7.004368876566582},length_range={0.6884685889248656,5.836834038366971},CO1_Petroicidae_long.phy.rate_median=0.008670617574726222,ND2_Petroicidae_long.phy.rate=0.014438906255216377,length_95%_HPD={1.3052966618994857,3.5684787098480637},height_range={3.8802109819759796,9.29381704848455},ND2_Petroicidae_long.phy.rate_95%_HPD={0.009137115334493979,0.020082006366264213},CO1_Petroicidae_long.phy.rate=0.009228725241186791,height_median=5.871120494935641,height=5.906703926845976,posterior=1.0,ND2_Petroicidae_long.phy.rate_median=0.014409983182555274,ND2_Petroicidae_long.phy.rate_range={0.005424625353466598,0.03135955451280729},CO1_Petroicidae_long.phy.rate_95%_HPD={0.006431246488358137,0.013862235050517169},length=2.4350335275733492,CO1_Petroicidae_long.phy.rate_range={0.004028443221451168,0.024371564688595478},length_median=2.394426315449204]:2.4345984739169744,1[&height_95%_HPD={0.0,0.0},length_range={5.657330272024473,12.955268217705475},CO1_Petroicidae_long.phy.rate_median=0.008414391299120737,ND2_Petroicidae_long.phy.rate=0.014436397869809343,length_95%_HPD={6.846404941439027,9.790828052123755},height_range={0.0,3.552713678800501E-15},ND2_Petroicidae_long.phy.rate_95%_HPD={0.008418043124235526,0.021128326525749825},CO1_Petroicidae_long.phy.rate=0.008728686456934476,height_median=0.0,height=6.966492215401493E-17,ND2_Petroicidae_long.phy.rate_median=0.014358598245008,ND2_Petroicidae_long.phy.rate_range={0.00277864732924225,0.0343026402111387},CO1_Petroicidae_long.phy.rate_95%_HPD={0.006584952824133569,0.011406892620206083},length=8.341502506525963,CO1_Petroicidae_long.phy.rate_range={0.004981558332319738,0.01703490379220078},length_median=8.325919304592357]:8.34130240076295)[&height_95%_HPD={6.846404941439027,9.78933248508903},length_range={0.21092082180001448,5.241400938594866},CO1_Petroicidae_long.phy.rate_median=0.008422256257615062,ND2_Petroicidae_long.phy.rate=0.014431199824363833,length_95%_HPD={0.6727058586112289,2.848154731898486},height_range={5.657330272024473,12.955268217705475},ND2_Petroicidae_long.phy.rate_95%_HPD={0.008722421080449332,0.02036050275411331},CO1_Petroicidae_long.phy.rate=0.008941395547093408,height_median=8.325792567499533,height=8.34130240076295,posterior=0.9997778024663926,ND2_Petroicidae_long.phy.rate_median=0.014406394783309066,ND2_Petroicidae_long.phy.rate_range={0.0035780605434937063,0.03334613726254052},CO1_Petroicidae_long.phy.rate_95%_HPD={0.005795059196809039,0.013261154249387959},length=1.745100492510201,CO1_Petroicidae_long.phy.rate_range={0.003305407928941532,0.022448462664769256},length_median=1.707059158493105]:1.7379727992679825)[&height_95%_HPD={8.686087363731097,11.563957174598153},length_range={0.18087527713583285,3.304460429073668},CO1_Petroicidae_long.phy.rate_median=0.008058204327205623,ND2_Petroicidae_long.phy.rate=0.014469582843849575,length_95%_HPD={0.533197805568653,2.095429598924749},height_range={7.644595533326894,14.50140411645515},ND2_Petroicidae_long.phy.rate_95%_HPD={0.008968816020097055,0.020594268139362354},CO1_Petroicidae_long.phy.rate=0.008356797046401479,height_median=10.031745070412093,height=10.079275200030933,posterior=0.9925563826241529,ND2_Petroicidae_long.phy.rate_median=0.014360576777500269,ND2_Petroicidae_long.phy.rate_range={0.004704849550222516,0.032837726149448736},CO1_Petroicidae_long.phy.rate_95%_HPD={0.0052037653200366985,0.012163377148931308},length=1.2792531765004402,CO1_Petroicidae_long.phy.rate_range={0.00288230193315206,0.021126862242817637},length_median=1.237285921952334]:1.2776681124224094,(4[&height_95%_HPD={0.0,0.0},length_range={3.7713092893430096,10.053579688379157},CO1_Petroicidae_long.phy.rate_median=0.007707596388472282,ND2_Petroicidae_long.phy.rate=0.013815640893517746,length_95%_HPD={4.7583476703678445,7.986898166524157},height_range={0.0,3.552713678800501E-15},ND2_Petroicidae_long.phy.rate_95%_HPD={0.009853338181516982,0.017450378572191984},CO1_Petroicidae_long.phy.rate=0.0076321116220797675,height_median=0.0,height=6.769141161140828E-17,ND2_Petroicidae_long.phy.rate_median=0.013918121482475322,ND2_Petroicidae_long.phy.rate_range={0.006963426781309619,0.024629911660394868},CO1_Petroicidae_long.phy.rate_95%_HPD={0.005243497106460545,0.00995378751799077},length=6.261794919451597,CO1_Petroicidae_long.phy.rate_range={0.003349694596771568,0.014521985271969696},length_median=6.167754787119035]:6.261794919451597,5[&height_95%_HPD={0.0,0.0},length_range={3.7713092893430096,10.053579688379157},CO1_Petroicidae_long.phy.rate_median=0.0089565581724989,ND2_Petroicidae_long.phy.rate=0.011138703542715312,length_95%_HPD={4.7583476703678445,7.986898166524157},height_range={0.0,3.552713678800501E-15},ND2_Petroicidae_long.phy.rate_95%_HPD={0.007335385053046286,0.014967592513710617},CO1_Petroicidae_long.phy.rate=0.009414473532048558,height_median=0.0,height=6.769141161140828E-17,ND2_Petroicidae_long.phy.rate_median=0.011116845541014749,ND2_Petroicidae_long.phy.rate_range={0.0036892105649827603,0.018725997115250692},CO1_Petroicidae_long.phy.rate_95%_HPD={0.0067410150692986445,0.013139225255347532},length=6.261794919451597,CO1_Petroicidae_long.phy.rate_range={0.005131963404290544,0.01989226756277262},length_median=6.167754787119035]:6.261794919451597)[&height_95%_HPD={4.7583476703678445,7.986898166524157},length_range={1.9920975247744064,10.086636230926132},CO1_Petroicidae_long.phy.rate_median=0.007066787338679568,ND2_Petroicidae_long.phy.rate=0.013780908438573495,length_95%_HPD={3.5163427796667754,6.614755846626865},height_range={3.7713092893430105,10.053579688379159},ND2_Petroicidae_long.phy.rate_95%_HPD={0.009354926585618642,0.01796954070735292},CO1_Petroicidae_long.phy.rate=0.00689981284329357,height_median=6.167754787119035,height=6.261794919451597,posterior=1.0,ND2_Petroicidae_long.phy.rate_median=0.013800541639785805,ND2_Petroicidae_long.phy.rate_range={0.0057764794180075124,0.03080831343907833},CO1_Petroicidae_long.phy.rate_95%_HPD={0.004155033580344572,0.00889812306452387},length=5.086524903657005,CO1_Petroicidae_long.phy.rate_range={0.002503635977511126,0.012997727826767249},length_median=5.067676177401469]:5.095148393001746)[&height_95%_HPD={9.93827835576489,12.962329455702886},length_range={3.2934470553591666E-4,7.297806069495037},CO1_Petroicidae_long.phy.rate_median=0.007904719841241048,ND2_Petroicidae_long.phy.rate=0.014508486090641457,length_95%_HPD={3.2934470553591666E-4,2.6577585235237056},height_range={8.963419638783622,16.171730776950476},ND2_Petroicidae_long.phy.rate_95%_HPD={0.008094066580049093,0.020750873324798934},CO1_Petroicidae_long.phy.rate=0.007900383384501466,height_median=11.290490637688276,height=11.356943312453343,posterior=1.0,ND2_Petroicidae_long.phy.rate_median=0.01438500855672968,ND2_Petroicidae_long.phy.rate_range={0.0041699987171496386,0.04058820636904332},CO1_Petroicidae_long.phy.rate_95%_HPD={0.004480418331029139,0.011243541500620641},length=1.1693516824907326,CO1_Petroicidae_long.phy.rate_range={0.002255491950035906,0.022448462664769256},length_median=1.0317486685196062]:1.169351682490685)[&height_95%_HPD={10.6534460653133,14.357965053620948},height_median=12.420116314119937,height=12.526294994944028,posterior=1.0,height_range={9.412179476278894,18.457145947776294},length=0.0];
End;
