# Supplementary material for: The formation of the Indo-Pacific montane avifauna
Source: Nat Commun. 2023 Dec 11;14:8215. doi: 10.1038/s41467-023-43964-y (PMC10713610; doi:10.1038/s41467-023-43964-y)
Supplement: Supplementary file 6 — Supplementary Data 3 [file 41467_2023_43964_MOESM6_ESM.zip › 03_Petroicidae_B.tre]

#NEXUS

Begin taxa;
	Dimensions ntax=18;
	Taxlabels
		Amalocichla_sclateriana_E425
		Drymodes_superciliaris_brevirostris_E641
		Eugerygone_rubra_MVC_030
		Petroica_archboldi_AMNH_341297
		Petroica_australis
		Petroica_bivittata_bivittata_AMNH_420364
		Petroica_bivittata_caudata_AMNH_341295
		Petroica_boodang_ANWC_28761
		Petroica_boodang_MV_263
		Petroica_goodenovii_ANWC_B48250
		Petroica_longipes_UC_B85825
		Petroica_macrocephala_UC_A104713
		Petroica_multicolor_AMNH_607265
		Petroica_phoenicea_ANWC_32014
		Petroica_pusilla_AMNH_225215
		Petroica_rodinogaster_B666
		Petroica_rosea_MV_2742
		Petroica_traversi_UC_B121863
		;
End;

Begin trees;
	Translate
		1 Amalocichla_sclateriana_E425,
		2 Drymodes_superciliaris_brevirostris_E641,
		3 Eugerygone_rubra_MVC_030,
		4 Petroica_archboldi_AMNH_341297,
		5 Petroica_australis,
		6 Petroica_bivittata_bivittata_AMNH_420364,
		7 Petroica_bivittata_caudata_AMNH_341295,
		8 Petroica_boodang_ANWC_28761,
		9 Petroica_boodang_MV_263,
		10 Petroica_goodenovii_ANWC_B48250,
		11 Petroica_longipes_UC_B85825,
		12 Petroica_macrocephala_UC_A104713,
		13 Petroica_multicolor_AMNH_607265,
		14 Petroica_phoenicea_ANWC_32014,
		15 Petroica_pusilla_AMNH_225215,
		16 Petroica_rodinogaster_B666,
		17 Petroica_rosea_MV_2742,
		18 Petroica_traversi_UC_B121863
		;
tree TREE1 = [&R] ((2[&rate_range={0.005922495000018743,0.04004179907393982},height_95%_HPD={0.0,1.7763568394002505E-15},length_range={4.7352402560341105,19.296559251943236},height_median=1.7763568394002505E-15,length_95%_HPD={7.719084366120752,13.079017033454262},height=9.960307708535789E-16,rate=0.01588155704998657,height_range={0.0,7.105427357601002E-15},rate_median=0.01534427221498989,length=10.298308988572584,length_median=10.234902586437057,rate_95%_HPD={0.012663215737227396,0.021070743197010924}]:10.153410648021831,1[&rate_range={0.006464184402275757,0.02778126174030264},height_95%_HPD={0.0,1.7763568394002505E-15},length_range={4.7352402560341105,17.93255577411764},height_median=1.7763568394002505E-15,length_95%_HPD={7.801119956266805,12.875769744338632},height=9.960307708535789E-16,rate=0.013727122525854438,height_range={0.0,7.105427357601002E-15},rate_median=0.013883926139502534,length=10.272800187856454,length_median=10.234543489326878,rate_95%_HPD={0.010326088935911333,0.016690427634849583}]:10.153410648021831)[&height_95%_HPD={7.8036573485751894,12.440564462305542},length_range={0.004386635807678729,9.54079014145784},length_95%_HPD={0.1778716255739088,3.5976045108194814},height_range={4.7352402560341105,17.932555774117642},rate_95%_HPD={0.010139020235579905,0.018446543965004374},rate_range={0.003959955292236669,0.03597531371506121},height_median=10.161498478159395,rate=0.014455918205075092,height=10.153410648021833,posterior=0.947228085768248,rate_median=0.01447064367906062,length=1.9769560410358455,length_median=1.9170065400771232]:2.0248740031110852,(3[&rate_range={0.004878066028759178,0.018754947458229868},height_95%_HPD={0.0,1.7763568394002505E-15},length_range={6.133398827656609,14.322120268905687},height_median=1.7763568394002505E-15,length_95%_HPD={6.78413221929354,9.06708754887404},height=9.960307708535789E-16,rate=0.013499627194502565,height_range={0.0,7.105427357601002E-15},rate_median=0.013761360054888953,length=7.89293953186965,length_median=7.8333950976060995,rate_95%_HPD={0.010327475353416547,0.01590664860723744}]:7.890443098341723,(((((9[&rate_range={0.006376409105446417,0.03043997416340034},height_95%_HPD={0.0,3.552713678800501E-15},length_range={0.41999019046278113,2.837006431119488},height_median=0.0,length_95%_HPD={0.5893106825628548,1.343311111160246},height=9.804400375669863E-16,rate=0.014725180291723821,height_range={0.0,5.329070518200751E-15},rate_median=0.014540390523653903,length=0.9485122873580126,length_median=0.9338691028996478,rate_95%_HPD={0.010574210637040924,0.018697708566151737}]:0.9485122873580129,8[&rate_range={0.004867752692267472,0.030425103355539388},height_95%_HPD={0.0,3.552713678800501E-15},length_range={0.41999019046278113,2.837006431119488},height_median=0.0,length_95%_HPD={0.5893106825628548,1.343311111160246},height=9.804400375669863E-16,rate=0.014177437392439297,height_range={0.0,5.329070518200751E-15},rate_median=0.014343346347892723,length=0.9485122873580126,length_median=0.9338691028996478,rate_95%_HPD={0.009960254632909348,0.01766814689916679}]:0.9485122873580129)[&height_95%_HPD={0.5893106825628589,1.3433111111602472},length_range={0.8883589144882651,4.405147583892155},length_95%_HPD={1.5027611745867948,2.913184061313555},height_range={0.41999019046278363,2.8370064311194874},rate_95%_HPD={0.011097222623616943,0.018635180037082234},rate_range={0.007636623193393403,0.043096308079084045},height_median=0.9338691028996493,rate=0.014588354550120638,height=0.9485122873580139,posterior=1.0,rate_median=0.014498038548232582,length=2.1759764494037213,length_median=2.1591162340905825]:2.1759764494037164,14[&rate_range={0.005829222347902674,0.021707601834773646},height_95%_HPD={0.0,3.552713678800501E-15},length_range={1.7403756627747418,5.7687174821415415},height_median=1.7763568394002505E-15,length_95%_HPD={2.4379442567254554,3.838857505452566},height=9.974122282334036E-16,rate=0.013861934594453205,height_range={0.0,5.329070518200751E-15},rate_median=0.01409843298737369,length=3.1244887367617293,length_median=3.1087379626079463,rate_95%_HPD={0.010276570375784432,0.016812896825376573}]:3.1244887367617293)[&height_95%_HPD={2.4379442567254586,3.8388575054525678},length_range={0.129598814164968,2.804232371349789},length_95%_HPD={0.4481795426165145,1.7475432298983296},height_range={1.740375662774742,5.7687174821415415},rate_95%_HPD={0.009970045812319734,0.01798310961928786},rate_range={0.00521591981915372,0.03167061889063816},height_median=3.1087379626079485,rate=0.014170752613080156,height=3.1244887367617302,posterior=1.0,rate_median=0.01432464765825385,length=1.0963111906510754,length_median=1.0732998061771588]:1.0963111906510692,(17[&rate_range={0.007976751502736011,0.032296825925156245},height_95%_HPD={0.0,3.552713678800501E-15},length_range={1.5578192495698493,4.85621046538117},height_median=1.7763568394002505E-15,length_95%_HPD={2.4781957941224864,3.8960767270698597},height=9.972148771791429E-16,rate=0.01439730267478926,height_range={0.0,5.329070518200751E-15},rate_median=0.014417358319671716,length=3.2021898801292488,length_median=3.1973351108146137,rate_95%_HPD={0.01101538597576989,0.017610621638877836}]:3.2021898801292497,16[&rate_range={0.009668739023887853,0.03714946367934898},height_95%_HPD={0.0,3.552713678800501E-15},length_range={1.5578192495698493,4.85621046538117},height_median=1.7763568394002505E-15,length_95%_HPD={2.4781957941224864,3.8960767270698597},height=9.972148771791429E-16,rate=0.0158145314955225,height_range={0.0,5.329070518200751E-15},rate_median=0.015257550677776906,length=3.2021898801292488,length_median=3.1973351108146137,rate_95%_HPD={0.012866907018867446,0.020626230090513016}]:3.2021898801292497)[&height_95%_HPD={2.478195794122488,3.896076727069861},length_range={0.1754515414971758,3.679340585629017},length_95%_HPD={0.46415479470458276,1.6528521406580112},height_range={1.5578192495698513,4.85621046538117},rate_95%_HPD={0.010534086513310371,0.018766527704512575},rate_range={0.003959955292236669,0.03167061889063816},height_median=3.1973351108146133,rate=0.014639806959133313,height=3.2021898801292505,posterior=1.0,rate_median=0.014509731587151723,length=1.018610047283557,length_median=0.9904568404219294]:1.0186100472835489)[&height_95%_HPD={3.508983970214109,4.905739986337476},length_range={0.4961765333646806,4.222739081440557},length_95%_HPD={0.966783310497858,2.5246072888332174},height_range={2.853254495868576,6.478137258948712},rate_95%_HPD={0.010636482501459446,0.018667862467585863},rate_range={0.005389492428352738,0.04174376191948654},height_median=4.204899140691004,rate=0.01466993630091137,height=4.220799927412799,posterior=1.0,rate_median=0.014507465063220303,length=1.7464729532351135,length_median=1.7218002661473566]:1.72497939571078,((18[&rate_range={0.005759361889122914,0.03093539104699777},height_95%_HPD={0.0,3.552713678800501E-15},length_range={0.7236752372167141,4.036757053573265},height_median=1.7763568394002505E-15,length_95%_HPD={1.0960856556593221,2.3177113558584113},height=9.968201750706217E-16,rate=0.014480639188019914,height_range={0.0,7.105427357601002E-15},rate_median=0.014478645052782138,length=1.6919650716023626,length_median=1.6697927165317257,rate_95%_HPD={0.010646691740114152,0.018593185205571374}]:1.6919650716023622,12[&rate_range={0.005207149209565412,0.03363965706504497},height_95%_HPD={0.0,3.552713678800501E-15},length_range={0.7236752372167141,4.036757053573265},height_median=1.7763568394002505E-15,length_95%_HPD={1.0960856556593221,2.3177113558584113},height=9.968201750706217E-16,rate=0.014597561379725992,height_range={0.0,7.105427357601002E-15},rate_median=0.014505135626785032,length=1.6919650716023626,length_median=1.6697927165317257,rate_95%_HPD={0.010662522116542682,0.018613380505435182}]:1.6919650716023622)[&height_95%_HPD={1.0960856556593228,2.317711355858414},length_range={1.7752944664484689,6.827398119065505},length_95%_HPD={2.7213140311367923,4.716572721857993},height_range={0.7236752372167139,4.036757053573266},rate_95%_HPD={0.011497265312343062,0.018736889758897028},rate_range={0.007698891134865185,0.028457463575959713},height_median=1.6697927165317275,rate=0.014957541576490598,height=1.691965071602363,posterior=1.0,rate_median=0.014644780863369952,length=3.7212765237233976,length_median=3.712461807377251]:3.667863756147634,(11[&rate_range={0.007618762771476014,0.03812802427750088},height_95%_HPD={0.0,3.552713678800501E-15},length_range={0.9266001047591078,4.8488694213809955},height_median=1.7763568394002505E-15,length_95%_HPD={1.332767349528645,2.6791259817503295},height=1.0017539514271382E-15,rate=0.01537836196356289,height_range={0.0,7.105427357601002E-15},rate_median=0.014861616634503737,length=1.9870568460261935,length_median=1.9642242007740585,rate_95%_HPD={0.011797590836897378,0.02022337317173917}]:1.9870568460261941,5[&rate_range={0.0045144284349036235,0.025927590855496594},height_95%_HPD={0.0,3.552713678800501E-15},length_range={0.9266001047591078,4.8488694213809955},height_median=1.7763568394002505E-15,length_95%_HPD={1.332767349528645,2.6791259817503295},height=1.0017539514271382E-15,rate=0.013622645325186174,height_range={0.0,7.105427357601002E-15},rate_median=0.013971181123278881,length=1.9870568460261935,length_median=1.9642242007740585,rate_95%_HPD={0.00950988488476135,0.01672573428372864}]:1.9870568460261941)[&height_95%_HPD={1.3327673495286465,2.679125981750329},length_range={1.509898910411776,6.77779552393085},length_95%_HPD={2.4325487450607612,4.492662407544149},height_range={0.9266001047591086,4.848869421380996},rate_95%_HPD={0.01097012046815213,0.01792636064288581},rate_range={0.005435893801748935,0.03354575580567944},height_median=1.9642242007740585,rate=0.014459641251243114,height=1.9870568460261953,posterior=1.0,rate_median=0.014456031054377184,length=3.435445688600335,length_median=3.416113439009809]:3.3727719817238015)[&height_95%_HPD={4.502546185024003,6.256913114544279},length_range={0.0013415346696898922,2.8321109826413426},length_95%_HPD={0.01576049657401768,1.2074604857596984},height_range={3.821076535879774,8.379301563096234},rate_95%_HPD={0.009841360663430854,0.01821611319738028},rate_range={0.0049264615386201294,0.026608272469507033},height_median=5.348717692178654,rate=0.01432187923791147,height=5.359828827749997,posterior=0.8889012331963115,rate_median=0.01443979823100871,length=0.6072775576589426,length_median=0.5697258890017061]:0.5859504953735826)[&height_95%_HPD={5.194970994335817,6.772919162266983},length_range={5.11216490910904E-4,2.9258962584582973},length_95%_HPD={0.16468440238448867,1.3090479258901304},height_range={4.513139954957816,8.832830970578804},rate_95%_HPD={0.010079067460433152,0.018550354761821528},rate_range={0.0049264615386201294,0.02859269191252193},height_median=5.927157879501042,rate=0.014455909603790743,height=5.945779323123579,posterior=0.920453282968559,rate_median=0.014463705563021645,length=0.7013733386020014,length_median=0.6696215960196854]:0.693611630727677,(((10[&rate_range={0.004287277125334759,0.03020057451456655},height_95%_HPD={0.0,3.552713678800501E-15},length_range={0.17566053569384601,1.8075452599846635},height_median=0.0,length_95%_HPD={0.36699382603408154,1.1693727303953085},height=1.0130029615199963E-15,rate=0.014265001250885428,height_range={0.0,7.105427357601002E-15},rate_median=0.014386265293469525,length=0.743443017298133,length_median=0.7228303470492856,rate_95%_HPD={0.010011320351534639,0.018022596560848404}]:0.7095519927411336,13[&rate_range={0.0034239968333318223,0.023415099246147833},height_95%_HPD={0.0,3.552713678800501E-15},length_range={0.17566053569384601,2.4952892273552325},height_median=0.0,length_95%_HPD={0.33214861871036216,1.382811087016342},height=1.0126082594114749E-15,rate=0.013636913125553096,height_range={0.0,7.105427357601002E-15},rate_median=0.014112114325052303,length=0.7914678598547353,length_median=0.7417741247910288,rate_95%_HPD={0.008470575898842418,0.01730275537212744}]:0.7095519927411336)[&height_95%_HPD={0.35811619867212485,1.1029152092859107},length_range={0.005576641175718988,1.8230646859997535},length_95%_HPD={0.1374643139412025,1.0552919356240753},height_range={0.1756605356938472,1.6854385181534877},rate_95%_HPD={0.01012043992206919,0.017308684369148397},rate_range={0.005876754292576289,0.02554425308564393},height_median=0.6931250052471976,rate=0.014092505822727102,height=0.7095519927411346,posterior=0.8394622819686701,rate_median=0.014310175466696684,length=0.5758851154773925,length_median=0.5573071047422704]:0.5654709874363985,15[&rate_range={0.008666093119960512,0.043486601342867574},height_95%_HPD={0.0,3.552713678800501E-15},length_range={0.36788897472639454,2.7267927532401135},height_median=1.7763568394002505E-15,length_95%_HPD={0.6756682828723581,1.7444004129680577},height=9.993857387760104E-16,rate=0.015518245299971492,height_range={0.0,7.105427357601002E-15},rate_median=0.014796395720694935,length=1.2267555633562177,length_median=1.21932169321181,rate_95%_HPD={0.011569670188509594,0.021344939451095356}]:1.275022980177532)[&height_95%_HPD={0.8040434061750101,1.7489713400014413},length_range={1.462801348935419,6.98356641896145},length_95%_HPD={2.7489425919259878,4.880001827972338},height_range={0.6202994080380488,2.7267927532401135},rate_95%_HPD={0.010318093218471502,0.017186634259202048},rate_range={0.005909488178029771,0.030437362985287073},height_median=1.2585379027519092,rate=0.014023509326793075,height=1.275022980177533,posterior=1.0,rate_median=0.014229812330809045,length=3.8068665218503557,length_median=3.8006284746608587]:3.8396044837237815,((7[&rate_range={0.006162008853848348,0.035048630625697824},height_95%_HPD={0.0,3.552713678800501E-15},length_range={0.6481097325429206,3.2585800453878146},height_median=0.0,length_95%_HPD={1.0224032835109398,2.2982810890684306},height=1.0062930256751335E-15,rate=0.014332862963036857,height_range={0.0,7.105427357601002E-15},rate_median=0.01440174749528756,length=1.6634092643603937,length_median=1.639428485450514,rate_95%_HPD={0.010454124623329567,0.018158452503984235}]:1.6634092643603942,6[&rate_range={0.005239126367194158,0.03213114325358795},height_95%_HPD={0.0,3.552713678800501E-15},length_range={0.6481097325429206,3.2585800453878146},height_median=0.0,length_95%_HPD={1.0224032835109398,2.2982810890684306},height=1.0062930256751335E-15,rate=0.014686287229302153,height_range={0.0,7.105427357601002E-15},rate_median=0.0145108187706478,length=1.6634092643603937,length_median=1.639428485450514,rate_95%_HPD={0.01062875092119792,0.018666092771503363}]:1.6634092643603942)[&height_95%_HPD={1.0224032835109416,2.298281089068432},length_range={0.7056511537426844,5.229531699962687},length_95%_HPD={1.4771723055591772,3.432366382064921},height_range={0.6481097325429221,3.2585800453878146},rate_95%_HPD={0.010693084472873824,0.01840561124901508},rate_range={0.006141598363461374,0.033101542835761874},height_median=1.639428485450516,rate=0.014529478351233057,height=1.6634092643603953,posterior=1.0,rate_median=0.01447033013275648,length=2.441415817913295,length_median=2.4220062844590067]:2.405107637726916,4[&rate_range={0.008516476811885526,0.026145243204668784},height_95%_HPD={0.0,1.7763568394002505E-15},length_range={2.2110750460386335,7.014975060808292},height_median=1.7763568394002505E-15,length_95%_HPD={3.2320011466233627,5.006296910484193},height=1.0035301109154843E-15,rate=0.01484083952097975,height_range={0.0,7.105427357601002E-15},rate_median=0.014597072792418123,length=4.078622404657686,length_median=4.061872495815117,rate_95%_HPD={0.011659246474618419,0.018390535174821532}]:4.06851690208731)[&height_95%_HPD={3.224978339622055,4.973663638678628},length_range={0.07546395084184176,4.234502569868296},length_95%_HPD={0.34641274531001365,1.8513627486786248},height_range={2.2110750460386353,7.014975060808294},rate_95%_HPD={0.010238813000312149,0.018491280144715315},rate_range={0.004779790411726675,0.033909043660074856},height_median=4.054465602028791,rate=0.014386864200900459,height=4.068516902087311,posterior=0.9563381846461504,rate_median=0.014426665037393375,length=1.0524882888277924,length_median=1.0132404400520318]:1.046110561814003)[&height_95%_HPD={4.15204525483027,6.0244707314585835},length_range={0.039687776972973765,4.644204393531507},length_95%_HPD={0.6894649722078912,2.4096403343004402},height_range={3.0570388312638865,8.376237038019166},rate_95%_HPD={0.009885600996740615,0.018057999153069052},rate_range={0.0034239968333318223,0.02959312001849445},height_median=5.097195293747234,rate=0.014261114069188365,height=5.114627463901314,posterior=1.0,rate_median=0.01436507892981752,length=1.4960355309498943,length_median=1.4692575288699468]:1.524763489949942)[&height_95%_HPD={5.821681563413853,7.488892140072653},length_range={0.138327805330702,3.9917142385052644},length_95%_HPD={0.4280426581007726,2.1447352689606447},height_range={5.2041598878447655,9.656708005262246},rate_95%_HPD={0.009949573360437898,0.018457217527385286},rate_range={0.005561776343126009,0.038725540032858746},height_median=6.609637393920869,rate=0.014482523416886462,height=6.639390953851256,posterior=0.999666703699589,rate_median=0.014469987590635062,length=1.2535554365779606,length_median=1.2033155216040554]:1.2510521444904672)[&height_95%_HPD={6.786616779932492,9.05698795518166},length_range={0.38642055607846615,10.590876035640274},length_95%_HPD={2.5205208416928606,5.951269012921891},height_range={6.133398827656609,11.536844060306416},rate_95%_HPD={0.01055747805036162,0.019413372474359463},rate_range={0.004642650401651426,0.03267682899400455},height_median=7.832877363755855,rate=0.014627586850953,height=7.8904430983417235,posterior=0.9991112098655704,rate_median=0.014495902539115467,length=4.2498539464277805,length_median=4.253413398220092]:4.287841552791194)[&height_95%_HPD={10.474545167062608,13.93238977398788},height_median=12.110057931759986,height=12.178284651132918,posterior=1.0,height_range={9.023513956649497,19.330675234005486},length=0.0];
End;
