# Supplementary material for: The formation of the Indo-Pacific montane avifauna
Source: Nat Commun. 2023 Dec 11;14:8215. doi: 10.1038/s41467-023-43964-y (PMC10713610; doi:10.1038/s41467-023-43964-y)
Supplement: Supplementary file 6 — Supplementary Data 3 [file 41467_2023_43964_MOESM6_ESM.zip › 04_Stenostiridae.tre]

#NEXUS

Begin taxa;
	Dimensions ntax=10;
	Taxlabels
		Culicicapa_ceylonensis_MNHN_31_91
		Culicicapa_helianthea_ZMUC_0783
		Elminia_albicauda_FMNH_440832
		Elminia_albiventris_MNHN_40_61
		Elminia_albonotata_ZMUC_02939
		Elminia_longicauda_MNHN_01_03
		Elminia_nigromitrata_FMNH_391789
		Notiomystis_cincta_Hihi2
		Rhipidura_hypoxantha_MNHN_14_38
		Stenositra_scita_RB661
		;
End;

Begin trees;
	Translate
		1 Culicicapa_ceylonensis_MNHN_31_91,
		2 Culicicapa_helianthea_ZMUC_0783,
		3 Elminia_albicauda_FMNH_440832,
		4 Elminia_albiventris_MNHN_40_61,
		5 Elminia_albonotata_ZMUC_02939,
		6 Elminia_longicauda_MNHN_01_03,
		7 Elminia_nigromitrata_FMNH_391789,
		8 Notiomystis_cincta_Hihi2,
		9 Rhipidura_hypoxantha_MNHN_14_38,
		10 Stenositra_scita_RB661
		;
tree TREE1 = [&R] ((9[&rate_range={0.006395921709120941,0.020387737856054074},height_95%_HPD={0.0,1.7763568394002505E-15},length_range={7.160580285123675,18.692311139270853},height_median=0.0,length_95%_HPD={9.239288464371114,13.141386637999418},height=4.426584147066728E-16,rate=0.012446337038756503,height_range={0.0,3.552713678800501E-15},rate_median=0.012494340805923732,length=11.112587372240133,length_median=10.980083729522894,rate_95%_HPD={0.009392741903907811,0.015465519288876947}]:11.11975833894859,((((6[&rate_range={0.006016984389989983,0.028566197549554393},height_95%_HPD={0.0,1.7763568394002505E-15},length_range={1.2160449438356962,4.600761904435437},height_median=0.0,length_95%_HPD={1.6564995053169524,3.1781488160070825},height=4.475921910631894E-16,rate=0.01489381840279922,height_range={0.0,3.552713678800501E-15},rate_median=0.014724676477306884,length=2.4319641252591935,length_median=2.4035425120006333,rate_95%_HPD={0.01039908356144736,0.020114989892116984}]:2.4319641252591944,3[&rate_range={0.007333064854300265,0.03340506472974334},height_95%_HPD={0.0,1.7763568394002505E-15},length_range={1.2160449438356962,4.600761904435437},height_median=0.0,length_95%_HPD={1.6564995053169524,3.1781488160070825},height=4.475921910631894E-16,rate=0.01565838876920723,height_range={0.0,3.552713678800501E-15},rate_median=0.01530384699238607,length=2.4319641252591935,length_median=2.4035425120006333,rate_95%_HPD={0.010873475270022892,0.0211583469058916}]:2.4319641252591944)[&height_95%_HPD={1.656499505316953,3.1781488160070825},length_range={1.4612003083749454,7.88040113475142},length_95%_HPD={2.013330835240184,3.9918516235299104},height_range={1.216044943835696,4.600761904435437},rate_95%_HPD={0.011594744660952089,0.02218688687612455},rate_range={0.006348335661969606,0.034152824767125445},height_median=2.4035425120006337,rate=0.016413368670495473,height=2.431964125259195,posterior=1.0,rate_median=0.015990314741256253,length=3.013326906647526,length_median=2.9711773714893717]:3.0133269066475314,((5[&rate_range={0.006556110423656237,0.033892668838726284},height_95%_HPD={0.0,1.7763568394002505E-15},length_range={1.0885183788425428,4.85144356691596},height_median=0.0,length_95%_HPD={1.5889177782297221,3.0405295692255128},height=4.381193404586775E-16,rate=0.014839104460440624,height_range={0.0,3.552713678800501E-15},rate_median=0.014537465502784936,length=2.299695452110516,length_median=2.280164405115256,rate_95%_HPD={0.010342570158618631,0.019986683398910483}]:2.2996954521105155,4[&rate_range={0.006877281752269236,0.033892668838726284},height_95%_HPD={0.0,1.7763568394002505E-15},length_range={1.0885183788425428,4.85144356691596},height_median=0.0,length_95%_HPD={1.5889177782297221,3.0405295692255128},height=4.381193404586775E-16,rate=0.01501571245389854,height_range={0.0,3.552713678800501E-15},rate_median=0.01477926656461839,length=2.299695452110516,length_median=2.280164405115256,rate_95%_HPD={0.01018222001411075,0.019967357921025268}]:2.2996954521105155)[&height_95%_HPD={1.5889177782297228,3.0405295692255123},length_range={0.49053342892887875,7.44733779671495},length_95%_HPD={0.9102825636166334,2.4839372306841696},height_range={1.0885183788425454,4.851443566915961},rate_95%_HPD={0.009481353923215976,0.020647358905173566},rate_range={0.003995068557504424,0.03783407385330968},height_median=2.280164405115256,rate=0.014927827574545017,height=2.299695452110516,posterior=1.0,rate_median=0.01466445144451608,length=1.637101390698512,length_median=1.5983419383547797]:1.6371013906985201,7[&rate_range={0.006484823002184758,0.026045321038617505},height_95%_HPD={0.0,1.7763568394002505E-15},length_range={2.2610650953756637,8.998396677595457},height_median=0.0,length_95%_HPD={3.0554508493883255,4.829384322212708},height=4.3259351093937887E-16,rate=0.014234277043346542,height_range={0.0,3.552713678800501E-15},rate_median=0.014219802352531435,length=3.936796842809036,length_median=3.911341864789556,rate_95%_HPD={0.010202641318090216,0.0180766253845079}]:3.9367968428090356)[&height_95%_HPD={3.0554508493883255,4.829384322212711},length_range={0.3125804981434408,6.104693675091154},length_95%_HPD={0.7720483218142467,2.411729761814135},height_range={2.2610650953756632,8.998396677595457},rate_95%_HPD={0.00936242097359561,0.02072830488398411},rate_range={0.004602763878539358,0.03792340033219739},height_median=3.9113418647895557,rate=0.014637486267592063,height=3.936796842809036,posterior=1.0,rate_median=0.01447215795799626,length=1.508494189097688,length_median=1.46114090827386]:1.5084941890976902)[&height_95%_HPD={4.432285534744364,6.4377173092466755},length_range={1.0376697224474345,6.588633858319222},length_95%_HPD={1.5430241597069854,3.614025126921388},height_range={3.634116778839516,10.633310773833866},rate_95%_HPD={0.011781118523758552,0.023235482604357635},rate_range={0.007112197294481639,0.037410528158931776},height_median=5.402692218989483,rate=0.0168151799005401,height=5.445291031906726,posterior=1.0,rate_median=0.016314138969479086,length=2.539810736612398,length_median=2.4858381669542373]:2.5396614736578487,(2[&rate_range={0.004529547071883604,0.03479098418046032},height_95%_HPD={0.0,1.7763568394002505E-15},length_range={0.9570267543045128,5.697465246432617},height_median=0.0,length_95%_HPD={1.587818772566209,3.2972185053692713},height=4.396981488927628E-16,rate=0.015135828094724564,height_range={0.0,3.552713678800501E-15},rate_median=0.014801325106371178,length=2.387462383706626,length_median=2.3463833481150287,rate_95%_HPD={0.009967990550525448,0.02056113511924619}]:2.3874623837066262,1[&rate_range={0.004862325961004225,0.030421253649668693},height_95%_HPD={0.0,1.7763568394002505E-15},length_range={0.9570267543045128,5.697465246432617},height_median=0.0,length_95%_HPD={1.587818772566209,3.2972185053692713},height=4.396981488927628E-16,rate=0.013229235232620507,height_range={0.0,3.552713678800501E-15},rate_median=0.01332654142071834,length=2.387462383706626,length_median=2.3463833481150287,rate_95%_HPD={0.008331306783596606,0.01740528203665015}]:2.3874623837066262)[&height_95%_HPD={1.5878187725662087,3.2972185053692726},length_range={2.5366842224899537,10.851859454727679},length_95%_HPD={4.199406876223236,7.1610638582365205},height_range={0.957026754304513,5.697465246432617},rate_95%_HPD={0.009491753476394478,0.017327734461898375},rate_range={0.006484131853485385,0.026300941937986405},height_median=2.3463833481150314,rate=0.01346803864144477,height=2.3874623837066267,posterior=1.0,rate_median=0.013547808137033933,length=5.600798447676328,length_median=5.55046552945957]:5.597490121857948)[&height_95%_HPD={6.721904313526702,9.379917315153373},length_range={0.0052514665900833535,4.990872515345697},length_95%_HPD={0.4601962164952429,2.2689475985241003},height_range={5.552043593700026,12.459264335581349},rate_95%_HPD={0.00968868603730074,0.021325538304297724},rate_range={0.004746621667589383,0.03406029303617209},height_median=7.919264435863133,rate=0.015072348534045434,height=7.984952505564575,posterior=0.9960004443950672,rate_median=0.014784287229875298,length=1.2700585728660059,length_median=1.2015915883106265]:1.265602562353866,10[&rate_range={0.005701143842799501,0.017265969851535633},height_95%_HPD={0.0,1.7763568394002505E-15},length_range={6.519540183273463,15.720567223002407},height_median=0.0,length_95%_HPD={7.739462983528972,10.886118179609486},height=4.426584147066728E-16,rate=0.011501433422402355,height_range={0.0,3.552713678800501E-15},rate_median=0.011464674949116857,length=9.247849341148603,length_median=9.150917766543328,rate_95%_HPD={0.008455285521819402,0.014770372865976213}]:9.250555067918441)[&height_95%_HPD={7.74948181474335,10.864323451818365},length_range={0.26990449213915646,7.0029789601369306},length_95%_HPD={0.794024550824652,3.1209861862732957},height_range={7.048191184298474,15.720567223002407},rate_95%_HPD={0.009030281733239791,0.020544263679249792},rate_range={0.004602763878539358,0.03386544283156442},height_median=9.15332828379248,rate=0.014750703824156103,height=9.250555067918441,posterior=0.9947783579602266,rate_median=0.014494000258845039,length=1.8737798910720849,length_median=1.797180002550733]:1.8692032710301483)[&height_95%_HPD={9.294653196110184,13.139225542060505},length_range={1.9340317631844073E-5,8.746335037012479},length_95%_HPD={1.9340317631844073E-5,2.928905012106922},height_range={8.407178013273528,18.692311139270853},rate_95%_HPD={0.008351769070501306,0.019948468084951244},rate_range={0.003918112383615257,0.03639908391788608},height_median=10.981255985738336,rate=0.014286311566246206,height=11.11975833894859,posterior=1.0,rate_median=0.014217237241509929,length=1.1512273430587787,length_median=0.9445020105359188]:1.1512273430587996,8[&rate_range={0.003830828144968754,0.020747409724804232},height_95%_HPD={0.0,1.7763568394002505E-15},length_range={8.915430806864604,26.090664421898072},height_median=0.0,length_95%_HPD={9.988663595981652,14.982891838792858},height=4.426584147066728E-16,rate=0.013211765661602762,height_range={0.0,3.552713678800501E-15},rate_median=0.01345592645427777,length=12.270985682007389,length_median=12.043918558679934,rate_95%_HPD={0.008604588620777835,0.016752009083175957}]:12.270985682007389)[&height_95%_HPD={9.988663595981652,14.98289183879286},height_median=12.043918558679934,height=12.270985682007389,posterior=1.0,height_range={8.915430806864604,26.090664421898072},length=0.0];
End;
