# Supplementary material for: The formation of the Indo-Pacific montane avifauna
Source: Nat Commun. 2023 Dec 11;14:8215. doi: 10.1038/s41467-023-43964-y (PMC10713610; doi:10.1038/s41467-023-43964-y)
Supplement: Supplementary file 6 — Supplementary Data 3 [file 41467_2023_43964_MOESM6_ESM.zip › 05_Pnoepygidae.tre]

#NEXUS

Begin taxa;
	Dimensions ntax=7;
	Taxlabels
		Pnoepyga_albiventer_KUNHM15196
		Pnoepyga_albiventer_MTD_C64175
		Pnoepyga_albiventer_ZFMK2000_047
		Pnoepyga_formosana_NONE_KR962
		Pnoepyga_immaculata_ZFMK_2000_044
		Pnoepyga_pusilla_MTD_C56725
		Spelaeornis_chocolatinus_KUNHM_15105
		;
End;

Begin trees;
	Translate
		1 Pnoepyga_albiventer_KUNHM15196,
		2 Pnoepyga_albiventer_MTD_C64175,
		3 Pnoepyga_albiventer_ZFMK2000_047,
		4 Pnoepyga_formosana_NONE_KR962,
		5 Pnoepyga_immaculata_ZFMK_2000_044,
		6 Pnoepyga_pusilla_MTD_C56725,
		7 Spelaeornis_chocolatinus_KUNHM_15105
		;
tree TREE1 = [&R] (((5[&cytb_Pnoepygidae_long.phy.rate_95%_HPD={0.005157252040725677,0.00980018801428573},height_95%_HPD={0.0,1.7763568394002505E-15},ND2_Pnoepygidae_long.phy.rate_95%_HPD={0.007291791575350317,0.01611041909040136},length_range={2.1268525749037415,8.759891579549665},cytb_Pnoepygidae_long.phy.rate_range={0.003377353568901865,0.017234873857689483},length_95%_HPD={3.148517006267233,6.150655289138376},ND2_Pnoepygidae_long.phy.rate_median=0.011533046383607672,ND2_Pnoepygidae_long.phy.rate_range={0.005674173704758201,0.028186903845963215},height_range={0.0,3.552713678800501E-15},cytb_Pnoepygidae_long.phy.rate=0.007298946941716889,ND2_Pnoepygidae_long.phy.rate=0.011727098575895826,height_median=0.0,height=4.607160361715237E-16,cytb_Pnoepygidae_long.phy.rate_median=0.007031869922128152,length=4.776689252495206,length_median=4.787828712195558]:4.776689252495205,6[&cytb_Pnoepygidae_long.phy.rate_95%_HPD={0.005217249327038366,0.010072303349049704},height_95%_HPD={0.0,1.7763568394002505E-15},ND2_Pnoepygidae_long.phy.rate_95%_HPD={0.006105301586609799,0.014737104293267897},length_range={2.1268525749037415,8.759891579549665},cytb_Pnoepygidae_long.phy.rate_range={0.003830015973567474,0.015640821562417764},length_95%_HPD={3.148517006267233,6.150655289138376},ND2_Pnoepygidae_long.phy.rate_median=0.009687736966708346,ND2_Pnoepygidae_long.phy.rate_range={0.004133229103200656,0.021829656430337532},height_range={0.0,3.552713678800501E-15},cytb_Pnoepygidae_long.phy.rate=0.007327294626702032,ND2_Pnoepygidae_long.phy.rate=0.010002637993754955,height_median=0.0,height=4.607160361715237E-16,cytb_Pnoepygidae_long.phy.rate_median=0.007033540979562991,length=4.776689252495206,length_median=4.787828712195558]:4.776689252495205)[&cytb_Pnoepygidae_long.phy.rate_95%_HPD={0.004496499923083903,0.00969488128611023},height_95%_HPD={3.1485170062672347,6.150655289138376},ND2_Pnoepygidae_long.phy.rate_95%_HPD={0.005002641724992276,0.01685397975905841},length_range={0.7146088968787918,6.270726600824044},cytb_Pnoepygidae_long.phy.rate_range={0.0027045601979062027,0.020931982637443856},length_95%_HPD={1.139654758053446,3.485751070366298},ND2_Pnoepygidae_long.phy.rate_median=0.010648982244254448,ND2_Pnoepygidae_long.phy.rate_range={0.0032974008395045325,0.03227566326052642},height_range={2.126852574903742,8.759891579549665},cytb_Pnoepygidae_long.phy.rate=0.007145575861048701,ND2_Pnoepygidae_long.phy.rate=0.010946427063481479,height_median=4.787828712195559,height=4.776689252495206,cytb_Pnoepygidae_long.phy.rate_median=0.007004311933299634,posterior=1.0,length=2.2507612375010617,length_median=2.19595954191029]:2.2507612375010755,(((2[&cytb_Pnoepygidae_long.phy.rate_95%_HPD={0.005002477076832293,0.009735065249835998},height_95%_HPD={0.0,1.7763568394002505E-15},ND2_Pnoepygidae_long.phy.rate_95%_HPD={0.00715070481681394,0.016853972074448657},length_range={1.1559123282455972,4.331719106196842},cytb_Pnoepygidae_long.phy.rate_range={0.0031797958066731606,0.016718068666772088},length_95%_HPD={1.583216493786005,3.2410618838860277},ND2_Pnoepygidae_long.phy.rate_median=0.011898600450273421,ND2_Pnoepygidae_long.phy.rate_range={0.004043536378020396,0.029711751347774873},height_range={0.0,3.552713678800501E-15},cytb_Pnoepygidae_long.phy.rate=0.007208473900051449,ND2_Pnoepygidae_long.phy.rate=0.012066908955255988,height_median=0.0,height=4.695968336132537E-16,cytb_Pnoepygidae_long.phy.rate_median=0.007019234987155258,length=2.43028221689959,length_median=2.420634781004905]:2.429401622806135,1[&cytb_Pnoepygidae_long.phy.rate_95%_HPD={0.005582496441823506,0.01197328429054656},height_95%_HPD={0.0,1.7763568394002505E-15},ND2_Pnoepygidae_long.phy.rate_95%_HPD={0.0059764772363882545,0.01526193410512738},length_range={1.1559123282455972,4.331719106196842},cytb_Pnoepygidae_long.phy.rate_range={0.003490729798081915,0.020776780930580618},length_95%_HPD={1.583216493786005,3.2410618838860277},ND2_Pnoepygidae_long.phy.rate_median=0.010187470789046102,ND2_Pnoepygidae_long.phy.rate_range={0.003089733270809604,0.02178334619172637},height_range={0.0,3.552713678800501E-15},cytb_Pnoepygidae_long.phy.rate=0.00787783517001501,ND2_Pnoepygidae_long.phy.rate=0.010459152285429017,height_median=0.0,height=4.69399482558993E-16,cytb_Pnoepygidae_long.phy.rate_median=0.0072707406785510065,length=2.4303254649803887,length_median=2.4209073515235717]:2.429401622806135)[&cytb_Pnoepygidae_long.phy.rate_95%_HPD={0.004378727783374035,0.009716663340951283},height_95%_HPD={1.5832164937860043,3.2410618838860277},ND2_Pnoepygidae_long.phy.rate_95%_HPD={0.004668260878435101,0.025090023862567954},length_range={0.01690564528309091,1.5633680526783578},cytb_Pnoepygidae_long.phy.rate_range={0.0010857107920975747,0.019934487912633997},length_95%_HPD={0.0696442274171356,0.8324677192248342},ND2_Pnoepygidae_long.phy.rate_median=0.013539649932584264,ND2_Pnoepygidae_long.phy.rate_range={0.0028078142744702196,0.04760652862512729},height_range={1.1559123282455968,4.331719106196842},cytb_Pnoepygidae_long.phy.rate=0.006928026417443335,ND2_Pnoepygidae_long.phy.rate=0.014069421510119466,height_median=2.420312572991632,height=2.4294016228061355,cytb_Pnoepygidae_long.phy.rate_median=0.006970080069435471,posterior=0.996444839462282,length=0.42741429562071853,length_median=0.39808673955363627]:0.4270164730105286,3[&cytb_Pnoepygidae_long.phy.rate_95%_HPD={0.004988816786622923,0.009878852792223457},height_95%_HPD={0.0,1.7763568394002505E-15},ND2_Pnoepygidae_long.phy.rate_95%_HPD={0.006173418669282994,0.015260966867104668},length_range={1.5698763034694563,4.829944354044651},cytb_Pnoepygidae_long.phy.rate_range={0.003417297742282939,0.017689161055443867},length_95%_HPD={1.9930722468974609,3.7255648386717306},ND2_Pnoepygidae_long.phy.rate_median=0.010032424076368214,ND2_Pnoepygidae_long.phy.rate_range={0.004073332507933247,0.020453481214025154},height_range={0.0,3.552713678800501E-15},cytb_Pnoepygidae_long.phy.rate=0.007317730822065042,ND2_Pnoepygidae_long.phy.rate=0.010279523966278958,height_median=0.0,height=4.67919349652038E-16,cytb_Pnoepygidae_long.phy.rate_median=0.007033609030803428,length=2.8559791244306534,length_median=2.852861654444704]:2.8564180958166636)[&cytb_Pnoepygidae_long.phy.rate_95%_HPD={0.005021491129384351,0.011189296048171616},height_95%_HPD={1.9930722468974622,3.7255648386717333},ND2_Pnoepygidae_long.phy.rate_95%_HPD={0.00526632241833255,0.01685398193712433},length_range={0.5609386780373642,4.803387021642994},cytb_Pnoepygidae_long.phy.rate_range={0.0033375003456220308,0.020885019391896697},length_95%_HPD={0.9163433579063605,2.7595367327568705},ND2_Pnoepygidae_long.phy.rate_median=0.009997975094604601,ND2_Pnoepygidae_long.phy.rate_range={0.002859530813478261,0.031018380838969337},height_range={1.5698763034694565,4.829944354044651},cytb_Pnoepygidae_long.phy.rate=0.00752927623156707,ND2_Pnoepygidae_long.phy.rate=0.010360620765260347,height_median=2.853381574005459,height=2.856418095816664,cytb_Pnoepygidae_long.phy.rate_median=0.007090162614010382,posterior=1.0,length=1.8138624012758395,length_median=1.7834063504727893]:1.8138624012758533,4[&cytb_Pnoepygidae_long.phy.rate_95%_HPD={0.00594167464729199,0.011958173448203002},height_95%_HPD={0.0,1.7763568394002505E-15},ND2_Pnoepygidae_long.phy.rate_95%_HPD={0.005597486710603865,0.01457989412019587},length_range={2.5784301834109176,7.794340321724527},cytb_Pnoepygidae_long.phy.rate_range={0.0048083473450081056,0.020885019391896697},length_95%_HPD={3.1800312948477534,5.9231869285614165},ND2_Pnoepygidae_long.phy.rate_median=0.008570726293477974,ND2_Pnoepygidae_long.phy.rate_range={0.0035939125655230046,0.018748084924455247},height_range={0.0,3.552713678800501E-15},cytb_Pnoepygidae_long.phy.rate=0.008044354171357291,ND2_Pnoepygidae_long.phy.rate=0.00896520567954231,height_median=0.0,height=4.65847163582301E-16,cytb_Pnoepygidae_long.phy.rate_median=0.00738497505751408,length=4.670280497092517,length_median=4.719828951796291]:4.6702804970925165)[&cytb_Pnoepygidae_long.phy.rate_95%_HPD={0.0054871359926697005,0.011705947996977828},height_95%_HPD={3.180031294847753,5.923186928561417},ND2_Pnoepygidae_long.phy.rate_95%_HPD={0.004621353002931472,0.015274588653520046},length_range={0.8663415850224769,6.621541100619769},cytb_Pnoepygidae_long.phy.rate_range={0.0027045601979062027,0.021475253894671933},length_95%_HPD={1.2987369471405126,3.470955116427774},ND2_Pnoepygidae_long.phy.rate_median=0.009478310574493488,ND2_Pnoepygidae_long.phy.rate_range={0.002238579934564814,0.023578616107287544},height_range={2.5784301834109176,7.794340321724527},cytb_Pnoepygidae_long.phy.rate=0.00776084374394468,ND2_Pnoepygidae_long.phy.rate=0.009847713009425255,height_median=4.719828951796291,height=4.670280497092517,cytb_Pnoepygidae_long.phy.rate_median=0.007214095025973618,posterior=1.0,length=2.357169992903745,length_median=2.314869093382567]:2.3571699929037644)[&cytb_Pnoepygidae_long.phy.rate_95%_HPD={0.003990458949632632,0.00983572732303849},height_95%_HPD={4.916672683208934,8.737351320941945},ND2_Pnoepygidae_long.phy.rate_95%_HPD={0.004073008566732456,0.023666920159628457},length_range={0.5686245935565992,12.959441498201837},cytb_Pnoepygidae_long.phy.rate_range={0.00142213903470149,0.01928004785278464},length_95%_HPD={3.613937052746582,8.540974789493614},ND2_Pnoepygidae_long.phy.rate_median=0.013261486114138564,ND2_Pnoepygidae_long.phy.rate_range={0.0019146896390778542,0.04386175110041673},height_range={4.032923906387755,11.381306121257582},cytb_Pnoepygidae_long.phy.rate=0.007142895352956529,ND2_Pnoepygidae_long.phy.rate=0.013684357712266735,height_median=7.112689738355351,height=7.027450489996282,cytb_Pnoepygidae_long.phy.rate_median=0.007006900685959365,posterior=1.0,length=6.073346125689242,length_median=6.032495951478545]:6.073346125689197,7[&cytb_Pnoepygidae_long.phy.rate_95%_HPD={0.005017341976228547,0.010441576633214726},height_95%_HPD={0.0,1.7763568394002505E-15},ND2_Pnoepygidae_long.phy.rate_95%_HPD={0.0054283958822629085,0.016855850834700755},length_range={7.885932295384546,22.27144752887709},cytb_Pnoepygidae_long.phy.rate_range={0.002041555723553855,0.016973160927130797},length_95%_HPD={10.0321048880431,15.884246609124512},ND2_Pnoepygidae_long.phy.rate_median=0.0122456889310569,ND2_Pnoepygidae_long.phy.rate_range={0.0019035381927648544,0.02971485348170935},height_range={0.0,3.552713678800501E-15},cytb_Pnoepygidae_long.phy.rate=0.007404271653196565,ND2_Pnoepygidae_long.phy.rate=0.01215050729121994,height_median=0.0,height=4.66439216745083E-16,cytb_Pnoepygidae_long.phy.rate_median=0.0070685367811969555,length=13.100796615685477,length_median=13.172206729659559]:13.100796615685478)[&height_95%_HPD={10.0321048880431,15.884246609124514},height_median=13.172206729659559,height=13.100796615685478,posterior=1.0,height_range={7.8859322953845465,22.27144752887709},length=0.0];
End;
