# Supplementary material for: The formation of the Indo-Pacific montane avifauna
Source: Nat Commun. 2023 Dec 11;14:8215. doi: 10.1038/s41467-023-43964-y (PMC10713610; doi:10.1038/s41467-023-43964-y)
Supplement: Supplementary file 6 — Supplementary Data 3 [file 41467_2023_43964_MOESM6_ESM.zip › 06_Cettiidae.tre]

#NEXUS

Begin taxa;
	Dimensions ntax=35;
	Taxlabels
		Abroscopus_albogularis_fulvifacies_DZUG_U1932
		Abroscopus_schisticeps_ripponi_DZUG_U2533_4
		Abroscopus_superciliaris_superciliaris_NMNH_B02119
		Aegithalos_chimaera
		Cettia_acanthizoides_acanthizoides_NRM_20056598_93_1
		Cettia_annae_unknown
		Cettia_brunnescens_NRM_20056602
		Cettia_brunnifrons_DZUG_U1331
		Cettia_carolinae_RMNH_83338
		Cettia_cetti_cetti_DZUG_U1964_VdT1
		Cettia_diphone_borealis_UWBM_75317_518
		Cettia_diphone_cantans_DZUG_U2540_XJ86204
		Cettia_flavolivacea_flavolivacea_NRM_20066038
		Cettia_flavolivacea_intricata_NRM_20066035_E99
		Cettia_fortipes_pallida_DZUG_U2545
		Cettia_fortipes_robustipes_DZUG_U1334
		Cettia_haddeni_unknown
		Cettia_major_major_DZUG_U2552
		Cettia_pallidipes_pallidipes_DZUG_U1608
		Cettia_parens_ZMUC_139455
		Cettia_ruficapilla_funebris_unknown
		Cettia_seebohmi_DZUG_U2547
		Cettia_vulcania_flaviventris_DZUG_U2551_14
		Cettia_vulcania_vulcania_NRM_20066041
		Hemitesia_neumanni_NRM_570210
		Oligura_castaneocoronata_castaneocoronata_DZUG_U2553_UO
		Phyllergates_cucullatus_coronatus_NRM90166738
		Phyllergates_heterolaemus_mindanao2
		Tesia_cyaniventer_DZUG_U1338
		Tesia_everetti_everetti_DZUG_U2561_3
		Tesia_olivea_NRM_20046813
		Tesia_superciliaris_DZUG_U2563
		Tickellia_hodgsoni_NRM_20046814
		Urosphena_squameiceps_or_ussuriana_NRM_20026654
		Urosphena_whiteheadi_NRM_569233
		;
End;

Begin trees;
	Translate
		1 Abroscopus_albogularis_fulvifacies_DZUG_U1932,
		2 Abroscopus_schisticeps_ripponi_DZUG_U2533_4,
		3 Abroscopus_superciliaris_superciliaris_NMNH_B02119,
		4 Aegithalos_chimaera,
		5 Cettia_acanthizoides_acanthizoides_NRM_20056598_93_1,
		6 Cettia_annae_unknown,
		7 Cettia_brunnescens_NRM_20056602,
		8 Cettia_brunnifrons_DZUG_U1331,
		9 Cettia_carolinae_RMNH_83338,
		10 Cettia_cetti_cetti_DZUG_U1964_VdT1,
		11 Cettia_diphone_borealis_UWBM_75317_518,
		12 Cettia_diphone_cantans_DZUG_U2540_XJ86204,
		13 Cettia_flavolivacea_flavolivacea_NRM_20066038,
		14 Cettia_flavolivacea_intricata_NRM_20066035_E99,
		15 Cettia_fortipes_pallida_DZUG_U2545,
		16 Cettia_fortipes_robustipes_DZUG_U1334,
		17 Cettia_haddeni_unknown,
		18 Cettia_major_major_DZUG_U2552,
		19 Cettia_pallidipes_pallidipes_DZUG_U1608,
		20 Cettia_parens_ZMUC_139455,
		21 Cettia_ruficapilla_funebris_unknown,
		22 Cettia_seebohmi_DZUG_U2547,
		23 Cettia_vulcania_flaviventris_DZUG_U2551_14,
		24 Cettia_vulcania_vulcania_NRM_20066041,
		25 Hemitesia_neumanni_NRM_570210,
		26 Oligura_castaneocoronata_castaneocoronata_DZUG_U2553_UO,
		27 Phyllergates_cucullatus_coronatus_NRM90166738,
		28 Phyllergates_heterolaemus_mindanao2,
		29 Tesia_cyaniventer_DZUG_U1338,
		30 Tesia_everetti_everetti_DZUG_U2561_3,
		31 Tesia_olivea_NRM_20046813,
		32 Tesia_superciliaris_DZUG_U2563,
		33 Tickellia_hodgsoni_NRM_20046814,
		34 Urosphena_squameiceps_or_ussuriana_NRM_20026654,
		35 Urosphena_whiteheadi_NRM_569233
		;
tree TREE1 = [&R] (((((33[&Phyllergates_cytb.phy.rate_range={0.0036088909083939096,0.013128122356728797},height_95%_HPD={0.0,3.552713678800501E-15},length_range={4.4020540698769235,12.072949846056824},length_95%_HPD={7.482748073839419,10.12774189433756},height_range={0.0,7.105427357601002E-15},Phyllergates_ND2.phy.rate_95%_HPD={2.599428223634584E-5,0.037196806848777526},Phyllergates_ND2.phy.rate_median=0.010980518981829659,nuclear.rate_range={7.022795492652113E-4,0.0028606236506493474},Phyllergates_cytb.phy.rate_median=0.006318082459318054,height_median=1.7763568394002505E-15,height=1.5312468300085039E-15,Phyllergates_ND2.phy.rate_range={2.599428223634584E-5,0.21847269637203168},nuclear.rate_95%_HPD={9.657597079140234E-4,0.002108344553099669},Phyllergates_cytb.phy.rate=0.006344822643332751,Phyllergates_ND2.phy.rate=0.014396695259974224,length=8.751365917760713,nuclear.rate=0.0015136054736853866,length_median=8.741923638351077,Phyllergates_cytb.phy.rate_95%_HPD={0.004704478283673418,0.008044745849261023},nuclear.rate_median=0.001493940287451569]:8.75512502065711,(((13[&Phyllergates_cytb.phy.rate_range={0.0022958897524243483,0.012743347847110967},height_95%_HPD={0.0,3.552713678800501E-15},length_range={0.6159472895331899,4.033103946945711},length_95%_HPD={1.4150504268112387,2.8825228148197977},height_range={0.0,1.0658141036401503E-14},Phyllergates_ND2.phy.rate_95%_HPD={1.2575112725857768E-4,0.03678609609548444},Phyllergates_ND2.phy.rate_median=0.010914509705460023,nuclear.rate_range={3.3214049592396555E-4,0.00402614786860297},Phyllergates_cytb.phy.rate_median=0.0063639756284858484,height_median=1.7763568394002505E-15,height=1.5237474899465987E-15,Phyllergates_ND2.phy.rate_range={2.205245727939172E-5,0.23030316801708997},nuclear.rate_95%_HPD={7.037581149997036E-4,0.0023893817618108565},Phyllergates_cytb.phy.rate=0.006404912711487199,Phyllergates_ND2.phy.rate=0.014191327575157635,length=2.148343207732014,nuclear.rate=0.001501542391546792,length_median=2.1161548296181896,Phyllergates_cytb.phy.rate_95%_HPD={0.0037611435551916407,0.009065469163142756},nuclear.rate_median=0.0014512134528153276]:2.1483557135201603,((14[&Phyllergates_cytb.phy.rate_range={0.0020808435613242447,0.018776987276483866},height_95%_HPD={0.0,3.552713678800501E-15},length_range={0.12622201271365,1.5180977365307866},length_95%_HPD={0.291750572111257,0.9586895788985708},height_range={0.0,1.0658141036401503E-14},Phyllergates_ND2.phy.rate_95%_HPD={2.6630884998862613E-5,0.03645100010158557},Phyllergates_ND2.phy.rate_median=0.011000519846346736,nuclear.rate_range={3.833583205977638E-4,0.006272290546132188},Phyllergates_cytb.phy.rate_median=0.0066624146202736295,height_median=1.7763568394002505E-15,height=1.5478243185663997E-15,Phyllergates_ND2.phy.rate_range={2.6630884998862613E-5,0.2550726710719824},nuclear.rate_95%_HPD={6.523861529184633E-4,0.0032094878073164737},Phyllergates_cytb.phy.rate=0.006777526930018848,Phyllergates_ND2.phy.rate=0.014290591894098644,length=0.6135310678481901,nuclear.rate=0.0018146660873498942,length_median=0.5938984046978035,Phyllergates_cytb.phy.rate_95%_HPD={0.0037710000642446825,0.010126163897342295},nuclear.rate_median=0.0016869288996035402]:0.6106184486468572,24[&Phyllergates_cytb.phy.rate_range={0.0022523972479993773,0.01729277713277704},height_95%_HPD={0.0,3.552713678800501E-15},length_range={0.12193510977744282,1.5180977365307866},length_95%_HPD={0.29339198274273454,0.9511362892869863},height_range={0.0,1.0658141036401503E-14},Phyllergates_ND2.phy.rate_95%_HPD={9.829310721682575E-5,0.03650833953838461},Phyllergates_ND2.phy.rate_median=0.010675709064542032,nuclear.rate_range={3.2728570342193764E-4,0.006899268794338697},Phyllergates_cytb.phy.rate_median=0.007009258984076581,height_median=1.7763568394002505E-15,height=1.5476269675121392E-15,Phyllergates_ND2.phy.rate_range={6.424729853628696E-5,0.27779461120088966},nuclear.rate_95%_HPD={5.88594828984626E-4,0.002823766385240605},Phyllergates_cytb.phy.rate=0.007161692763476904,Phyllergates_ND2.phy.rate=0.014169148324572316,length=0.6110320504709671,nuclear.rate=0.0016100632826243693,length_median=0.5931376810521042,Phyllergates_cytb.phy.rate_95%_HPD={0.0037285789977758305,0.010706421087143553},nuclear.rate_median=0.0015185958756683373]:0.6106184486468572)[&Phyllergates_cytb.phy.rate_range={0.0023426861680607256,0.02020972448375815},height_95%_HPD={0.2933919827427385,0.9504201134794013},length_range={0.028773271697382197,1.4370570988363194},length_95%_HPD={0.09377267523631405,0.7555082556968181},height_range={0.12622201271365086,1.518097736530791},Phyllergates_ND2.phy.rate_95%_HPD={1.3045220600598147E-5,0.03586534333536923},Phyllergates_ND2.phy.rate_median=0.010951282997298969,nuclear.rate_range={1.885816333505865E-4,0.0059277320157266585},Phyllergates_cytb.phy.rate_median=0.007147028443178776,height_median=0.5923528441626535,height=0.6106184486468588,posterior=0.9916675924897234,Phyllergates_ND2.phy.rate_range={1.3045220600598147E-5,0.20263310738232487},nuclear.rate_95%_HPD={4.89942470301001E-4,0.0025104764238038967},Phyllergates_cytb.phy.rate=0.007418157676445691,Phyllergates_ND2.phy.rate=0.014053096354702822,length=0.39513230426377843,nuclear.rate=0.0014395692616503276,length_median=0.3684096606419941,Phyllergates_cytb.phy.rate_95%_HPD={0.004157698331611207,0.01138481974557078},nuclear.rate_median=0.0013635728155805137]:0.39479777890622236,23[&Phyllergates_cytb.phy.rate_range={0.0014317725741833712,0.013584486632082731},height_95%_HPD={0.0,3.552713678800501E-15},length_range={0.3469566888819977,2.3644459683027153},length_95%_HPD={0.5721434886235499,1.4603488234009154},height_range={0.0,1.0658141036401503E-14},Phyllergates_ND2.phy.rate_95%_HPD={1.29191300304918E-4,0.03773886835001509},Phyllergates_ND2.phy.rate_median=0.010997260990419493,nuclear.rate_range={4.920807972968354E-4,0.006820485000029101},Phyllergates_cytb.phy.rate_median=0.005727792913336728,height_median=1.7763568394002505E-15,height=1.5454561059152717E-15,Phyllergates_ND2.phy.rate_range={4.5967390610976814E-5,0.19321320136122933},nuclear.rate_95%_HPD={8.598293181483655E-4,0.0035069848205727884},Phyllergates_cytb.phy.rate=0.0057499565573938555,Phyllergates_ND2.phy.rate=0.014387891258890763,length=1.0030406348401653,nuclear.rate=0.0020336853726504725,length_median=0.9808107327467772,Phyllergates_cytb.phy.rate_95%_HPD={0.0030093625587234944,0.008410105156080795},nuclear.rate_median=0.0018877767314745416]:1.0054162275530796)[&Phyllergates_cytb.phy.rate_range={0.002851214758621707,0.023457900730271774},height_95%_HPD={0.5830480355086287,1.460348823400917},length_range={0.03097982921871134,2.9279726524793945},length_95%_HPD={0.5018918865533113,1.8218076263652283},height_range={0.3683899456404802,2.3644459683027197},Phyllergates_ND2.phy.rate_95%_HPD={1.6997821324248138E-5,0.03763820693487695},Phyllergates_ND2.phy.rate_median=0.01069467744786183,nuclear.rate_range={2.870542812398434E-4,0.004481683226636124},Phyllergates_cytb.phy.rate_median=0.0073128151960418905,height_median=0.9826730411533804,height=1.0054162275530811,posterior=0.999666703699589,Phyllergates_ND2.phy.rate_range={1.6997821324248138E-5,0.2498522648839641},nuclear.rate_95%_HPD={5.515267415078258E-4,0.0023458990741259266},Phyllergates_cytb.phy.rate=0.007576363323618843,Phyllergates_ND2.phy.rate=0.014200285269930014,length=1.142822615108394,nuclear.rate=0.0013738070246351397,length_median=1.1087000000407352,Phyllergates_cytb.phy.rate_95%_HPD={0.004292672664518408,0.011432113925840644},nuclear.rate_median=0.00131804951016369]:1.1429394859670805)[&Phyllergates_cytb.phy.rate_range={0.004125739267792406,0.02060653478307161},height_95%_HPD={1.4167642323407836,2.882522814819797},length_range={0.352492976658076,6.645479144039171},length_95%_HPD={2.656145375361822,5.461056437908985},height_range={1.1265441999594081,4.033103946945712},Phyllergates_ND2.phy.rate_95%_HPD={5.720677782063392E-5,0.03704419337974764},Phyllergates_ND2.phy.rate_median=0.011056369022229135,nuclear.rate_range={2.3732669042013333E-4,0.0024631202113406733},Phyllergates_cytb.phy.rate_median=0.008206409120543875,height_median=2.1159894218751774,height=2.1483557135201616,posterior=0.9991112098655704,Phyllergates_ND2.phy.rate_range={5.720677782063392E-5,0.20975415076386106},nuclear.rate_95%_HPD={4.2773741829141824E-4,0.0016068208541289216},Phyllergates_cytb.phy.rate=0.008540584700757472,Phyllergates_ND2.phy.rate=0.0143960963978805,length=4.115907654756179,nuclear.rate=9.817441381563435E-4,length_median=4.1267785814705995,Phyllergates_cytb.phy.rate_95%_HPD={0.005552498345888654,0.012414159985828246},nuclear.rate_median=9.448638407912011E-4]:4.2754156505738266,((16[&Phyllergates_cytb.phy.rate_range={0.003952697823480223,0.017349425648741548},height_95%_HPD={0.0,3.552713678800501E-15},length_range={0.3190915737251134,5.43019201732187},length_95%_HPD={2.0227265516653112,3.9021949966719855},height_range={0.0,1.0658141036401503E-14},Phyllergates_ND2.phy.rate_95%_HPD={6.174362314392938E-5,0.03735863386114667},Phyllergates_ND2.phy.rate_median=0.011162440246448281,nuclear.rate_range={5.885023974934877E-4,0.005124726584936181},Phyllergates_cytb.phy.rate_median=0.00796880828468646,height_median=1.7763568394002505E-15,height=1.509932916148352E-15,Phyllergates_ND2.phy.rate_range={4.800029052880549E-5,0.2773994145073528},nuclear.rate_95%_HPD={9.101230783618692E-4,0.0027717634348615144},Phyllergates_cytb.phy.rate=0.008179310554317988,Phyllergates_ND2.phy.rate=0.014402555864813427,length=2.932176055103411,nuclear.rate=0.0017798908569449069,length_median=2.898469356136246,Phyllergates_cytb.phy.rate_95%_HPD={0.005249730407718213,0.011437775362571553},nuclear.rate_median=0.001712342452980614]:2.932948554831903,15[&Phyllergates_cytb.phy.rate_range={0.0019407665897099677,0.012711495163947602},height_95%_HPD={0.0,3.552713678800501E-15},length_range={1.5562671915009954,5.43019201732187},length_95%_HPD={2.0227265516653112,3.900524254564243},height_range={0.0,1.0658141036401503E-14},Phyllergates_ND2.phy.rate_95%_HPD={1.1783399526060736E-5,0.03707160738691599},Phyllergates_ND2.phy.rate_median=0.010911180363685973,nuclear.rate_range={7.402240935921684E-4,0.006235946847715952},Phyllergates_cytb.phy.rate_median=0.005808341845579434,height_median=1.7763568394002505E-15,height=1.509932916148352E-15,Phyllergates_ND2.phy.rate_range={1.1783399526060736E-5,0.18383501742012215},nuclear.rate_95%_HPD={0.0011295969653069822,0.0034183298009072267},Phyllergates_cytb.phy.rate=0.005839546056616668,Phyllergates_ND2.phy.rate=0.014352556451933653,length=2.932909663859949,nuclear.rate=0.0021957835203306824,length_median=2.898758044058237,Phyllergates_cytb.phy.rate_95%_HPD={0.003516048024970283,0.008228102271034297},nuclear.rate_median=0.002111941323308891]:2.932948554831903)[&Phyllergates_cytb.phy.rate_range={0.004400865722477796,0.023457900730271774},height_95%_HPD={2.0228393760043435,3.9005242545642425},length_range={0.2430425218150183,5.2228803903056},length_95%_HPD={1.6563248160791137,4.061353367428397},height_range={1.5562671915009982,5.430192017321875},Phyllergates_ND2.phy.rate_95%_HPD={4.109427014757797E-5,0.036930003151089644},Phyllergates_ND2.phy.rate_median=0.01101450805379971,nuclear.rate_range={3.0714955748252677E-4,0.0040275424165003995},Phyllergates_cytb.phy.rate_median=0.008718780076714134,height_median=2.898671431087891,height=2.9329485548319045,posterior=0.9993334073991779,Phyllergates_ND2.phy.rate_range={4.109427014757797E-5,0.17832930116025691},nuclear.rate_95%_HPD={5.371847722020125E-4,0.002082049118714512},Phyllergates_cytb.phy.rate=0.00914414817524449,Phyllergates_ND2.phy.rate=0.01426871878705278,length=2.8601896409592507,nuclear.rate=0.0013132923792228946,length_median=2.828895865620886,Phyllergates_cytb.phy.rate_95%_HPD={0.005608528253252103,0.013574196207919298},nuclear.rate_median=0.001272166597872978]:2.791165720306533,(7[&Phyllergates_cytb.phy.rate_range={0.0024121959808610606,0.013736390859398307},height_95%_HPD={0.0,3.552713678800501E-15},length_range={1.0724772383425485,4.690264008475375},length_95%_HPD={1.569614948164633,3.261089866512207},height_range={0.0,1.0658141036401503E-14},Phyllergates_ND2.phy.rate_95%_HPD={4.827829996762854E-5,0.03738701090427596},Phyllergates_ND2.phy.rate_median=0.010820938891509696,nuclear.rate_range={4.3698103101761775E-4,0.004673853727980053},Phyllergates_cytb.phy.rate_median=0.006142561317702938,height_median=1.7763568394002505E-15,height=1.4927633744276741E-15,Phyllergates_ND2.phy.rate_range={4.827829996762854E-5,0.2010623577452876},nuclear.rate_95%_HPD={7.297603517312308E-4,0.0025638670851247077},Phyllergates_cytb.phy.rate=0.006202311511062768,Phyllergates_ND2.phy.rate=0.014244178104128738,length=2.3701020941827475,nuclear.rate=0.0016469100999636534,length_median=2.3460087196994377,Phyllergates_cytb.phy.rate_95%_HPD={0.003646785230881392,0.008648510151200352},nuclear.rate_median=0.0015833507926212098]:2.370102094182747,5[&Phyllergates_cytb.phy.rate_range={0.004638203078514094,0.0205156281372282},height_95%_HPD={0.0,3.552713678800501E-15},length_range={1.0724772383425485,4.690264008475375},length_95%_HPD={1.569614948164633,3.261089866512207},height_range={0.0,1.0658141036401503E-14},Phyllergates_ND2.phy.rate_95%_HPD={4.5685794979231366E-6,0.03740888318699039},Phyllergates_ND2.phy.rate_median=0.011154622306631598,nuclear.rate_range={2.8595619390846315E-4,0.004014421504678182},Phyllergates_cytb.phy.rate_median=0.009093534106203179,height_median=1.7763568394002505E-15,height=1.4927633744276741E-15,Phyllergates_ND2.phy.rate_range={4.5685794979231366E-6,0.19425260073257233},nuclear.rate_95%_HPD={5.367663246303472E-4,0.002009952923032941},Phyllergates_cytb.phy.rate=0.009427800981382451,Phyllergates_ND2.phy.rate=0.014419883373060658,length=2.3701020941827475,nuclear.rate=0.001233384398079657,length_median=2.3460087196994377,Phyllergates_cytb.phy.rate_95%_HPD={0.005980180669563607,0.013664070199544846},nuclear.rate_median=0.0012009353719829037]:2.370102094182747)[&Phyllergates_cytb.phy.rate_range={0.004230748861300654,0.01966370365582818},height_95%_HPD={1.5696149481646344,3.261089866512208},length_range={1.4822314405368093,6.6157732038043715},length_95%_HPD={2.295368837314054,4.712778737545104},height_range={1.0724772383425538,4.690264008475378},Phyllergates_ND2.phy.rate_95%_HPD={7.949454257613644E-6,0.037685914907996707},Phyllergates_ND2.phy.rate_median=0.011179809945201173,nuclear.rate_range={3.346920048927984E-4,0.0034878674325132864},Phyllergates_cytb.phy.rate_median=0.008296678921497137,height_median=2.346008719699441,height=2.3701020941827484,posterior=1.0,Phyllergates_ND2.phy.rate_range={7.949454257613644E-6,0.21497790627927896},nuclear.rate_95%_HPD={6.311684163945456E-4,0.0021725478805184615},Phyllergates_cytb.phy.rate=0.008592063391798301,Phyllergates_ND2.phy.rate=0.014618221020221292,length=3.4716918679259265,nuclear.rate=0.0013870237590914648,length_median=3.4491284626068306,Phyllergates_cytb.phy.rate_95%_HPD={0.005466548087559384,0.012279478239851583},nuclear.rate_median=0.0013473013455477466]:3.354012180955689)[&Phyllergates_cytb.phy.rate_range={0.002625684780401032,0.020822339825788024},height_95%_HPD={4.5960350983687555,6.803211162573686},length_range={0.01701055717957356,2.690680695572058},length_95%_HPD={0.16288296287081838,1.3234964527215949},height_range={3.6627487873539994,7.884768092264347},Phyllergates_ND2.phy.rate_95%_HPD={1.0715092483073508E-4,0.03773282868564743},Phyllergates_ND2.phy.rate_median=0.010946994639120607,nuclear.rate_range={1.993772933097577E-4,0.004585396580403098},Phyllergates_cytb.phy.rate_median=0.0076329689409607845,height_median=5.717114487453486,height=5.7241142751384375,posterior=0.7386957004777247,Phyllergates_ND2.phy.rate_range={2.2287230510141145E-5,0.25073343531940245},nuclear.rate_95%_HPD={4.092151798340454E-4,0.0021771328908998877},Phyllergates_cytb.phy.rate=0.00800947335414779,Phyllergates_ND2.phy.rate=0.01442570441771358,length=0.7125678931945072,nuclear.rate=0.0013074077165598514,length_median=0.66998768602787,Phyllergates_cytb.phy.rate_95%_HPD={0.0043367932885297784,0.012463574587467195},nuclear.rate_median=0.0012512957118039226]:0.6996570889555507)[&Phyllergates_cytb.phy.rate_range={0.0030967161386241055,0.0225214942794517},height_95%_HPD={5.188196635385898,7.548463082410823},length_range={0.37286437724173815,4.048930568602132},length_95%_HPD={0.6834938570250308,2.312751111994084},height_range={4.1778705616579686,8.835835133619673},Phyllergates_ND2.phy.rate_95%_HPD={3.07830846706089E-5,0.037263730567666735},Phyllergates_ND2.phy.rate_median=0.011177549783590663,nuclear.rate_range={3.2062084214156127E-4,0.005278599840695829},Phyllergates_cytb.phy.rate_median=0.007486196445705953,height_median=6.421048583922646,height=6.423771364093988,posterior=0.9980002221975336,Phyllergates_ND2.phy.rate_range={4.5685794979231366E-6,0.26345095031771953},nuclear.rate_95%_HPD={6.663228954277335E-4,0.0026752804970405063},Phyllergates_cytb.phy.rate=0.007765112231508822,Phyllergates_ND2.phy.rate=0.01447742653649171,length=1.442039093677451,nuclear.rate=0.001594175912973366,length_median=1.400878214365025,Phyllergates_cytb.phy.rate_95%_HPD={0.004332924556781775,0.011538372962084695},nuclear.rate_median=0.001515891667287166]:1.440727455848461,((12[&Phyllergates_cytb.phy.rate_range={0.0018520531569266735,0.012020729009833035},height_95%_HPD={0.0,3.552713678800501E-15},length_range={0.9066803623126239,5.066102337798353},length_95%_HPD={1.3514459675262391,3.5443456725340545},height_range={0.0,7.105427357601002E-15},Phyllergates_ND2.phy.rate_95%_HPD={6.320607354987381E-5,0.03674040952872982},Phyllergates_ND2.phy.rate_median=0.011052659719379692,nuclear.rate_range={2.738280404519402E-4,0.003815301725580069},Phyllergates_cytb.phy.rate_median=0.005505865575668701,height_median=1.7763568394002505E-15,height=1.535193851093717E-15,Phyllergates_ND2.phy.rate_range={1.3192162763966308E-5,0.23797349750299115},nuclear.rate_95%_HPD={5.902683315969826E-4,0.0021798476528374438},Phyllergates_cytb.phy.rate=0.005555765106032362,Phyllergates_ND2.phy.rate=0.014268524500863574,length=2.4508475918360353,nuclear.rate=0.0013365220576622655,length_median=2.4066553145157576,Phyllergates_cytb.phy.rate_95%_HPD={0.003190333252671374,0.00804949887747816},nuclear.rate_median=0.0012931472149391192]:2.451092976443175,11[&Phyllergates_cytb.phy.rate_range={0.0020819036967537866,0.012318335637153545},height_95%_HPD={0.0,3.552713678800501E-15},length_range={0.6087204489820985,5.066102337798353},length_95%_HPD={1.3514459675262391,3.5443456725340545},height_range={0.0,7.105427357601002E-15},Phyllergates_ND2.phy.rate_95%_HPD={2.3992299584779866E-5,0.03695894628464739},Phyllergates_ND2.phy.rate_median=0.010871444790432994,nuclear.rate_range={6.630605603876048E-4,0.007030269313082907},Phyllergates_cytb.phy.rate_median=0.005928918152583123,height_median=1.7763568394002505E-15,height=1.535193851093717E-15,Phyllergates_ND2.phy.rate_range={5.516368913061056E-6,0.2135954403047517},nuclear.rate_95%_HPD={0.0010360665062737254,0.0034438850770594476},Phyllergates_cytb.phy.rate=0.005989862727142075,Phyllergates_ND2.phy.rate=0.014211504485936274,length=2.45093734415642,nuclear.rate=0.00207072979572323,length_median=2.4066553145157576,Phyllergates_cytb.phy.rate_95%_HPD={0.003392442543638999,0.008522290914717044},nuclear.rate_median=0.0019536744355199767]:2.451092976443175)[&Phyllergates_cytb.phy.rate_range={0.0015362391819699003,0.015755593300806187},height_95%_HPD={1.3514459675262387,3.543451828972863},length_range={0.4571117986652,5.137556033707487},length_95%_HPD={1.0009057054668395,3.427534300755193},height_range={0.9066803623126258,5.066102337798355},Phyllergates_ND2.phy.rate_95%_HPD={1.2148624280721079E-4,0.03652565494829688},Phyllergates_ND2.phy.rate_median=0.010909978093708323,nuclear.rate_range={2.548603521381834E-4,0.0045449081687299366},Phyllergates_cytb.phy.rate_median=0.0056028490196412695,height_median=2.406661831424598,height=2.451092976443176,posterior=0.999666703699589,Phyllergates_ND2.phy.rate_range={2.8930226157859014E-5,0.2550726710719824},nuclear.rate_95%_HPD={5.020275964308206E-4,0.00210639249357777},Phyllergates_cytb.phy.rate=0.00568497393190233,Phyllergates_ND2.phy.rate=0.014215647878620643,length=2.1725929276809053,nuclear.rate=0.0012706705721994642,length_median=2.135720092300223,Phyllergates_cytb.phy.rate_95%_HPD={0.0030667124258101966,0.00845566051729887},nuclear.rate_median=0.0012312658608978821]:2.2871971867907197,((22[&Phyllergates_cytb.phy.rate_range={0.0020329706455438717,0.012716937146547959},height_95%_HPD={0.0,3.552713678800501E-15},length_range={0.7979455436666586,5.858641403899789},length_95%_HPD={1.797780845348402,4.547063346687705},height_range={0.0,7.105427357601002E-15},Phyllergates_ND2.phy.rate_95%_HPD={4.8500763862016445E-5,0.03708014901128925},Phyllergates_ND2.phy.rate_median=0.011040574883191698,nuclear.rate_range={3.5080116758805826E-4,0.004498257857878996},Phyllergates_cytb.phy.rate_median=0.005738949972604995,height_median=1.7763568394002505E-15,height=1.5525607438686557E-15,Phyllergates_ND2.phy.rate_range={3.2807544570330862E-6,0.21960898884475072},nuclear.rate_95%_HPD={6.51612396694893E-4,0.0023253253879544776},Phyllergates_cytb.phy.rate=0.005791169600952516,Phyllergates_ND2.phy.rate=0.014443086439132813,length=3.1226838338623946,nuclear.rate=0.001461598216655719,length_median=3.0684699466065384,Phyllergates_cytb.phy.rate_95%_HPD={0.0032963424300145217,0.008124332855872843},nuclear.rate_median=0.0014214776001899563]:2.9097797834518544,6[&Phyllergates_cytb.phy.rate_range={0.0023793296787811904,0.017529407706056266},height_95%_HPD={0.0,3.552713678800501E-15},length_range={0.7979455436666586,6.485657297896269},length_95%_HPD={1.6053198077106876,4.418092492750304},height_range={0.0,7.105427357601002E-15},Phyllergates_ND2.phy.rate_95%_HPD={2.687897631871094E-5,0.037075208877787466},Phyllergates_ND2.phy.rate_median=0.010879205277322775,nuclear.rate_range={2.4342573759867565E-4,0.009493591116668369},Phyllergates_cytb.phy.rate_median=0.006545332716571615,height_median=1.7763568394002505E-15,height=1.5466402122408357E-15,Phyllergates_ND2.phy.rate_range={2.687897631871094E-5,0.261593942549835},nuclear.rate_95%_HPD={4.963647284701498E-4,0.003070722498252654},Phyllergates_cytb.phy.rate=0.006625855346524672,Phyllergates_ND2.phy.rate=0.014322040263163898,length=3.041885041544685,nuclear.rate=0.0016713483837887692,length_median=2.980574463784777,Phyllergates_cytb.phy.rate_95%_HPD={0.003939043865914774,0.00960094459622267},nuclear.rate_median=0.0015409642624104884]:2.9097797834518544)[&Phyllergates_cytb.phy.rate_range={0.0019409072040812304,0.019762454745320367},height_95%_HPD={1.783870258873847,4.066104520657273},length_range={0.029763515644860128,3.9412234735622897},length_95%_HPD={0.17031164139226007,2.1151843713966563},height_range={0.7979455436666605,5.667851654767414},Phyllergates_ND2.phy.rate_95%_HPD={1.617652914341143E-5,0.0372572300313766},Phyllergates_ND2.phy.rate_median=0.011033689594066361,nuclear.rate_range={3.002717854613993E-4,0.007777907465333866},Phyllergates_cytb.phy.rate_median=0.006141337876048492,height_median=2.9007926114662723,height=2.9097797834518557,posterior=0.8100211087656927,Phyllergates_ND2.phy.rate_range={1.617652914341143E-5,0.2472056854837809},nuclear.rate_95%_HPD={5.467132409438229E-4,0.002790042004471462},Phyllergates_cytb.phy.rate=0.006199164762701143,Phyllergates_ND2.phy.rate=0.014339079812238992,length=1.0771147037428883,nuclear.rate=0.0015926520675922076,length_median=1.0137866947987364,Phyllergates_cytb.phy.rate_95%_HPD={0.0032801248651889133,0.009369613302099799},nuclear.rate_median=0.0014882555230777976]:1.1641520315174212,((20[&Phyllergates_cytb.phy.rate_range={0.0035479001057574584,0.017826630686501532},height_95%_HPD={0.0,3.552713678800501E-15},length_range={0.7299756690061501,4.273357155215574},length_95%_HPD={1.7337992257748742,3.215786935949613},height_range={0.0,1.0658141036401503E-14},Phyllergates_ND2.phy.rate_95%_HPD={6.344139305886497E-5,0.03775266346992021},Phyllergates_ND2.phy.rate_median=0.011030043042987788,nuclear.rate_range={3.842197061959319E-4,0.004387388216719104},Phyllergates_cytb.phy.rate_median=0.007565352234341295,height_median=1.7763568394002505E-15,height=1.5519686907058738E-15,Phyllergates_ND2.phy.rate_range={1.6098430031726222E-5,0.20928392318603636},nuclear.rate_95%_HPD={7.379962525419111E-4,0.002588410770439063},Phyllergates_cytb.phy.rate=0.007743724125403819,Phyllergates_ND2.phy.rate=0.014308421308091287,length=2.4479098064459226,nuclear.rate=0.0016179677557828529,length_median=2.4337161395178355,Phyllergates_cytb.phy.rate_95%_HPD={0.005078835935215231,0.01098572939535589},nuclear.rate_median=0.0015649656764584984]:2.4587827145658867,(17[&Phyllergates_cytb.phy.rate_range={0.004172849383929004,0.02060653478307161},height_95%_HPD={0.0,3.552713678800501E-15},length_range={0.812994859992961,3.635798359022723},length_95%_HPD={1.2363771618137893,2.6931504496825536},height_range={0.0,1.0658141036401503E-14},Phyllergates_ND2.phy.rate_95%_HPD={2.882786278303157E-5,0.03690009145304458},Phyllergates_ND2.phy.rate_median=0.011027885013833678,nuclear.rate_range={1.696578930237143E-4,0.008530595042184695},Phyllergates_cytb.phy.rate_median=0.008375979882596543,height_median=0.0,height=1.5616388923646463E-15,Phyllergates_ND2.phy.rate_range={2.882786278303157E-5,0.25765345132708284},nuclear.rate_95%_HPD={4.5653548833314345E-4,0.0029881775029944975},Phyllergates_cytb.phy.rate=0.008688253191321138,Phyllergates_ND2.phy.rate=0.014333688312908367,length=1.9619118786298309,nuclear.rate=0.0016580019215674678,length_median=1.9429147825959374,Phyllergates_cytb.phy.rate_95%_HPD={0.005435141039750675,0.012601978810857761},nuclear.rate_median=0.001536402550318527]:1.948292625774207,21[&Phyllergates_cytb.phy.rate_range={0.0029841606284094235,0.018678477287065506},height_95%_HPD={0.0,3.552713678800501E-15},length_range={0.7299756690061501,3.635798359022723},length_95%_HPD={1.2363771618137893,2.676531151194679},height_range={0.0,1.0658141036401503E-14},Phyllergates_ND2.phy.rate_95%_HPD={1.5898324979294766E-5,0.037173238074605576},Phyllergates_ND2.phy.rate_median=0.010911974197962658,nuclear.rate_range={2.42423114654039E-4,0.008349853161343838},Phyllergates_cytb.phy.rate_median=0.007097842126247564,height_median=0.0,height=1.5645991581785564E-15,Phyllergates_ND2.phy.rate_range={1.5898324979294766E-5,0.24463551193212166},nuclear.rate_95%_HPD={4.674041320001234E-4,0.002971874752477667},Phyllergates_cytb.phy.rate=0.0072959564107361935,Phyllergates_ND2.phy.rate=0.014344265329448998,length=1.9550865461531652,nuclear.rate=0.0016601337345775963,length_median=1.9376179110103675,Phyllergates_cytb.phy.rate_95%_HPD={0.004381336540680018,0.010539668675952015},nuclear.rate_median=0.001543300900852763]:1.948292625774207)[&Phyllergates_cytb.phy.rate_range={0.0022908094851936235,0.020289185581361016},height_95%_HPD={1.2347586797965118,2.6593594769630826},length_range={0.002670415423602801,2.0151566526343143},length_95%_HPD={0.05495416517645313,1.0349384833306625},height_range={0.8129948599929637,3.635798359022724},Phyllergates_ND2.phy.rate_95%_HPD={3.393252739207163E-5,0.03702634022410794},Phyllergates_ND2.phy.rate_median=0.010834751037864049,nuclear.rate_range={3.167256424223072E-4,0.0081116308241618},Phyllergates_cytb.phy.rate_median=0.006928056951725454,height_median=1.9303370634024812,height=1.9482926257742086,posterior=0.955782690812132,Phyllergates_ND2.phy.rate_range={3.393252739207163E-5,0.2481800963884575},nuclear.rate_95%_HPD={5.580344169358626E-4,0.0030279098518539386},Phyllergates_cytb.phy.rate=0.007138447502768231,Phyllergates_ND2.phy.rate=0.014278323012871248,length=0.5191239274480471,nuclear.rate=0.0016507088611147874,length_median=0.4793032347421744,Phyllergates_cytb.phy.rate_95%_HPD={0.003946230300686495,0.011030110133264135},nuclear.rate_median=0.0015355327440726174]:0.5104900887916795)[&Phyllergates_cytb.phy.rate_range={0.0021531022313120156,0.02223042476738608},height_95%_HPD={1.7761073016060074,3.209828095971357},length_range={0.04136387215398907,2.2920604252320023},length_95%_HPD={0.14424085441764412,1.145585415746075},height_range={1.317965694455733,4.273357155215578},Phyllergates_ND2.phy.rate_95%_HPD={6.505978203839314E-5,0.03698502048681549},Phyllergates_ND2.phy.rate_median=0.011069859856069352,nuclear.rate_range={3.175952113481799E-4,0.00659568246685651},Phyllergates_cytb.phy.rate_median=0.007144436272474915,height_median=2.441482516453653,height=2.458782714565888,posterior=0.9781135429396733,Phyllergates_ND2.phy.rate_range={5.019556927032034E-6,0.1978015301769466},nuclear.rate_95%_HPD={5.735507872503388E-4,0.0030396706417848834},Phyllergates_cytb.phy.rate=0.007391486724413722,Phyllergates_ND2.phy.rate=0.014381518625340425,length=0.621516553920975,nuclear.rate=0.001674568519131266,length_median=0.5915655274882161,Phyllergates_cytb.phy.rate_95%_HPD={0.00400545107705412,0.011236693684479864},nuclear.rate_median=0.00156254429888094]:0.6328470046966079,9[&Phyllergates_cytb.phy.rate_range={0.0031835064732701752,0.013675568350472378},height_95%_HPD={0.0,3.552713678800501E-15},length_range={1.5122242613895744,4.931040444669724},length_95%_HPD={2.2887656282072735,3.8351449915592317},height_range={0.0,1.0658141036401503E-14},Phyllergates_ND2.phy.rate_95%_HPD={4.109427014757797E-5,0.03841978090070381},Phyllergates_ND2.phy.rate_median=0.010968898368858636,nuclear.rate_range={3.1206608508484526E-4,0.0035138642032371365},Phyllergates_cytb.phy.rate_median=0.006897265206032339,height_median=1.7763568394002505E-15,height=1.557099818116651E-15,Phyllergates_ND2.phy.rate_range={8.009027041546723E-6,0.26861019964574456},nuclear.rate_95%_HPD={7.141502511679908E-4,0.002265548682240155},Phyllergates_cytb.phy.rate=0.006992040642951087,Phyllergates_ND2.phy.rate=0.014464509222896403,length=3.095799478033343,nuclear.rate=0.001475863699036806,length_median=3.0738844130089475,Phyllergates_cytb.phy.rate_95%_HPD={0.004703652737637841,0.009687098379104782},nuclear.rate_median=0.0014375425072545318]:3.091629719262494)[&Phyllergates_cytb.phy.rate_range={0.0017989747691135286,0.016100488547114402},height_95%_HPD={2.3383392917285324,3.8527393704510047},length_range={0.004102838286697885,2.9914301700159283},length_95%_HPD={0.35840372259663233,1.7324644574176213},height_range={1.9447849548111478,4.931040444669726},Phyllergates_ND2.phy.rate_95%_HPD={1.476384853394974E-4,0.037616184367813894},Phyllergates_ND2.phy.rate_median=0.011070708057088433,nuclear.rate_range={5.527807316909662E-4,0.00793463241415669},Phyllergates_cytb.phy.rate_median=0.006608028739927029,height_median=3.0711292425130354,height=3.091629719262496,posterior=0.9350072214198423,Phyllergates_ND2.phy.rate_range={4.2961570442755245E-5,0.25073343531940245},nuclear.rate_95%_HPD={9.314242157937777E-4,0.004264883172800277},Phyllergates_cytb.phy.rate=0.0066808121442661515,Phyllergates_ND2.phy.rate=0.01440083491904955,length=0.9844226866974921,nuclear.rate=0.0023538557866499155,length_median=0.9531746355962734,Phyllergates_cytb.phy.rate_95%_HPD={0.0034504594313041308,0.009717630243044471},nuclear.rate_median=0.0021627448323525145]:0.982302095706781)[&Phyllergates_cytb.phy.rate_range={0.002174120706803232,0.021547598301183083},height_95%_HPD={3.231253718354088,4.978571382965287},length_range={0.04101587132005324,2.333050892754309},length_95%_HPD={0.17947995740118738,1.285485831723299},height_range={2.7035462656154277,6.485657297896271},Phyllergates_ND2.phy.rate_95%_HPD={2.016191461069361E-5,0.036568866777163984},Phyllergates_ND2.phy.rate_median=0.01109122358587139,nuclear.rate_range={2.7941898030413396E-4,0.005111507450031712},Phyllergates_cytb.phy.rate_median=0.007195779515462419,height_median=4.045237369021617,height=4.073931814969277,posterior=0.8462393067436952,Phyllergates_ND2.phy.rate_range={2.016191461069361E-5,0.20182710854067965},nuclear.rate_95%_HPD={5.341697586059899E-4,0.002576147892623421},Phyllergates_cytb.phy.rate=0.00745648629306511,Phyllergates_ND2.phy.rate=0.01427424263850502,length=0.6998589479964442,nuclear.rate=0.0014792544224881657,length_median=0.6559409369315259,Phyllergates_cytb.phy.rate_95%_HPD={0.004085280644842935,0.0116155717922386},nuclear.rate_median=0.0014037188208453001]:0.6643583482646189)[&Phyllergates_cytb.phy.rate_range={0.00345944938472173,0.020503615352647837},height_95%_HPD={3.802815963261933,5.748217855602402},length_range={0.7955292004697574,6.078013609479639},length_95%_HPD={1.6696718467062697,4.563130999753773},height_range={3.1697663190496517,6.9546874366617},Phyllergates_ND2.phy.rate_95%_HPD={4.243456666417189E-5,0.03712078022662844},Phyllergates_ND2.phy.rate_median=0.010753519609453444,nuclear.rate_range={1.885816333505865E-4,0.002818618637330771},Phyllergates_cytb.phy.rate_median=0.0072775579450597965,height_median=4.708737453060545,height=4.738290163233896,posterior=0.9995556049327853,Phyllergates_ND2.phy.rate_range={4.243456666417189E-5,0.26861019964574456},nuclear.rate_95%_HPD={3.918640821046057E-4,0.001609659671626601},Phyllergates_cytb.phy.rate=0.007593291585071867,Phyllergates_ND2.phy.rate=0.01421135195542732,length=3.1252422311129298,nuclear.rate=9.404349025932929E-4,length_median=3.12981884335663,Phyllergates_cytb.phy.rate_95%_HPD={0.004465713959004311,0.011302292492284578},nuclear.rate_median=8.975220869774249E-4]:3.1262086567085534)[&Phyllergates_cytb.phy.rate_range={0.0016651136996133978,0.01804895644678818},height_95%_HPD={6.638351995654103,9.130723535152345},length_range={0.08118771850591777,2.9778016285846434},length_95%_HPD={0.2582545885665768,1.616893374095989},height_range={5.339163224995531,10.300634085998935},Phyllergates_ND2.phy.rate_95%_HPD={6.092410257019195E-5,0.0363273092384335},Phyllergates_ND2.phy.rate_median=0.010964543858455847,nuclear.rate_range={3.181185845403905E-4,0.007618275703158472},Phyllergates_cytb.phy.rate_median=0.006523473020747793,height_median=7.861213633836822,height=7.864498819942449,posterior=0.9951116542606377,Phyllergates_ND2.phy.rate_range={2.570054098402504E-5,0.213054823339621},nuclear.rate_95%_HPD={6.348108612756705E-4,0.0029773544960293805},Phyllergates_cytb.phy.rate=0.006617445700898742,Phyllergates_ND2.phy.rate=0.01422750002449078,length=0.8912023957813736,nuclear.rate=0.0017111877569434533,length_median=0.8398958303966158,Phyllergates_cytb.phy.rate_95%_HPD={0.0036527020963056716,0.010042014215242558},nuclear.rate_median=0.0015979253228600556]:0.8906262007146619)[&Phyllergates_cytb.phy.rate_range={0.0013882771370455002,0.013711418107861922},height_95%_HPD={7.482748073839421,10.118991295697034},length_range={0.22509653857408107,4.102590347484259},length_95%_HPD={0.48750555979059307,2.19844032445814},height_range={6.1358758913858615,12.072949846056828},Phyllergates_ND2.phy.rate_95%_HPD={9.179145467701596E-5,0.037588667328204595},Phyllergates_ND2.phy.rate_median=0.01099263116337709,nuclear.rate_range={5.300060182892036E-4,0.009191455304978967},Phyllergates_cytb.phy.rate_median=0.005996667798816772,height_median=8.743733899407218,height=8.755125020657111,posterior=0.9962226419286746,Phyllergates_ND2.phy.rate_range={4.57183044264812E-5,0.23090464220354132},nuclear.rate_95%_HPD={8.107954361726327E-4,0.003675734725630069},Phyllergates_cytb.phy.rate=0.006023518752084734,Phyllergates_ND2.phy.rate=0.014356470102015543,length=1.2443042691722526,nuclear.rate=0.002077792808171694,length_median=1.181096364477808,Phyllergates_cytb.phy.rate_95%_HPD={0.0031636884648524946,0.008910721705877818},nuclear.rate_median=0.0019034153139932497]:1.2445872593753329,(28[&Phyllergates_cytb.phy.rate_range={0.0019497667430816274,0.020009642460957853},height_95%_HPD={0.0,3.552713678800501E-15},length_range={0.12193510977744282,11.919455910669033},length_95%_HPD={1.7545581964568056,6.580613874331361},height_range={0.0,1.0658141036401503E-14},Phyllergates_ND2.phy.rate_95%_HPD={0.0014880563669981564,0.010694947049202083},Phyllergates_ND2.phy.rate_median=0.005279365261051952,nuclear.rate_range={3.6760557027350183E-4,0.005577795032214057},Phyllergates_cytb.phy.rate_median=0.006814439395036351,height_median=1.7763568394002505E-15,height=1.5251289473264232E-15,Phyllergates_ND2.phy.rate_range={6.373543913858576E-5,0.020505900454450995},nuclear.rate_95%_HPD={5.704215474012506E-4,0.0023203559457426626},Phyllergates_cytb.phy.rate=0.006988599689983852,Phyllergates_ND2.phy.rate=0.00571257656708362,length=3.9931145412555296,nuclear.rate=0.0014231334443241957,length_median=3.819464204960786,Phyllergates_cytb.phy.rate_95%_HPD={0.0035244130804308986,0.010716966882947952},nuclear.rate_median=0.0013678249139577826]:3.9897832133376134,27[&Phyllergates_cytb.phy.rate_range={0.0019462200519727035,0.016035565553870496},height_95%_HPD={0.0,3.552713678800501E-15},length_range={1.0461569767920316,11.716535616047398},length_95%_HPD={1.7810149013814778,6.651550890174258},height_range={0.0,1.0658141036401503E-14},Phyllergates_ND2.phy.rate_95%_HPD={0.005039660757036968,0.022031853985653757},Phyllergates_ND2.phy.rate_median=0.012243295179237173,nuclear.rate_range={4.267973768702633E-4,0.005478592865914457},Phyllergates_cytb.phy.rate_median=0.006723069173070225,height_median=1.7763568394002505E-15,height=1.525918351543466E-15,Phyllergates_ND2.phy.rate_range={0.00292364018257805,0.041725860370177},nuclear.rate_95%_HPD={8.323461239499846E-4,0.0028989111104816877},Phyllergates_cytb.phy.rate=0.006797028075276976,Phyllergates_ND2.phy.rate=0.012964988872815943,length=4.016895198601312,nuclear.rate=0.001779127883789227,length_median=3.824756664830886,Phyllergates_cytb.phy.rate_95%_HPD={0.0038386105738773065,0.009908173638857267},nuclear.rate_median=0.001679604948431014]:3.9897832133376134)[&Phyllergates_cytb.phy.rate_range={0.0020537626690438483,0.01492244743196187},height_95%_HPD={1.7491155829396483,6.501283671075225},length_range={0.33953372485449584,10.136424060369981},length_95%_HPD={3.0836107762139724,8.517929100343995},height_range={1.0461569767920338,10.311711291656604},Phyllergates_ND2.phy.rate_95%_HPD={4.879643247195846E-4,0.020768404698999952},Phyllergates_ND2.phy.rate_median=0.008266816724169897,nuclear.rate_range={3.3732567294714395E-4,0.004314254136107884},Phyllergates_cytb.phy.rate_median=0.006604617475498654,height_median=3.8194927323939742,height=3.9897832133376148,posterior=0.9954449505610488,Phyllergates_ND2.phy.rate_range={2.6998007664944967E-5,0.14163556118347567},nuclear.rate_95%_HPD={5.883152875396547E-4,0.0020972946096527775},Phyllergates_cytb.phy.rate=0.0066593770452475325,Phyllergates_ND2.phy.rate=0.009388826875888543,length=6.00982187865333,nuclear.rate=0.0013440062487435611,length_median=6.133056627860768,Phyllergates_cytb.phy.rate_95%_HPD={0.004252481933118953,0.00941649179612073},nuclear.rate_median=0.0013156089271160127]:6.009929066694829)[&Phyllergates_cytb.phy.rate_range={0.0015362391819699003,0.01340495561916984},height_95%_HPD={8.576511943684778,11.401159001913799},length_range={0.5825872546959179,5.500206370186691},length_95%_HPD={0.9248758214744957,3.438305608789724},height_range={7.386484199350983,13.328768632111878},Phyllergates_ND2.phy.rate_95%_HPD={1.79771170212597E-4,0.029529406851470714},Phyllergates_ND2.phy.rate_median=0.009777639252191085,nuclear.rate_range={6.523550490027281E-4,0.007904514901983063},Phyllergates_cytb.phy.rate_median=0.0056138030002017,height_median=9.979389355808188,height=9.999712280032444,posterior=1.0,Phyllergates_ND2.phy.rate_range={1.1949204960589482E-5,0.0929788940625372},nuclear.rate_95%_HPD={0.001030676017423437,0.0037865714132412193},Phyllergates_cytb.phy.rate=0.0056527366372756795,Phyllergates_ND2.phy.rate=0.011982810790419225,length=2.1379726961395886,nuclear.rate=0.002181643303522435,length_median=2.0749910389237627,Phyllergates_cytb.phy.rate_95%_HPD={0.0028539668340395096,0.008236323796935476},nuclear.rate_median=0.0020234456934737537]:2.1352404346265548,((2[&Phyllergates_cytb.phy.rate_range={0.0040227377294843126,0.014156142623644412},height_95%_HPD={0.0,3.552713678800501E-15},length_range={4.553342595980356,12.4512408336985},length_95%_HPD={6.151368796947027,9.618793029182422},height_range={0.0,7.105427357601002E-15},Phyllergates_ND2.phy.rate_95%_HPD={1.9589246983427706E-4,0.0379811399715621},Phyllergates_ND2.phy.rate_median=0.01080271334238437,nuclear.rate_range={6.904215950097798E-4,0.0030625413716099336},Phyllergates_cytb.phy.rate_median=0.007276679170220199,height_median=1.7763568394002505E-15,height=1.5318388831712858E-15,Phyllergates_ND2.phy.rate_range={1.3824718548462093E-5,0.22237285194400583},nuclear.rate_95%_HPD={9.316288427546972E-4,0.0021815729245657192},Phyllergates_cytb.phy.rate=0.007392771265585166,Phyllergates_ND2.phy.rate=0.014319604065820637,length=7.901765290732167,nuclear.rate=0.0015353767969575037,length_median=7.905833656902909,Phyllergates_cytb.phy.rate_95%_HPD={0.00522188620154026,0.009604558156306977},nuclear.rate_median=0.0015080414332808508]:7.9231290100458605,3[&Phyllergates_cytb.phy.rate_range={0.0044684575233442155,0.013570481348947382},height_95%_HPD={0.0,3.552713678800501E-15},length_range={4.8022994750479,13.433523393962467},length_95%_HPD={6.299924667619651,10.486149512183106},height_range={0.0,7.105427357601002E-15},Phyllergates_ND2.phy.rate_95%_HPD={8.91624110399425E-5,0.03711296546158215},Phyllergates_ND2.phy.rate_median=0.01090162993792328,nuclear.rate_range={7.821111892034071E-4,0.003813832900724454},Phyllergates_cytb.phy.rate_median=0.007786776846717399,height_median=1.7763568394002505E-15,height=1.5316415321170253E-15,Phyllergates_ND2.phy.rate_range={2.016191461069361E-5,0.24463551193212166},nuclear.rate_95%_HPD={0.0010848686846263661,0.002419843337806959},Phyllergates_cytb.phy.rate=0.007925048921645214,Phyllergates_ND2.phy.rate=0.014160888578006556,length=8.3504806565633,nuclear.rate=0.001717752577792274,length_median=8.293253779388506,Phyllergates_cytb.phy.rate_95%_HPD={0.005609158959074375,0.010329466972791948},nuclear.rate_median=0.0016832761884192102]:7.9231290100458605)[&Phyllergates_cytb.phy.rate_range={0.00199787939725067,0.020501214504034207},height_95%_HPD={6.172125900879752,9.590580429112356},length_range={0.1906104438817584,3.789482639169835},length_95%_HPD={0.45896429721507026,2.2834259495383833},height_range={4.802299475047903,11.47931246145145},Phyllergates_ND2.phy.rate_95%_HPD={1.1949204960589482E-5,0.037446228103702725},Phyllergates_ND2.phy.rate_median=0.010769817277020893,nuclear.rate_range={3.5258145232980396E-4,0.005725946888389491},Phyllergates_cytb.phy.rate_median=0.0069071725984010315,height_median=7.920288537973693,height=7.923129010045862,posterior=0.6965892678591268,Phyllergates_ND2.phy.rate_range={1.1949204960589482E-5,0.2481800963884575},nuclear.rate_95%_HPD={5.86099117086859E-4,0.0025583711405139853},Phyllergates_cytb.phy.rate=0.007077586441439739,Phyllergates_ND2.phy.rate=0.014270733920263862,length=1.2976494486724226,nuclear.rate=0.001526137293591239,length_median=1.2464139076832748,Phyllergates_cytb.phy.rate_95%_HPD={0.003908257524477288,0.010683370471785827},nuclear.rate_median=0.0014469500371492583]:1.332940166056849,1[&Phyllergates_cytb.phy.rate_range={0.003975777086762462,0.013311155958189722},height_95%_HPD={0.0,3.552713678800501E-15},length_range={4.553342595980356,13.079033264770269},length_95%_HPD={6.608303024058786,10.796748758214651},height_range={0.0,7.105427357601002E-15},Phyllergates_ND2.phy.rate_95%_HPD={9.704495601296732E-5,0.03770451579637116},Phyllergates_ND2.phy.rate_median=0.010905529884250186,nuclear.rate_range={3.6251651841227324E-4,0.0022854866168707886},Phyllergates_cytb.phy.rate_median=0.007246044862586728,height_median=1.7763568394002505E-15,height=1.5334176916053712E-15,Phyllergates_ND2.phy.rate_range={5.0818066933125075E-6,0.23275470819119784},nuclear.rate_95%_HPD={5.838257653798672E-4,0.0015824118263070403},Phyllergates_cytb.phy.rate=0.007345736733910448,Phyllergates_ND2.phy.rate=0.014346245220830398,length=8.804034129969747,nuclear.rate=0.001086734699062256,length_median=8.862187393586911,Phyllergates_cytb.phy.rate_95%_HPD={0.005246209628346217,0.009455895045773103},nuclear.rate_median=0.0010656057090712536]:9.25606917610271)[&Phyllergates_cytb.phy.rate_range={0.0017989747691135286,0.013189664805798682},height_95%_HPD={7.5381571564359575,10.971862325755543},length_range={0.729549560846726,7.25532186537726},length_95%_HPD={1.3511367126550713,4.476429427433986},height_range={5.923309060032011,13.43352339396247},Phyllergates_ND2.phy.rate_95%_HPD={1.0300512309326245E-4,0.03657379858022041},Phyllergates_ND2.phy.rate_median=0.010923718375808997,nuclear.rate_range={6.622433048563822E-4,0.007753182339250787},Phyllergates_cytb.phy.rate_median=0.005946551640589241,height_median=9.27368710496201,height=9.256069176102711,posterior=1.0,Phyllergates_ND2.phy.rate_range={9.38803140679223E-6,0.19747013858811274},nuclear.rate_95%_HPD={9.930918937906099E-4,0.0035450084466381615},Phyllergates_cytb.phy.rate=0.005967801617621561,Phyllergates_ND2.phy.rate=0.014224272486148028,length=2.8828597620535317,nuclear.rate=0.0021045466590891198,length_median=2.7911478714901996,Phyllergates_cytb.phy.rate_95%_HPD={0.0032376750691413573,0.008772826242349763},nuclear.rate_median=0.0019685200458151773]:2.8788835385562876)[&Phyllergates_cytb.phy.rate_range={0.0017299851991222654,0.016288671342764464},height_95%_HPD={10.722544497961245,13.77752085705482},length_range={0.05228117980143843,3.719809229539477},length_95%_HPD={0.26103937352788265,1.827880083214188},height_range={9.377818668962288,16.523143932274206},Phyllergates_ND2.phy.rate_95%_HPD={3.393252739207163E-5,0.03263340631830458},Phyllergates_ND2.phy.rate_median=0.010206115420490262,nuclear.rate_range={3.322860583434864E-4,0.007378800024177869},Phyllergates_cytb.phy.rate_median=0.006164113048745015,height_median=12.084617106738563,height=12.134952714658999,posterior=0.996778135762693,Phyllergates_ND2.phy.rate_range={3.393252739207163E-5,0.151713307745523},nuclear.rate_95%_HPD={6.529599510025083E-4,0.003142465254010732},Phyllergates_cytb.phy.rate=0.006203561608946973,Phyllergates_ND2.phy.rate=0.012992184183891963,length=1.0062394461165327,nuclear.rate=0.001812829826837291,length_median=0.9448356849852848,Phyllergates_cytb.phy.rate_95%_HPD={0.0031247321868589075,0.0092523545725512},nuclear.rate_median=0.001686671037571715]:1.0205007967338222,((((30[&Phyllergates_cytb.phy.rate_range={0.0035508650303790225,0.014310386293628196},height_95%_HPD={0.0,3.552713678800501E-15},length_range={2.2116052434225577,7.106727280743678},length_95%_HPD={3.0114793919148664,5.63239107744593},height_range={0.0,7.105427357601002E-15},Phyllergates_ND2.phy.rate_95%_HPD={2.8646556917265688E-5,0.0374022631925119},Phyllergates_ND2.phy.rate_median=0.011114133881925142,nuclear.rate_range={3.366581521648902E-4,0.003287548446793147},Phyllergates_cytb.phy.rate_median=0.007095239281769223,height_median=1.7763568394002505E-15,height=1.5312468300085039E-15,Phyllergates_ND2.phy.rate_range={2.8646556917265688E-5,0.22257994443888124},nuclear.rate_95%_HPD={6.007094330182126E-4,0.0019051125146790134},Phyllergates_cytb.phy.rate=0.0072723854154271685,Phyllergates_ND2.phy.rate=0.014412615518979148,length=4.298630326451218,nuclear.rate=0.0012267981681479763,length_median=4.289749897160363,Phyllergates_cytb.phy.rate_95%_HPD={0.0047702932853952475,0.010050097293912947},nuclear.rate_median=0.001200001937873391]:4.298630326451218,32[&Phyllergates_cytb.phy.rate_range={0.004642638578485993,0.019952510671169925},height_95%_HPD={0.0,3.552713678800501E-15},length_range={2.2116052434225577,7.106727280743678},length_95%_HPD={3.0114793919148664,5.63239107744593},height_range={0.0,7.105427357601002E-15},Phyllergates_ND2.phy.rate_95%_HPD={1.0374323956528249E-5,0.037245625127358024},Phyllergates_ND2.phy.rate_median=0.010871144773037704,nuclear.rate_range={5.854395226533327E-4,0.004053754089643602},Phyllergates_cytb.phy.rate_median=0.00908564832475373,height_median=1.7763568394002505E-15,height=1.5312468300085039E-15,Phyllergates_ND2.phy.rate_range={1.0374323956528249E-5,0.27858342308779876},nuclear.rate_95%_HPD={9.068793175428708E-4,0.0024202966267256737},Phyllergates_cytb.phy.rate=0.00936296246917132,Phyllergates_ND2.phy.rate=0.014281542538656196,length=4.298630326451218,nuclear.rate=0.0015996911244522648,length_median=4.289749897160363,Phyllergates_cytb.phy.rate_95%_HPD={0.006366380983815274,0.013337728574818873},nuclear.rate_median=0.001558653457134638]:4.298630326451218)[&Phyllergates_cytb.phy.rate_range={0.0028698744959706887,0.020156853808068823},height_95%_HPD={3.011479391914868,5.632391077445931},length_range={0.35715700997550304,4.135947776645626},length_95%_HPD={0.8242591585920067,2.754018206486028},height_range={2.211605243422559,7.106727280743682},Phyllergates_ND2.phy.rate_95%_HPD={4.131412871434252E-5,0.03718506289095235},Phyllergates_ND2.phy.rate_median=0.01089512510084995,nuclear.rate_range={3.7674813513315455E-4,0.005203669788838834},Phyllergates_cytb.phy.rate_median=0.00730541908446687,height_median=4.289749897160364,height=4.29863032645122,posterior=1.0,Phyllergates_ND2.phy.rate_range={4.131412871434252E-5,0.213054823339621},nuclear.rate_95%_HPD={6.347347663233572E-4,0.0024984998572634663},Phyllergates_cytb.phy.rate=0.007551108960223881,Phyllergates_ND2.phy.rate=0.014332497919934059,length=1.7577863105009908,nuclear.rate=0.0014995378557657515,length_median=1.7102596446738527,Phyllergates_cytb.phy.rate_95%_HPD={0.004452262280856171,0.01130481561923585},nuclear.rate_median=0.0014373495581210087]:1.9257749187770141,(31[&Phyllergates_cytb.phy.rate_range={0.004091658963981834,0.0170512997744205},height_95%_HPD={0.0,3.552713678800501E-15},length_range={2.788034417282599,8.862027969730285},length_95%_HPD={4.06090781416768,7.359676175520035},height_range={0.0,7.105427357601002E-15},Phyllergates_ND2.phy.rate_95%_HPD={9.969951493039313E-5,0.03808688321159808},Phyllergates_ND2.phy.rate_median=0.011289648079039292,nuclear.rate_range={2.5813846012090995E-4,0.0027212237155225263},Phyllergates_cytb.phy.rate_median=0.007769268428018991,height_median=1.7763568394002505E-15,height=1.5221686815125133E-15,Phyllergates_ND2.phy.rate_range={4.069098172843553E-5,0.2784352536477221},nuclear.rate_95%_HPD={4.637038434577937E-4,0.0015647732727502165},Phyllergates_cytb.phy.rate=0.007986173426842448,Phyllergates_ND2.phy.rate=0.014776814978581177,length=5.703266102151539,nuclear.rate=9.950151572876958E-4,length_median=5.700711228745266,Phyllergates_cytb.phy.rate_95%_HPD={0.005411430790046308,0.010853146857340705},nuclear.rate_median=9.648018333358719E-4]:5.45966110267451,29[&Phyllergates_cytb.phy.rate_range={0.002797267197142906,0.012319300023787685},height_95%_HPD={0.0,3.552713678800501E-15},length_range={2.788034417282599,8.92450397340017},length_95%_HPD={4.125452342083062,7.356646478910473},height_range={0.0,1.0658141036401503E-14},Phyllergates_ND2.phy.rate_95%_HPD={2.2287230510141145E-5,0.03685751071076161},Phyllergates_ND2.phy.rate_median=0.010945435277122856,nuclear.rate_range={3.193022072617755E-4,0.002587023918370627},Phyllergates_cytb.phy.rate_median=0.005755368710715283,height_median=1.7763568394002505E-15,height=1.5318388831712858E-15,Phyllergates_ND2.phy.rate_range={2.2287230510141145E-5,0.24142111370037056},nuclear.rate_95%_HPD={5.133148336073506E-4,0.0016453792376612173},Phyllergates_cytb.phy.rate=0.005797082826909544,Phyllergates_ND2.phy.rate=0.014219457657772792,length=5.669263585861107,nuclear.rate=0.0010539836037180012,length_median=5.6679690353746,Phyllergates_cytb.phy.rate_95%_HPD={0.0038167842660318595,0.007701618672703142},nuclear.rate_median=0.001027919104538297]:5.45966110267451)[&Phyllergates_cytb.phy.rate_range={0.0020891374944183617,0.020087276503404354},height_95%_HPD={3.947722631607025,7.016203599663832},length_range={0.0014057760282826237,3.454728658669202},length_95%_HPD={0.023411554098683673,1.5430796586706794},height_range={2.788034417282601,8.418762256351293},Phyllergates_ND2.phy.rate_95%_HPD={1.1213035310285617E-4,0.036898857790561734},Phyllergates_ND2.phy.rate_median=0.010770415943644921,nuclear.rate_range={3.0279296645785756E-4,0.0044338170664777335},Phyllergates_cytb.phy.rate_median=0.006719917672718662,height_median=5.464639206201957,height=5.459661102674512,posterior=0.6375958226863682,Phyllergates_ND2.phy.rate_range={1.5166427597147021E-5,0.20114410694911192},nuclear.rate_95%_HPD={4.872550858435099E-4,0.002353120144774214},Phyllergates_cytb.phy.rate=0.006861799970151656,Phyllergates_ND2.phy.rate=0.01417836436738274,length=0.7122789719205963,nuclear.rate=0.0013468885466276354,length_median=0.6350036280010523,Phyllergates_cytb.phy.rate_95%_HPD={0.003601703680522565,0.010617623680627304},nuclear.rate_median=0.001279841368851837]:0.764744142553722)[&Phyllergates_cytb.phy.rate_range={0.0018806432348041791,0.013179466839016114},height_95%_HPD={4.661761960375577,7.601837122950048},length_range={1.8858401730849312,9.951473488557511},length_95%_HPD={3.1088971160334378,6.735927956268878},height_range={3.708623682212149,8.92450397340017},Phyllergates_ND2.phy.rate_95%_HPD={1.0374323956528249E-5,0.03602500163706821},Phyllergates_ND2.phy.rate_median=0.010826652962447546,nuclear.rate_range={4.392879399823983E-4,0.0037860741227610955},Phyllergates_cytb.phy.rate_median=0.005901370472790428,height_median=6.218649032819478,height=6.224405245228234,posterior=1.0,Phyllergates_ND2.phy.rate_range={1.0374323956528249E-5,0.22563297656966802},nuclear.rate_95%_HPD={6.855953046449369E-4,0.0020566608343993687},Phyllergates_cytb.phy.rate=0.0059369735074195846,Phyllergates_ND2.phy.rate=0.014282273799529102,length=4.8752121160491235,nuclear.rate=0.0013393902500907539,length_median=4.804923446846901,Phyllergates_cytb.phy.rate_95%_HPD={0.0036618460757673566,0.008392919407037461},nuclear.rate_median=0.0013066867348211825]:4.87643053197231,(10[&Phyllergates_cytb.phy.rate_range={0.004623718883027683,0.013655564547610076},height_95%_HPD={0.0,3.552713678800501E-15},length_range={7.059088833524432,14.375596587088756},length_95%_HPD={8.284081331707414,11.58318751356732},height_range={0.0,7.105427357601002E-15},Phyllergates_ND2.phy.rate_95%_HPD={1.057266383717813E-4,0.03765711914538113},Phyllergates_ND2.phy.rate_median=0.010903514959107715,nuclear.rate_range={7.505852350868085E-4,0.003508355113839817},Phyllergates_cytb.phy.rate_median=0.007987809519761862,height_median=1.7763568394002505E-15,height=1.5314441810627646E-15,Phyllergates_ND2.phy.rate_range={2.687897631871094E-5,0.2784352536477221},nuclear.rate_95%_HPD={0.0011562092377072554,0.0023581660826803357},Phyllergates_cytb.phy.rate=0.008070329192702869,Phyllergates_ND2.phy.rate=0.014478641250369231,length=10.031658599164386,nuclear.rate=0.001727693423531485,length_median=10.019182491521779,Phyllergates_cytb.phy.rate_95%_HPD={0.006150334304210199,0.01020582441287432},nuclear.rate_median=0.0017053400910593947]:10.245050326880865,((26[&Phyllergates_cytb.phy.rate_range={0.004007041434406075,0.014131127679653},height_95%_HPD={0.0,3.552713678800501E-15},length_range={4.325316135899191,12.15143264072759},length_95%_HPD={5.641159047707794,8.93372050953176},height_range={0.0,7.105427357601002E-15},Phyllergates_ND2.phy.rate_95%_HPD={9.823057082547117E-5,0.03738078966683916},Phyllergates_ND2.phy.rate_median=0.011050981289462624,nuclear.rate_range={8.09787934774104E-4,0.0038913931187280273},Phyllergates_cytb.phy.rate_median=0.007269061397318465,height_median=1.7763568394002505E-15,height=1.5347991489851959E-15,Phyllergates_ND2.phy.rate_range={1.762878391904421E-5,0.24688711294156498},nuclear.rate_95%_HPD={0.0011971870630254405,0.002701420064910749},Phyllergates_cytb.phy.rate=0.007373999210831619,Phyllergates_ND2.phy.rate=0.014364018391503993,length=7.235298767932295,nuclear.rate=0.001910537885002728,length_median=7.220621279939092,Phyllergates_cytb.phy.rate_95%_HPD={0.005179834779837867,0.009629558267444573},nuclear.rate_median=0.00186877096796281]:7.235298767932295,8[&Phyllergates_cytb.phy.rate_range={0.005263972418794372,0.017475842795398693},height_95%_HPD={0.0,3.552713678800501E-15},length_range={4.325316135899191,12.15143264072759},length_95%_HPD={5.641159047707794,8.93372050953176},height_range={0.0,7.105427357601002E-15},Phyllergates_ND2.phy.rate_95%_HPD={5.142827316519635E-5,0.03793724701028933},Phyllergates_ND2.phy.rate_median=0.010936128008473971,nuclear.rate_range={4.999473022888623E-4,0.0028660018245374157},Phyllergates_cytb.phy.rate_median=0.009188429325001121,height_median=1.7763568394002505E-15,height=1.5347991489851959E-15,Phyllergates_ND2.phy.rate_range={4.5685794979231366E-6,0.23946626156630615},nuclear.rate_95%_HPD={8.111655613891582E-4,0.0020378952928248356},Phyllergates_cytb.phy.rate=0.009376353882054272,Phyllergates_ND2.phy.rate=0.014334237379620267,length=7.235298767932295,nuclear.rate=0.0013903023282694,length_median=7.220621279939092,Phyllergates_cytb.phy.rate_95%_HPD={0.006638503808468844,0.012365743691005442},nuclear.rate_median=0.0013629856666479705]:7.235298767932295)[&Phyllergates_cytb.phy.rate_range={0.0022827661180510723,0.016314915604767416},height_95%_HPD={5.641159047707799,8.93372050953176},length_range={0.8185605591626715,6.350044189036837},length_95%_HPD={1.3875165843914559,4.030231996337693},height_range={4.325316135899193,12.151432640727593},Phyllergates_ND2.phy.rate_95%_HPD={1.9555558074624925E-5,0.038111069899254835},Phyllergates_ND2.phy.rate_median=0.01108733873808718,nuclear.rate_range={6.674338718249825E-4,0.007506128423863543},Phyllergates_cytb.phy.rate_median=0.0065410875336473755,height_median=7.220621279939092,height=7.235298767932297,posterior=1.0,Phyllergates_ND2.phy.rate_range={1.9555558074624925E-5,0.28316154390351156},nuclear.rate_95%_HPD={0.0010774641328036953,0.0036876192764195843},Phyllergates_cytb.phy.rate=0.006620598574537707,Phyllergates_ND2.phy.rate=0.014426816044449257,length=2.6269819833970125,nuclear.rate=0.0021812251684945436,length_median=2.564777781036484,Phyllergates_cytb.phy.rate_95%_HPD={0.0036679528784939693,0.009519688143314239},nuclear.rate_median=0.0020489781684530158]:2.5161099902712314,18[&Phyllergates_cytb.phy.rate_range={0.0038041869105477108,0.011916978797118739},height_95%_HPD={0.0,3.552713678800501E-15},length_range={7.091227605032592,14.096872688554354},length_95%_HPD={8.19907975425838,11.396633204561496},height_range={0.0,7.105427357601002E-15},Phyllergates_ND2.phy.rate_95%_HPD={3.225043025891945E-5,0.037717186822453376},Phyllergates_ND2.phy.rate_median=0.011250181375564664,nuclear.rate_range={8.458103855723362E-4,0.003669926825626233},Phyllergates_cytb.phy.rate_median=0.006891462805344181,height_median=1.7763568394002505E-15,height=1.5320362342255465E-15,Phyllergates_ND2.phy.rate_range={3.225043025891945E-5,0.28402292418062514},nuclear.rate_95%_HPD={0.0010755932514159873,0.002252238717514167},Phyllergates_cytb.phy.rate=0.0069386345204453985,Phyllergates_ND2.phy.rate=0.014709854419771764,length=9.80750275274891,nuclear.rate=0.001653258040831791,length_median=9.785681354416987,Phyllergates_cytb.phy.rate_95%_HPD={0.005186960521352274,0.008692546332958453},nuclear.rate_median=0.001627536228248003]:9.751408758203526)[&Phyllergates_cytb.phy.rate_range={0.002535676278501235,0.01844862372511638},height_95%_HPD={8.258496974854522,11.26409143254588},length_range={0.0017895291039717875,2.3229826437317413},length_95%_HPD={0.03209192079353507,1.1322163569665218},height_range={7.195492444983909,13.488976993537943},Phyllergates_ND2.phy.rate_95%_HPD={1.425788122577415E-4,0.036127228766029085},Phyllergates_ND2.phy.rate_median=0.010941058647071879,nuclear.rate_range={2.6873410967711864E-4,0.007729550783339959},Phyllergates_cytb.phy.rate_median=0.006731098397540429,height_median=9.72897340552897,height=9.751408758203528,posterior=0.5828241306521498,Phyllergates_ND2.phy.rate_range={2.1579251497494442E-5,0.1833923151341219},nuclear.rate_95%_HPD={5.436870651851718E-4,0.002790401320367866},Phyllergates_cytb.phy.rate=0.006915272993301162,Phyllergates_ND2.phy.rate=0.014257996960557419,length=0.5192211000463693,nuclear.rate=0.001583730483813343,length_median=0.4652404416797076,Phyllergates_cytb.phy.rate_95%_HPD={0.0036189914678727195,0.010514302541560428},nuclear.rate_median=0.0014818554385885806]:0.4936415686773383)[&Phyllergates_cytb.phy.rate_range={0.0018134968492443271,0.0169875401081674},height_95%_HPD={8.794732601432516,11.814959016610866},length_range={0.05565866922892049,3.1630098019667674},length_95%_HPD={0.21368076335773267,1.5997312498703256},height_range={7.291611383203037,14.37559658708876},Phyllergates_ND2.phy.rate_95%_HPD={7.076821507362838E-5,0.03692655933175447},Phyllergates_ND2.phy.rate_median=0.011006364543474999,nuclear.rate_range={2.505616649902003E-4,0.006753340579202805},Phyllergates_cytb.phy.rate_median=0.006707852086530995,height_median=10.216881647761248,height=10.245050326880866,posterior=0.9980002221975336,Phyllergates_ND2.phy.rate_range={7.076821507362838E-5,0.25765345132708284},nuclear.rate_95%_HPD={5.903565313821351E-4,0.0030045963476343788},Phyllergates_cytb.phy.rate=0.006833484840983615,Phyllergates_ND2.phy.rate=0.014302996742418708,length=0.8578135355968427,nuclear.rate=0.0017084835675721158,length_median=0.8007073920772214,Phyllergates_cytb.phy.rate_95%_HPD={0.0037388280009232927,0.010334374796710781},nuclear.rate_median=0.0016000840655207489]:0.8557854503196776)[&Phyllergates_cytb.phy.rate_range={0.0016868357378159798,0.014114303442037866},height_95%_HPD={9.620767837467968,12.670469474532297},length_range={0.04409181060971257,4.469754873727348},length_95%_HPD={0.4172999638860002,2.2596284102914748},height_range={8.586726907431595,15.77080447339888},Phyllergates_ND2.phy.rate_95%_HPD={4.9831904067247644E-5,0.03829262618679706},Phyllergates_ND2.phy.rate_median=0.01086828931646774,nuclear.rate_range={5.218084154692818E-4,0.00838128094352968},Phyllergates_cytb.phy.rate_median=0.0060416399088347355,height_median=11.055179873403155,height=11.100835777200544,posterior=0.9994445061659816,Phyllergates_ND2.phy.rate_range={2.8930226157859014E-5,0.21302169694725934},nuclear.rate_95%_HPD={8.149634021876385E-4,0.003617529691142649},Phyllergates_cytb.phy.rate=0.006077611536117403,Phyllergates_ND2.phy.rate=0.014489392563959728,length=1.2828634193158817,nuclear.rate=0.002029212892489643,length_median=1.2139108612757141,Phyllergates_cytb.phy.rate_95%_HPD={0.0031891314083226144,0.009055595528586322},nuclear.rate_median=0.001863288467750612]:1.2513915080075506,((19[&Phyllergates_cytb.phy.rate_range={0.003606116315185844,0.01513064756054861},height_95%_HPD={0.0,3.552713678800501E-15},length_range={4.114372102020266,12.405746379145569},length_95%_HPD={5.666058879151282,9.103126975103406},height_range={0.0,7.105427357601002E-15},Phyllergates_ND2.phy.rate_95%_HPD={3.07830846706089E-5,0.037961076762322854},Phyllergates_ND2.phy.rate_median=0.01099936353503085,nuclear.rate_range={5.947961044753943E-4,0.0033061829118116366},Phyllergates_cytb.phy.rate_median=0.007310200808515464,height_median=1.7763568394002505E-15,height=1.5365753084735418E-15,Phyllergates_ND2.phy.rate_range={5.350606024437718E-6,0.2300790406230405},nuclear.rate_95%_HPD={9.006492966614405E-4,0.002178306559315281},Phyllergates_cytb.phy.rate=0.007418419749854015,Phyllergates_ND2.phy.rate=0.014500793158296098,length=7.412205137081132,nuclear.rate=0.001530991585738393,length_median=7.394129586067739,Phyllergates_cytb.phy.rate_95%_HPD={0.005240079706967387,0.009653209004914261},nuclear.rate_median=0.0015042037520207547]:7.412205137081131,25[&Phyllergates_cytb.phy.rate_range={0.004329019270300065,0.01669584538352363},height_95%_HPD={0.0,3.552713678800501E-15},length_range={4.114372102020266,12.405746379145569},length_95%_HPD={5.666058879151282,9.103126975103406},height_range={0.0,7.105427357601002E-15},Phyllergates_ND2.phy.rate_95%_HPD={7.949454257613644E-6,0.03642154962989196},Phyllergates_ND2.phy.rate_median=0.010859601338689838,nuclear.rate_range={9.540411319384436E-4,0.00452168221049183},Phyllergates_cytb.phy.rate_median=0.007985827468779677,height_median=1.7763568394002505E-15,height=1.5365753084735418E-15,Phyllergates_ND2.phy.rate_range={7.949454257613644E-6,0.2248792571919378},nuclear.rate_95%_HPD={0.0013501825208837948,0.003071053061993706},Phyllergates_cytb.phy.rate=0.008123209348773284,Phyllergates_ND2.phy.rate=0.014129190778336596,length=7.412205137081132,nuclear.rate=0.0021515842414742614,length_median=7.394129586067739,Phyllergates_cytb.phy.rate_95%_HPD={0.0056436240963379895,0.010699542995855908},nuclear.rate_median=0.0021039768873363576]:7.412205137081131)[&Phyllergates_cytb.phy.rate_range={0.002742009326895384,0.016306563093329174},height_95%_HPD={5.666058879151283,9.103126975103406},length_range={0.8631385471459403,7.821273977322206},length_95%_HPD={1.4503704230358183,4.207956908581458},height_range={4.1143721020202655,12.405746379145569},Phyllergates_ND2.phy.rate_95%_HPD={3.700765774937908E-5,0.03662840449472801},Phyllergates_ND2.phy.rate_median=0.010864277427759412,nuclear.rate_range={5.685476915930207E-4,0.005549000598745321},Phyllergates_cytb.phy.rate_median=0.006806246997810205,height_median=7.394129586067741,height=7.412205137081132,posterior=1.0,Phyllergates_ND2.phy.rate_range={3.700765774937908E-5,0.26861019964574456},nuclear.rate_95%_HPD={9.270773375005512E-4,0.0031480484194575907},Phyllergates_cytb.phy.rate=0.00692306570601771,Phyllergates_ND2.phy.rate=0.014222912005354213,length=2.7436691707644556,nuclear.rate=0.0019207177531640268,length_median=2.6824451158843194,Phyllergates_cytb.phy.rate_95%_HPD={0.0041082216627047275,0.009997985112238353},nuclear.rate_median=0.0018243042362398227]:2.7432465123790593,(34[&Phyllergates_cytb.phy.rate_range={0.0021134168079610426,0.012794453616535261},height_95%_HPD={0.0,3.552713678800501E-15},length_range={1.4223226003273108,11.361339164355},length_95%_HPD={2.836603488582255,7.7421904840643165},height_range={0.0,1.0658141036401503E-14},Phyllergates_ND2.phy.rate_95%_HPD={4.289968225807771E-5,0.03678451997757093},Phyllergates_ND2.phy.rate_median=0.010805512551553794,nuclear.rate_range={4.2223512463144793E-4,0.006203125134807874},Phyllergates_cytb.phy.rate_median=0.005760486633965422,height_median=1.7763568394002505E-15,height=1.5424958401013618E-15,Phyllergates_ND2.phy.rate_range={1.617652914341143E-5,0.18623318813307715},nuclear.rate_95%_HPD={7.544293715160539E-4,0.0024850410781995505},Phyllergates_cytb.phy.rate=0.005799795733006511,Phyllergates_ND2.phy.rate=0.014256995951193853,length=5.2726682366033994,nuclear.rate=0.0015737623026267215,length_median=5.222861164210912,Phyllergates_cytb.phy.rate_95%_HPD={0.003398358696110693,0.008165730628139608},nuclear.rate_median=0.0015166887837951173]:5.272668236603398,35[&Phyllergates_cytb.phy.rate_range={0.001810249984500638,0.02017131155893236},height_95%_HPD={0.0,3.552713678800501E-15},length_range={1.4223226003273108,11.361339164355},length_95%_HPD={2.836603488582255,7.7421904840643165},height_range={0.0,1.0658141036401503E-14},Phyllergates_ND2.phy.rate_95%_HPD={5.205543646193479E-5,0.03771306795378604},Phyllergates_ND2.phy.rate_median=0.0108177015585617,nuclear.rate_range={6.873806100154195E-4,0.009587957865777895},Phyllergates_cytb.phy.rate_median=0.006780441016902712,height_median=1.7763568394002505E-15,height=1.5424958401013618E-15,Phyllergates_ND2.phy.rate_range={1.2498371428152965E-5,0.22036471414226882},nuclear.rate_95%_HPD={0.0011271121169852043,0.003788468908873647},Phyllergates_cytb.phy.rate=0.0069852140616137,Phyllergates_ND2.phy.rate=0.014317896079177559,length=5.2726682366033994,nuclear.rate=0.0022727567208245276,length_median=5.222861164210912,Phyllergates_cytb.phy.rate_95%_HPD={0.0034868857495362893,0.010699720578296785},nuclear.rate_median=0.002133057186397075]:5.272668236603398)[&Phyllergates_cytb.phy.rate_range={0.0013882771370455002,0.014603173090538702},height_95%_HPD={2.8366034885822593,7.7421904840643165},length_range={0.8978523211068152,10.409226694241463},length_95%_HPD={2.2907186120697682,7.358645430725944},height_range={1.4223226003273126,11.361339164355003},Phyllergates_ND2.phy.rate_95%_HPD={9.349395394909637E-5,0.03647103890007297},Phyllergates_ND2.phy.rate_median=0.010938657257371434,nuclear.rate_range={5.122825192302024E-4,0.006739351926369164},Phyllergates_cytb.phy.rate_median=0.005803489535060738,height_median=5.222861164210915,height=5.2726682366033994,posterior=1.0,Phyllergates_ND2.phy.rate_range={7.287750719613766E-5,0.2818371916240065},nuclear.rate_95%_HPD={9.64833098632801E-4,0.0031565578765227944},Phyllergates_cytb.phy.rate=0.005864788058674707,Phyllergates_ND2.phy.rate=0.014231605948313361,length=4.883109196911529,nuclear.rate=0.0019666577143773577,length_median=4.833852826727487,Phyllergates_cytb.phy.rate_95%_HPD={0.0034460384761469615,0.008405327532837568},nuclear.rate_median=0.0018607441871693233]:4.882783412856792)[&Phyllergates_cytb.phy.rate_range={0.0014317725741833712,0.012218114711737813},height_95%_HPD={8.606624530744766,11.807080149113197},length_range={0.5163649000614967,6.12722056673492},length_95%_HPD={1.1037390346641711,3.5391056563567105},height_range={7.414287584082738,16.3898853507604},Phyllergates_ND2.phy.rate_95%_HPD={1.1783399526060736E-5,0.03693485365763826},Phyllergates_ND2.phy.rate_median=0.011056281682086791,nuclear.rate_range={9.274365929195344E-4,0.0120056133676235},Phyllergates_cytb.phy.rate_median=0.005377485962928771,height_median=10.133704785418292,height=10.155451649460192,posterior=0.9998889012331963,Phyllergates_ND2.phy.rate_range={1.1783399526060736E-5,0.21008659094460957},nuclear.rate_95%_HPD={0.0013008369263733958,0.0048179852470952855},Phyllergates_cytb.phy.rate=0.005426901865810903,Phyllergates_ND2.phy.rate=0.014274350105937774,length=2.23180700917374,nuclear.rate=0.0028307406614728387,length_median=2.1684820369273847,Phyllergates_cytb.phy.rate_95%_HPD={0.0028182538871671225,0.00803187058405019},nuclear.rate_median=0.002650373127305713]:2.196775635747903)[&Phyllergates_cytb.phy.rate_range={0.0016928211476564903,0.02020972448375815},height_95%_HPD={10.870159110379682,13.936786517972989},length_range={0.001314941713175699,2.6852298120495117},length_95%_HPD={0.2025138161621971,1.541321274784055},height_range={9.710731731150975,16.673022957165408},Phyllergates_ND2.phy.rate_95%_HPD={2.0922271498096127E-5,0.037800924165961314},Phyllergates_ND2.phy.rate_median=0.010852234814533424,nuclear.rate_range={3.642834914839765E-4,0.006900447796955465},Phyllergates_cytb.phy.rate_median=0.006375679898536377,height_median=12.279367508981704,height=12.352227285208095,posterior=0.9732251972003111,Phyllergates_ND2.phy.rate_range={2.0922271498096127E-5,0.23094464077924134},nuclear.rate_95%_HPD={6.990682609823772E-4,0.003268439133081718},Phyllergates_cytb.phy.rate=0.006425336907813612,Phyllergates_ND2.phy.rate=0.014265239990381876,length=0.8125344019789851,nuclear.rate=0.001869880139179822,length_median=0.7700452637037412,Phyllergates_cytb.phy.rate_95%_HPD={0.0031906630239420405,0.009503762854401585},nuclear.rate_median=0.0017439757516442074]:0.8032262261847265)[&Phyllergates_cytb.phy.rate_range={0.0019384909406496356,0.023437800180563087},height_95%_HPD={11.61216047459609,14.75083326231314},length_range={0.006708661754634804,12.79924003889335},length_95%_HPD={0.11149425502934918,7.079510266849448},height_range={10.719513891163572,18.119044946143465},Phyllergates_ND2.phy.rate_95%_HPD={4.3059801578449296E-5,0.024925757091480302},Phyllergates_ND2.phy.rate_median=0.008845139996601917,nuclear.rate_range={2.769118012178792E-4,0.008526858969199207},Phyllergates_cytb.phy.rate_median=0.006735530415163835,height_median=13.080994303471762,height=13.155453511392821,posterior=0.9254527274747251,Phyllergates_ND2.phy.rate_range={3.6837841334151564E-5,0.10541849914964789},nuclear.rate_95%_HPD={5.213089833775323E-4,0.00331972988295424},Phyllergates_cytb.phy.rate=0.006881302950939748,Phyllergates_ND2.phy.rate=0.010633150833226334,length=3.6689108357806535,nuclear.rate=0.0018013455649777744,length_median=3.5159744541333007,Phyllergates_cytb.phy.rate_95%_HPD={0.003316337634217402,0.010173379279949275},nuclear.rate_median=0.001656778176360315]:3.431974920040414,4[&Phyllergates_cytb.phy.rate_range={0.002373032196834891,0.01390120746773115},height_95%_HPD={0.0,3.552713678800501E-15},length_range={10.115947297061457,27.15297085181564},length_95%_HPD={11.971587095309372,20.815703925754093},height_range={0.0,7.105427357601002E-15},Phyllergates_ND2.phy.rate_95%_HPD={0.0011774712184941607,0.011457081250156778},Phyllergates_ND2.phy.rate_median=0.005930531272280246,nuclear.rate_range={6.205371035631501E-4,0.005129428280609529},Phyllergates_cytb.phy.rate_median=0.007002747052420194,height_median=1.7763568394002505E-15,height=1.5316415321170253E-15,Phyllergates_ND2.phy.rate_range={8.009027041546723E-6,0.017656636623225273},nuclear.rate_95%_HPD={0.0013200429381978363,0.0036286777378809814},Phyllergates_cytb.phy.rate=0.007158853054472894,Phyllergates_ND2.phy.rate=0.006093223184566083,length=16.529648841208253,nuclear.rate=0.0024053465020582765,length_median=16.405846610492652,Phyllergates_cytb.phy.rate_95%_HPD={0.004093344132997616,0.010602130978574618},nuclear.rate_median=0.002363054876149683]:16.587428431433235)[&height_95%_HPD={12.642828585338211,20.847502200574414},height_median=16.40729119247605,height=16.587428431433235,posterior=1.0,height_range={11.328752679436853,27.152970851815642},length=0.0];
End;
