# Supplementary material for: The formation of the Indo-Pacific montane avifauna
Source: Nat Commun. 2023 Dec 11;14:8215. doi: 10.1038/s41467-023-43964-y (PMC10713610; doi:10.1038/s41467-023-43964-y)
Supplement: Supplementary file 6 — Supplementary Data 3 [file 41467_2023_43964_MOESM6_ESM.zip › 07_Phylloscopidae.tre]

#NEXUS
Begin taxa;
	Dimensions ntax=81;
	Taxlabels
		Phylloscopus_proregulus
		MN518858_Seicercus_sarasinorum_nesophilus_LUW10
		MN518859_Phylloscopus_sp_1_GLee_2020_PEL14
		MN518860_Phylloscopus_sp2_GLee_2020_TBU15
		MN518861_Phylloscopus_sp2_GLee_2020_TBU54
		MN518862_Phylloscopus_sp2_GLee_2020_TBU76
		Phyllos_nigro_bengue
		Phylloscopus_claudiae_ZMUC121583
		Phylloscopus_amoenus_kolombangara
		Phylloscopus_borealis_DZUG_U3164
		Phylloscopus_borealoides_DZUG_U482
		Phylloscopus_calciatilis_NRM_20047133
		Phylloscopus_cantator_U2173
		Phylloscopus_claudiae_DZUG_U3139
		Phylloscopus_davisoni_davisoni_DZUG_U3305
		Phylloscopus_emeiensis_DZUG_U3074
		Phylloscopus_examinandus_DZUG_U999
		Phylloscopus_goodsoni_goodsoni_IOZ_20409
		Phylloscopus_hainanus_DZUG_U3306
		Phylloscopus_maforensis_albigularis_AMNH340991
		Phylloscopus_maforensis_avicola_RMNH89507
		Phylloscopus_maforensis_becki_AMNH227296
		Phylloscopus_maforensis_becki_BMNH195921565
		Phylloscopus_maforensis_bougainvillei_AMNH225186
		Phylloscopus_maforensis_ceramensis_ZMUC148312
		Phylloscopus_maforensis_cyclopum_AMNH294100
		Phylloscopus_maforensis_everetti_ZMUC147306
		Phylloscopus_maforensis_giulianetti_png
		Phylloscopus_maforensis_hamlini_AMNH388853
		Phylloscopus_maforensis_henrietta_ZMB55198
		Phylloscopus_maforensis_leletensis_ZMUC142201
		Phylloscopus_maforensis_maforensis_RMNH138066
		Phylloscopus_maforensis_matthiae_ZMUC143107
		Phylloscopus_maforensis_misoriensis_RMNH138068
		Phylloscopus_maforensis_moorhousei_ZMUC142203
		Phylloscopus_maforensis_pallescens_kolombangara1
		Phylloscopus_maforensis_poliocephalus_NRM568485
		Phylloscopus_maforensis_waterstradti_ZMB55202
		Phylloscopus_maforensis_waterstradti_ZMUC149508
		Phylloscopus_magnirostris_DZUG_U2970
		Phylloscopus_makirensis_ZMUC139349
		Phylloscopus_makirensis_makira
		Phylloscopus_nigrorum_benguetensis_nluzon1
		Phylloscopus_nigrorum_diuatae_ZMUC140128
		Phylloscopus_nigrorum_flavostriatus_mindanaomtkitanglad2
		Phylloscopus_nigrorum_malindangensis_ZMUC141702
		Phylloscopus_nigrorum_mindanensis_mindanaomtapo4
		Phylloscopus_nigrorum_mindanensis_mindanaomtbusa
		Phylloscopus_nigrorum_nigrorum_mindoro1
		Phylloscopus_nigrorum_nigrorum_negros
		Phylloscopus_nigrorum_nigrorum_panay5
		Phylloscopus_nigrorum_peterseni_palawan
		Phylloscopus_nitidus_DZUG_U3417
		Phylloscopus_occipitalis_VH_B809
		Phylloscopus_ogilviegranti_disturbans_IOZ2539
		Phylloscopus_plumbeitarsus_DZUG_U5212
		Phylloscopus_presbytes_floresianus_Mitogenome
		Phylloscopus_presbytes_presbytes_ZMB56226
		Phylloscopus_presbytes_presbytes_timor1
		Phylloscopus_reguloides_reguloides_IOZ_14604
		Phylloscopus_ricketti_IOZ_20480
		Phylloscopus_sarasinorum_nesophilus_ZMB342567
		Phylloscopus_sarasinorum_nesophilus_sulawesi1
		Phylloscopus_sarasinorum_sarasinorum_southsulawesi
		Phylloscopus_tenellipes_DZUG_U4437
		Phylloscopus_trivirgatus_kinabaluensis_ZMB200027314
		Phylloscopus_trivirgatus_parvirostris_NRM90192201
		Phylloscopus_trivirgatus_sarawacensis_meratus1
		Phylloscopus_trivirgatus_sarawacensis_sabah1
		Phylloscopus_trivirgatus_trivirgatus_AMNH450332
		Phylloscopus_trivirgatus_trivirgatus_BMNH18971117
		Phylloscopus_trivirgatus_trivirgatus_NRM90192197
		Phylloscopus_trivirgatus_trivirgatus_java
		Phylloscopus_trochiloides_obscuratus_IOZ_17356
		Phylloscopus_xanthodryas_DZUG_U1000
		Phylloscopus_xanthoschistos_albosuperciliaris__DZUG_U3112_NRM_20037012
		Phylloscopus_xanthoschistos_jerdoni_flavogularis_IOZ_19616
		Phylloscopus_xanthoschistos_tephrodiras_DZUG_U3216_NRM_20037013
		Seicercus_castaniceps_sinensis_IOZ_3586
		Seicercus_grammiceps_sumatrensis_DZUG_U3214
		Seicercus_montis_montis_DZUG_U3212
		;
End;
Begin trees;
	Translate
		1 Phylloscopus_proregulus,
		2 MN518858_Seicercus_sarasinorum_nesophilus_LUW10,
		3 MN518859_Phylloscopus_sp_1_GLee_2020_PEL14,
		4 MN518860_Phylloscopus_sp2_GLee_2020_TBU15,
		5 MN518861_Phylloscopus_sp2_GLee_2020_TBU54,
		6 MN518862_Phylloscopus_sp2_GLee_2020_TBU76,
		7 Phyllos_nigro_bengue,
		8 Phylloscopus_claudiae_ZMUC121583,
		9 Phylloscopus_amoenus_kolombangara,
		10 Phylloscopus_borealis_DZUG_U3164,
		11 Phylloscopus_borealoides_DZUG_U482,
		12 Phylloscopus_calciatilis_NRM_20047133,
		13 Phylloscopus_cantator_U2173,
		14 Phylloscopus_claudiae_DZUG_U3139,
		15 Phylloscopus_davisoni_davisoni_DZUG_U3305,
		16 Phylloscopus_emeiensis_DZUG_U3074,
		17 Phylloscopus_examinandus_DZUG_U999,
		18 Phylloscopus_goodsoni_goodsoni_IOZ_20409,
		19 Phylloscopus_hainanus_DZUG_U3306,
		20 Phylloscopus_maforensis_albigularis_AMNH340991,
		21 Phylloscopus_maforensis_avicola_RMNH89507,
		22 Phylloscopus_maforensis_becki_AMNH227296,
		23 Phylloscopus_maforensis_becki_BMNH195921565,
		24 Phylloscopus_maforensis_bougainvillei_AMNH225186,
		25 Phylloscopus_maforensis_ceramensis_ZMUC148312,
		26 Phylloscopus_maforensis_cyclopum_AMNH294100,
		27 Phylloscopus_maforensis_everetti_ZMUC147306,
		28 Phylloscopus_maforensis_giulianetti_png,
		29 Phylloscopus_maforensis_hamlini_AMNH388853,
		30 Phylloscopus_maforensis_henrietta_ZMB55198,
		31 Phylloscopus_maforensis_leletensis_ZMUC142201,
		32 Phylloscopus_maforensis_maforensis_RMNH138066,
		33 Phylloscopus_maforensis_matthiae_ZMUC143107,
		34 Phylloscopus_maforensis_misoriensis_RMNH138068,
		35 Phylloscopus_maforensis_moorhousei_ZMUC142203,
		36 Phylloscopus_maforensis_pallescens_kolombangara1,
		37 Phylloscopus_maforensis_poliocephalus_NRM568485,
		38 Phylloscopus_maforensis_waterstradti_ZMB55202,
		39 Phylloscopus_maforensis_waterstradti_ZMUC149508,
		40 Phylloscopus_magnirostris_DZUG_U2970,
		41 Phylloscopus_makirensis_ZMUC139349,
		42 Phylloscopus_makirensis_makira,
		43 Phylloscopus_nigrorum_benguetensis_nluzon1,
		44 Phylloscopus_nigrorum_diuatae_ZMUC140128,
		45 Phylloscopus_nigrorum_flavostriatus_mindanaomtkitanglad2,
		46 Phylloscopus_nigrorum_malindangensis_ZMUC141702,
		47 Phylloscopus_nigrorum_mindanensis_mindanaomtapo4,
		48 Phylloscopus_nigrorum_mindanensis_mindanaomtbusa,
		49 Phylloscopus_nigrorum_nigrorum_mindoro1,
		50 Phylloscopus_nigrorum_nigrorum_negros,
		51 Phylloscopus_nigrorum_nigrorum_panay5,
		52 Phylloscopus_nigrorum_peterseni_palawan,
		53 Phylloscopus_nitidus_DZUG_U3417,
		54 Phylloscopus_occipitalis_VH_B809,
		55 Phylloscopus_ogilviegranti_disturbans_IOZ2539,
		56 Phylloscopus_plumbeitarsus_DZUG_U5212,
		57 Phylloscopus_presbytes_floresianus_Mitogenome,
		58 Phylloscopus_presbytes_presbytes_ZMB56226,
		59 Phylloscopus_presbytes_presbytes_timor1,
		60 Phylloscopus_reguloides_reguloides_IOZ_14604,
		61 Phylloscopus_ricketti_IOZ_20480,
		62 Phylloscopus_sarasinorum_nesophilus_ZMB342567,
		63 Phylloscopus_sarasinorum_nesophilus_sulawesi1,
		64 Phylloscopus_sarasinorum_sarasinorum_southsulawesi,
		65 Phylloscopus_tenellipes_DZUG_U4437,
		66 Phylloscopus_trivirgatus_kinabaluensis_ZMB200027314,
		67 Phylloscopus_trivirgatus_parvirostris_NRM90192201,
		68 Phylloscopus_trivirgatus_sarawacensis_meratus1,
		69 Phylloscopus_trivirgatus_sarawacensis_sabah1,
		70 Phylloscopus_trivirgatus_trivirgatus_AMNH450332,
		71 Phylloscopus_trivirgatus_trivirgatus_BMNH18971117,
		72 Phylloscopus_trivirgatus_trivirgatus_NRM90192197,
		73 Phylloscopus_trivirgatus_trivirgatus_java,
		74 Phylloscopus_trochiloides_obscuratus_IOZ_17356,
		75 Phylloscopus_xanthodryas_DZUG_U1000,
		76 Phylloscopus_xanthoschistos_albosuperciliaris__DZUG_U3112_NRM_20037012,
		77 Phylloscopus_xanthoschistos_jerdoni_flavogularis_IOZ_19616,
		78 Phylloscopus_xanthoschistos_tephrodiras_DZUG_U3216_NRM_20037013,
		79 Seicercus_castaniceps_sinensis_IOZ_3586,
		80 Seicercus_grammiceps_sumatrensis_DZUG_U3214,
		81 Seicercus_montis_montis_DZUG_U3212
		;
tree TREE1 = [&R] (1[&G3P.phy.rate=0.0017483965690435704,length_range={9.763759796920647,19.240042630532496},ND2.phy.rate_range={8.411924301557593E-4,0.017893254190411323},length_95%_HPD={10.61894169815014,14.752929235799199},cyt.phy.rate_median=0.005414881960218737,cyt.phy.rate_range={0.002290300090877443,0.008764227978959196},ND2.phy.rate_95%_HPD={0.004082831259158498,0.014760340606093814},heig…
End;
