# Supplementary material for: The formation of the Indo-Pacific montane avifauna
Source: Nat Commun. 2023 Dec 11;14:8215. doi: 10.1038/s41467-023-43964-y (PMC10713610; doi:10.1038/s41467-023-43964-y)
Supplement: Supplementary file 6 — Supplementary Data 3 [file 41467_2023_43964_MOESM6_ESM.zip › 08_Locustellidae.tre]

#NEXUS
Begin taxa;
	Dimensions ntax=60;
	Taxlabels
		Bradypterus_baboecala_tongensis_or_transvaalensis_unknown_DQ008473
		Bradypterus_bangwaensis_unknown_HQ706163
		Bradypterus_barrattii_unknown_AY958225
		Bradypterus_brunneus_unknown_HQ706160
		Bradypterus_carpalis_unknown_HQ706162
		Bradypterus_centralis_centralis_DZUG_U1935
		Bradypterus_cinnamomeus_mildbreadi_unknown_AY124541
		Bradypterus_graueri_unknown_HQ706161
		Bradypterus_lopezi_mariae_unknown_HQ706164
		Bradypterus_seebohmi_ZMUC_27_940
		Bradypterus_sylvaticus_sylvaticus_unknown_AY958228
		Catriscus_brevirostris_BMNH_1933_3_1_1048
		Cincloramphus_bivittata_BMNH_1937_12_20_7
		Cincloramphus_cruralis_unknown_HQ706167
		Cincloramphus_grosvenori_AMNH_708127
		Cincloramphus_macrurus_ZMUC_19611963_nr_2033
		Cincloramphus_mariae_MNHN_NC92
		Cincloramphus_mathewsi_unknown_HQ706168
		Cincloramphus_rubiginosus_AMNH_777969
		Cincloramphus_rufus_KU_22565
		Cincloramphus_timoriensis_ZMUC_1951_1952_452
		Cincloramphus_whitneyi_BMNH_1935_10_22_410
		Elaphrornis_palliseri_YPM_20204
		Helopsaltes_amnicola_unknown_HQ706150
		Helopsaltes_certhiola_unknown_DQ008476
		Helopsaltes_fasciolatus_unknown_HQ706151
		Helopsaltes_ochotensis_unknown_HQ706157
		Helopsaltes_pleskei_unknown_HQ706158
		Helopsaltes_pryeri_unknown_HQ706152
		Locustella_accentor_LSUMNS_B_52679
		Locustella_alfredi_USNM_568000
		Locustella_alishanensis_unknown_HQ706133
		Locustella_castanea_unknown_DQ367925
		Locustella_caudata_unknown_HQ706140
		Locustella_chengi_unknown_KP773452
		Locustella_davidi_unknown_DQ367931
		Locustella_fluviatilis_unknown_HQ608847
		Locustella_idonea_KU_122801
		Locustella_kashmirensis_unknown_DQ367926
		Locustella_lanceolata_unknown_HQ706139
		Locustella_luscinioides_luscinioides_unknown_HQ706149
		Locustella_luteoventris_unknown_HQ706145
		Locustella_major_unknown_HQ706174
		Locustella_mandelli_unknown_KP773448
		Locustella_montis_timorensis_unknown_KP773463
		Locustella_naevia_naevia_DZUG_1951
		Locustella_seebohmi_unknown_KP773462
		Locustella_tacsanowskia_unknown_DQ008474
		Locustella_thoracica_unknown_DQ367929
		Malia_grata_unknown_JX398905
		Megalurus_palustris_forbesi_unknown_FJ883052
		Poodytes_albolimbatus
		Poodytes_carteri_unknown_HQ706171
		Poodytes_gramineus_unknown_HQ333042
		Poodytes_punctatus_AMNH_748439
		Poodytes_punctatus_unknown_HQ706173
		Poodytes_rufescens_MNHN_1896_2372
		Robsonius_rabori_unknown_KC603623
		Schoenicola_platyurus_BMNH_1931_11_16_1
		Schoenicola_striata_DZUG_U1894
		;
End;
Begin trees;
	Translate
		1 Bradypterus_baboecala_tongensis_or_transvaalensis_unknown_DQ008473,
		2 Bradypterus_bangwaensis_unknown_HQ706163,
		3 Bradypterus_barrattii_unknown_AY958225,
		4 Bradypterus_brunneus_unknown_HQ706160,
		5 Bradypterus_carpalis_unknown_HQ706162,
		6 Bradypterus_centralis_centralis_DZUG_U1935,
		7 Bradypterus_cinnamomeus_mildbreadi_unknown_AY124541,
		8 Bradypterus_graueri_unknown_HQ706161,
		9 Bradypterus_lopezi_mariae_unknown_HQ706164,
		10 Bradypterus_seebohmi_ZMUC_27_940,
		11 Bradypterus_sylvaticus_sylvaticus_unknown_AY958228,
		12 Catriscus_brevirostris_BMNH_1933_3_1_1048,
		13 Cincloramphus_bivittata_BMNH_1937_12_20_7,
		14 Cincloramphus_cruralis_unknown_HQ706167,
		15 Cincloramphus_grosvenori_AMNH_708127,
		16 Cincloramphus_macrurus_ZMUC_19611963_nr_2033,
		17 Cincloramphus_mariae_MNHN_NC92,
		18 Cincloramphus_mathewsi_unknown_HQ706168,
		19 Cincloramphus_rubiginosus_AMNH_777969,
		20 Cincloramphus_rufus_KU_22565,
		21 Cincloramphus_timoriensis_ZMUC_1951_1952_452,
		22 Cincloramphus_whitneyi_BMNH_1935_10_22_410,
		23 Elaphrornis_palliseri_YPM_20204,
		24 Helopsaltes_amnicola_unknown_HQ706150,
		25 Helopsaltes_certhiola_unknown_DQ008476,
		26 Helopsaltes_fasciolatus_unknown_HQ706151,
		27 Helopsaltes_ochotensis_unknown_HQ706157,
		28 Helopsaltes_pleskei_unknown_HQ706158,
		29 Helopsaltes_pryeri_unknown_HQ706152,
		30 Locustella_accentor_LSUMNS_B_52679,
		31 Locustella_alfredi_USNM_568000,
		32 Locustella_alishanensis_unknown_HQ706133,
		33 Locustella_castanea_unknown_DQ367925,
		34 Locustella_caudata_unknown_HQ706140,
		35 Locustella_chengi_unknown_KP773452,
		36 Locustella_davidi_unknown_DQ367931,
		37 Locustella_fluviatilis_unknown_HQ608847,
		38 Locustella_idonea_KU_122801,
		39 Locustella_kashmirensis_unknown_DQ367926,
		40 Locustella_lanceolata_unknown_HQ706139,
		41 Locustella_luscinioides_luscinioides_unknown_HQ706149,
		42 Locustella_luteoventris_unknown_HQ706145,
		43 Locustella_major_unknown_HQ706174,
		44 Locustella_mandelli_unknown_KP773448,
		45 Locustella_montis_timorensis_unknown_KP773463,
		46 Locustella_naevia_naevia_DZUG_1951,
		47 Locustella_seebohmi_unknown_KP773462,
		48 Locustella_tacsanowskia_unknown_DQ008474,
		49 Locustella_thoracica_unknown_DQ367929,
		50 Malia_grata_unknown_JX398905,
		51 Megalurus_palustris_forbesi_unknown_FJ883052,
		52 Poodytes_albolimbatus,
		53 Poodytes_carteri_unknown_HQ706171,
		54 Poodytes_gramineus_unknown_HQ333042,
		55 Poodytes_punctatus_AMNH_748439,
		56 Poodytes_punctatus_unknown_HQ706173,
		57 Poodytes_rufescens_MNHN_1896_2372,
		58 Robsonius_rabori_unknown_KC603623,
		59 Schoenicola_platyurus_BMNH_1931_11_16_1,
		60 Schoenicola_striata_DZUG_U1894
		;
tree TREE1 = [&R] ((((((33[&rate_range={0.0048616344820426325,0.009846156857083403},height_95%_HPD={0.0,1.7763568394002505E-15},length_range={4.245025832297559,7.934014869745028},height_median=1.7763568394002505E-15,length_95%_HPD={5.274437717772584,7.35012110160545},height=1.348894455871649E-15,rate=0.00695334321976535,height_range={0.0,3.552713678800501E-15},rate_median=0.006983823146354104,len…
End;
