# Supplementary material for: The formation of the Indo-Pacific montane avifauna
Source: Nat Commun. 2023 Dec 11;14:8215. doi: 10.1038/s41467-023-43964-y (PMC10713610; doi:10.1038/s41467-023-43964-y)
Supplement: Supplementary file 6 — Supplementary Data 3 [file 41467_2023_43964_MOESM6_ESM.zip › 09_Sturnidae.tre]

#NEXUS

Begin taxa;
	Dimensions ntax=24;
	Taxlabels
		Ampeliceps_coronatus_BG_020148
		Aplonis_brunneicapillus_UWBM_60250
		Aplonis_cantoroides_UWBM_63221
		Aplonis_cinerascens_UWBM_42817
		Aplonis_grandis_UWBM_67899
		Aplonis_insularis_AMNH_6574
		Aplonis_metallica_UWBM_63222
		Aplonis_minor_FMNH_357661
		Aplonis_mystacea
		Aplonis_panayensis_UWBM_64932
		Aplonis_pelzelni_AM_17550
		Aplonis_tabuensis_UWBM_42839
		Basilornis_celebensis_CUMV_51469
		Basilornis_miranda_FMNH_357664
		Enodes_erythrophris_AMNH_299946
		Gracula_ptilogenys_CUMV_15269
		Gracula_religiosa_indica_CLOFBP_AKD06
		Gracula_religiosa_religiosa_LSUMNS_B27008
		Mino_anais_LSUMNS_B20541
		Mino_kreffti_UWBM_76294
		Rhabdornis_inornatus
		Sarcops_calvus_FMNH_358605
		Scissirostrum_dubium_LSUMNS_B20447
		Streptocitta_albicollis_CLOFBP_393013
		;
End;

Begin trees;
	Translate
		1 Ampeliceps_coronatus_BG_020148,
		2 Aplonis_brunneicapillus_UWBM_60250,
		3 Aplonis_cantoroides_UWBM_63221,
		4 Aplonis_cinerascens_UWBM_42817,
		5 Aplonis_grandis_UWBM_67899,
		6 Aplonis_insularis_AMNH_6574,
		7 Aplonis_metallica_UWBM_63222,
		8 Aplonis_minor_FMNH_357661,
		9 Aplonis_mystacea,
		10 Aplonis_panayensis_UWBM_64932,
		11 Aplonis_pelzelni_AM_17550,
		12 Aplonis_tabuensis_UWBM_42839,
		13 Basilornis_celebensis_CUMV_51469,
		14 Basilornis_miranda_FMNH_357664,
		15 Enodes_erythrophris_AMNH_299946,
		16 Gracula_ptilogenys_CUMV_15269,
		17 Gracula_religiosa_indica_CLOFBP_AKD06,
		18 Gracula_religiosa_religiosa_LSUMNS_B27008,
		19 Mino_anais_LSUMNS_B20541,
		20 Mino_kreffti_UWBM_76294,
		21 Rhabdornis_inornatus,
		22 Sarcops_calvus_FMNH_358605,
		23 Scissirostrum_dubium_LSUMNS_B20447,
		24 Streptocitta_albicollis_CLOFBP_393013
		;
tree TREE1 = [&R] (21[&height_95%_HPD={0.0,1.7763568394002505E-15},length_range={7.00672053852123,10.668888567791944},length_95%_HPD={7.79933442743502,9.54243154457952},ND2_Sturnidae_long.phy.rate_95%_HPD={0.012229192230635707,0.0163506518310357},height_range={0.0,3.552713678800501E-15},CO1_Sturnidae_long.phy.rate=0.00810066012622805,ND2_Sturnidae_long.phy.rate_range={0.00885568523102041,0.021046631417979206},CO1_Sturnidae_long.phy.rate_95%_HPD={0.007167045924353878,0.00916433971075455},height_median=0.0,ND2_Sturnidae_long.phy.rate_median=0.014458756479814544,height=6.813545148349477E-16,CO1_Sturnidae_long.phy.rate_median=0.008022401925968273,length=8.635992613109504,CO1_Sturnidae_long.phy.rate_range={0.005778344211923673,0.011735259426876352},length_median=8.621907359249022,ND2_Sturnidae_long.phy.rate=0.01436997459317306]:8.635992613109504,((((14[&height_95%_HPD={0.0,1.7763568394002505E-15},length_range={1.9958648809137025,3.641766765982467},length_95%_HPD={2.3403436426916766,3.1224291019890664},ND2_Sturnidae_long.phy.rate_95%_HPD={0.011943090131995855,0.01602654731650551},height_range={0.0,5.329070518200751E-15},CO1_Sturnidae_long.phy.rate=0.007891809465165694,ND2_Sturnidae_long.phy.rate_range={0.009056554351260909,0.020136056008858722},CO1_Sturnidae_long.phy.rate_95%_HPD={0.006707271480571114,0.008731513688131536},height_median=0.0,ND2_Sturnidae_long.phy.rate_median=0.014408028616125996,height=6.845121317031184E-16,CO1_Sturnidae_long.phy.rate_median=0.007966501107754523,length=2.7327286356610414,CO1_Sturnidae_long.phy.rate_range={0.00505109211216854,0.011920398299406523},length_median=2.7282836331583438,ND2_Sturnidae_long.phy.rate=0.014223699884195199]:2.7327286356610405,(24[&height_95%_HPD={0.0,1.7763568394002505E-15},length_range={1.0680509025459042,2.281478590807667},length_95%_HPD={1.3082986085760413,1.932083844271982},ND2_Sturnidae_long.phy.rate_95%_HPD={0.012286841103201572,0.016730178252119803},height_range={0.0,5.329070518200751E-15},CO1_Sturnidae_long.phy.rate=0.008094761979247658,ND2_Sturnidae_long.phy.rate_range={0.009773695145295691,0.02344010045934459},CO1_Sturnidae_long.phy.rate_95%_HPD={0.007105292072582428,0.009198080877050114},height_median=0.0,ND2_Sturnidae_long.phy.rate_median=0.014502361777355352,height=6.753353076799975E-16,CO1_Sturnidae_long.phy.rate_median=0.008021600559091045,length=1.6190540942493765,CO1_Sturnidae_long.phy.rate_range={0.006179055728121809,0.012726050051365258},length_median=1.6156122491556641,ND2_Sturnidae_long.phy.rate=0.014539072126856675]:1.6190540942493767,22[&height_95%_HPD={0.0,1.7763568394002505E-15},length_range={1.0680509025459042,2.281478590807667},length_95%_HPD={1.3082986085760413,1.932083844271982},ND2_Sturnidae_long.phy.rate_95%_HPD={0.012177280460702544,0.016490912685361386},height_range={0.0,5.329070518200751E-15},CO1_Sturnidae_long.phy.rate=0.00806545352849249,ND2_Sturnidae_long.phy.rate_range={0.009364243045251982,0.021910535423093028},CO1_Sturnidae_long.phy.rate_95%_HPD={0.007053134840444688,0.00914508015842883},height_median=0.0,ND2_Sturnidae_long.phy.rate_median=0.014482894029525538,height=6.753353076799975E-16,CO1_Sturnidae_long.phy.rate_median=0.008010148830132376,length=1.6190540942493765,CO1_Sturnidae_long.phy.rate_range={0.005461131854552144,0.01191297623452694},length_median=1.6156122491556641,ND2_Sturnidae_long.phy.rate=0.014437239548014945]:1.6190540942493767)[&height_95%_HPD={1.3082986085760417,1.9320838442719825},length_range={0.5321949619637589,1.8043229521944368},length_95%_HPD={0.73842258878861,1.4577661257744605},ND2_Sturnidae_long.phy.rate_95%_HPD={0.01173202903802851,0.016364189079477696},height_range={1.0680509025459042,2.2814785908076676},CO1_Sturnidae_long.phy.rate=0.008176426951087607,ND2_Sturnidae_long.phy.rate_range={0.007909651317306345,0.02145092286274941},CO1_Sturnidae_long.phy.rate_95%_HPD={0.00714247748680533,0.009441935490190336},height_median=1.6156122491556664,ND2_Sturnidae_long.phy.rate_median=0.014434635028880661,height=1.6190540942493774,posterior=1.0,CO1_Sturnidae_long.phy.rate_median=0.008046414411463261,length=1.1136745414116564,CO1_Sturnidae_long.phy.rate_range={0.005786186577270058,0.01397332040048099},length_median=1.1092362120545631,ND2_Sturnidae_long.phy.rate=0.01428571466870592]:1.113674541411664)[&height_95%_HPD={2.3403436426916784,3.122429101989068},length_range={0.6786005374428181,2.23787861617258},length_95%_HPD={0.9540299861072326,1.8112055143899823},ND2_Sturnidae_long.phy.rate_95%_HPD={0.012363820546815684,0.016821474332044267},height_range={1.995864880913702,3.641766765982469},CO1_Sturnidae_long.phy.rate=0.008017927373979805,ND2_Sturnidae_long.phy.rate_range={0.007622339864495974,0.02622391129311779},CO1_Sturnidae_long.phy.rate_95%_HPD={0.006976988124502437,0.009071482656143501},height_median=2.7282836331583438,ND2_Sturnidae_long.phy.rate_median=0.014492986131999836,height=2.7327286356610414,posterior=1.0,CO1_Sturnidae_long.phy.rate_median=0.008001134486723366,length=1.378156474637175,CO1_Sturnidae_long.phy.rate_range={0.005566469774639258,0.012555485441522707},length_median=1.370623977603818,ND2_Sturnidae_long.phy.rate=0.014489221059075186]:1.3753098691525163,13[&height_95%_HPD={0.0,1.7763568394002505E-15},length_range={3.301463051971693,5.190633973342331},length_95%_HPD={3.6650612564057217,4.559077230963685},ND2_Sturnidae_long.phy.rate_95%_HPD={0.0124286091733582,0.016270667854999962},height_range={0.0,3.552713678800501E-15},CO1_Sturnidae_long.phy.rate=0.007987099129395553,ND2_Sturnidae_long.phy.rate_range={0.010207204932386391,0.0208351899251818},CO1_Sturnidae_long.phy.rate_95%_HPD={0.006996890372422201,0.008871596108676012},height_median=0.0,ND2_Sturnidae_long.phy.rate_median=0.014490945420234576,height=6.813545148349477E-16,CO1_Sturnidae_long.phy.rate_median=0.007997920901265457,length=4.116217389864307,CO1_Sturnidae_long.phy.rate_range={0.0053555197615896034,0.010493284193416308},length_median=4.10940146349418,ND2_Sturnidae_long.phy.rate=0.014475446163465692]:4.108038504813557)[&height_95%_HPD={3.688105215845553,4.544693178833946},length_range={0.08772507290304077,1.3525211189215827},length_95%_HPD={0.2377558053648432,0.9204667301404825},ND2_Sturnidae_long.phy.rate_95%_HPD={0.011832136316223376,0.016437277484029837},height_range={3.3014630519716928,5.005071341749981},CO1_Sturnidae_long.phy.rate=0.008061188364636398,ND2_Sturnidae_long.phy.rate_range={0.007774731745576034,0.023176112366654407},CO1_Sturnidae_long.phy.rate_95%_HPD={0.007044973564494233,0.009250077884002363},height_median=4.105818726500253,ND2_Sturnidae_long.phy.rate_median=0.014443209270763212,height=4.108038504813558,posterior=0.9871125430507721,CO1_Sturnidae_long.phy.rate_median=0.008010196900772457,length=0.5703781665976985,CO1_Sturnidae_long.phy.rate_range={0.004915282404214413,0.013274582662365739},length_median=0.5602320776233585,ND2_Sturnidae_long.phy.rate=0.014299545935045458]:0.5712742511962547,((1[&height_95%_HPD={0.0,1.7763568394002505E-15},length_range={2.4465908482987366,4.111594970734089},length_95%_HPD={2.782240566706865,3.638862472912525},ND2_Sturnidae_long.phy.rate_95%_HPD={0.012990473028802772,0.01709788649036267},height_range={0.0,3.552713678800501E-15},CO1_Sturnidae_long.phy.rate=0.00786714836990871,ND2_Sturnidae_long.phy.rate_range={0.010326744786956159,0.02295592687868983},CO1_Sturnidae_long.phy.rate_95%_HPD={0.006808434715641226,0.008763013897222213},height_median=0.0,ND2_Sturnidae_long.phy.rate_median=0.014579390379938793,height=6.807624616721657E-16,CO1_Sturnidae_long.phy.rate_median=0.007957193503365535,length=3.1968322740785635,CO1_Sturnidae_long.phy.rate_range={0.004223515277720182,0.010458996023039513},length_median=3.1944370975028358,ND2_Sturnidae_long.phy.rate=0.014802770637753716]:3.196832274078563,(16[&height_95%_HPD={0.0,1.7763568394002505E-15},length_range={0.6479141882502691,2.3079288342366926},length_95%_HPD={0.8382248234769432,1.676481166233527},ND2_Sturnidae_long.phy.rate_95%_HPD={0.011892379370316862,0.016389696694100186},height_range={0.0,5.329070518200751E-15},CO1_Sturnidae_long.phy.rate=0.007984231118736997,ND2_Sturnidae_long.phy.rate_range={0.007698721982382696,0.022777333567957525},CO1_Sturnidae_long.phy.rate_95%_HPD={0.006816895332337261,0.00902643451286737},height_median=0.0,ND2_Sturnidae_long.phy.rate_median=0.014456355382516977,height=6.725723929203481E-16,CO1_Sturnidae_long.phy.rate_median=0.007997035567230228,length=1.2600645672721684,CO1_Sturnidae_long.phy.rate_range={0.005314520953899423,0.012555485441522707},length_median=1.2499794677729386,ND2_Sturnidae_long.phy.rate=0.014334579660595042]:1.2600645672721684,(17[&height_95%_HPD={0.0,1.7763568394002505E-15},length_range={0.006778340553708506,0.34787203527362914},length_95%_HPD={0.03283725138601374,0.19550840499679537},ND2_Sturnidae_long.phy.rate_95%_HPD={0.012289071159344977,0.017025164402482994},height_range={0.0,5.329070518200751E-15},CO1_Sturnidae_long.phy.rate=0.007951088754886941,ND2_Sturnidae_long.phy.rate_range={0.008764520784532444,0.026476470749522384},CO1_Sturnidae_long.phy.rate_95%_HPD={0.006707447372543466,0.008920241404380434},height_median=0.0,ND2_Sturnidae_long.phy.rate_median=0.014511035336337966,height=6.710922600133932E-16,CO1_Sturnidae_long.phy.rate_median=0.007986430888065053,length=0.10967435210236962,CO1_Sturnidae_long.phy.rate_range={0.004915282404214413,0.012889503684442047},length_median=0.10414414566790692,ND2_Sturnidae_long.phy.rate=0.014630837384416008]:0.10967435210236957,18[&height_95%_HPD={0.0,1.7763568394002505E-15},length_range={0.006778340553708506,0.34787203527362914},length_95%_HPD={0.03283725138601374,0.19550840499679537},ND2_Sturnidae_long.phy.rate_95%_HPD={0.011954402006247566,0.016675896309735986},height_range={0.0,5.329070518200751E-15},CO1_Sturnidae_long.phy.rate=0.007990041798435318,ND2_Sturnidae_long.phy.rate_range={0.008599362466421278,0.022516429958908735},CO1_Sturnidae_long.phy.rate_95%_HPD={0.006977104875284707,0.009147744785448095},height_median=0.0,ND2_Sturnidae_long.phy.rate_median=0.014475973672190631,height=6.710922600133932E-16,CO1_Sturnidae_long.phy.rate_median=0.007993626733078777,length=0.10967435210236962,CO1_Sturnidae_long.phy.rate_range={0.004754765726677485,0.012867873729678542},length_median=0.10414414566790692,ND2_Sturnidae_long.phy.rate=0.014431367320755789]:0.10967435210236957)[&height_95%_HPD={0.03283725138601312,0.19550840499679722},length_range={0.43683711186885793,2.181805014881103},length_95%_HPD={0.7220265972660168,1.5636823666363544},ND2_Sturnidae_long.phy.rate_95%_HPD={0.012075575179758996,0.01651994263439809},height_range={0.006778340553708517,0.34787203527363},CO1_Sturnidae_long.phy.rate=0.008046173427048872,ND2_Sturnidae_long.phy.rate_range={0.008343745289060936,0.02295592687868983},CO1_Sturnidae_long.phy.rate_95%_HPD={0.006958129706097612,0.009172199572030719},height_median=0.10414414566790953,ND2_Sturnidae_long.phy.rate_median=0.014447102815412722,height=0.10967435210237024,posterior=1.0,CO1_Sturnidae_long.phy.rate_median=0.008002665219286156,length=1.1503902151697942,CO1_Sturnidae_long.phy.rate_range={0.004814322590913098,0.014158370062557834},length_median=1.140614850527901,ND2_Sturnidae_long.phy.rate=0.01433527809192646]:1.150390215169799)[&height_95%_HPD={0.8382248234769447,1.6764811662335282},length_range={0.9308861812812426,3.2004736323852074},length_95%_HPD={1.3798774068847603,2.4627875264307715},ND2_Sturnidae_long.phy.rate_95%_HPD={0.01148579316882483,0.015917663399179414},height_range={0.6479141882502688,2.3079288342366935},CO1_Sturnidae_long.phy.rate=0.008067673949197114,ND2_Sturnidae_long.phy.rate_range={0.008014624313131446,0.01961419922741671},CO1_Sturnidae_long.phy.rate_95%_HPD={0.007079751205430474,0.009218280897484166},height_median=1.2499794677729401,ND2_Sturnidae_long.phy.rate_median=0.014334625090985409,height=1.260064567272169,posterior=1.0,CO1_Sturnidae_long.phy.rate_median=0.008011766469442037,length=1.9367677068064082,CO1_Sturnidae_long.phy.rate_range={0.00505109211216854,0.01397332040048099},length_median=1.9380286160095523,ND2_Sturnidae_long.phy.rate=0.014065273731222164]:1.9367677068063949)[&height_95%_HPD={2.782240566706867,3.6388624729125247},length_range={0.24846257927249527,1.7581475838859806},length_95%_HPD={0.48329480580462025,1.2728340808042096},ND2_Sturnidae_long.phy.rate_95%_HPD={0.011824950211377687,0.016545621652085875},height_range={2.4465908482987384,4.111594970734089},CO1_Sturnidae_long.phy.rate=0.007966318825381041,ND2_Sturnidae_long.phy.rate_range={0.008343842920892183,0.024122034675336523},CO1_Sturnidae_long.phy.rate_95%_HPD={0.006926319010200244,0.009090674194715683},height_median=3.1944370975028358,ND2_Sturnidae_long.phy.rate_median=0.014463895772301298,height=3.196832274078564,posterior=1.0,CO1_Sturnidae_long.phy.rate_median=0.007988588162019737,length=0.8884550594327831,CO1_Sturnidae_long.phy.rate_range={0.004746000111675218,0.011841685066569331},length_median=0.8837769017846719,ND2_Sturnidae_long.phy.rate=0.014373637468644531]:0.8883689341995034,(20[&height_95%_HPD={0.0,1.7763568394002505E-15},length_range={2.0766591348954493,3.829577927840826},length_95%_HPD={2.401458926563929,3.246622349954504},ND2_Sturnidae_long.phy.rate_95%_HPD={0.012686922208570015,0.016783942155816512},height_range={0.0,3.552713678800501E-15},CO1_Sturnidae_long.phy.rate=0.008015941576428839,ND2_Sturnidae_long.phy.rate_range={0.009801402271022344,0.020946902378250202},CO1_Sturnidae_long.phy.rate_95%_HPD={0.007002592767099431,0.00896162384265118},height_median=0.0,ND2_Sturnidae_long.phy.rate_median=0.014504651085142178,height=6.854988869744217E-16,CO1_Sturnidae_long.phy.rate_median=0.007999737824962116,length=2.836785645378779,CO1_Sturnidae_long.phy.rate_range={0.005747925913639805,0.012302238136169836},length_median=2.8318429630399438,ND2_Sturnidae_long.phy.rate=0.014565362225048688]:2.8367856453787783,19[&height_95%_HPD={0.0,1.7763568394002505E-15},length_range={2.0766591348954493,3.829577927840826},length_95%_HPD={2.401458926563929,3.246622349954504},ND2_Sturnidae_long.phy.rate_95%_HPD={0.011647493748260112,0.015806762045056825},height_range={0.0,3.552713678800501E-15},CO1_Sturnidae_long.phy.rate=0.008097970142547446,ND2_Sturnidae_long.phy.rate_range={0.008034261434885512,0.02087403214489924},CO1_Sturnidae_long.phy.rate_95%_HPD={0.007130409596664955,0.009174621599148303},height_median=0.0,ND2_Sturnidae_long.phy.rate_median=0.01431115419327958,height=6.854988869744217E-16,CO1_Sturnidae_long.phy.rate_median=0.008018748841172433,length=2.836785645378779,CO1_Sturnidae_long.phy.rate_range={0.006177997357196297,0.011695884301562987},length_median=2.8318429630399438,ND2_Sturnidae_long.phy.rate=0.01405033032728138]:2.8367856453787783)[&height_95%_HPD={2.4014589265639312,3.246622349954504},length_range={0.5246754946478966,2.043573965734221},length_95%_HPD={0.8479647221937086,1.6815383607174814},ND2_Sturnidae_long.phy.rate_95%_HPD={0.012035086254426071,0.016528103669474714},height_range={2.076659134895449,3.829577927840826},CO1_Sturnidae_long.phy.rate=0.00799542712264828,ND2_Sturnidae_long.phy.rate_range={0.009001504470904897,0.021741880421492225},CO1_Sturnidae_long.phy.rate_95%_HPD={0.00692825353681162,0.009025850916015708},height_median=2.8318429630399455,ND2_Sturnidae_long.phy.rate_median=0.014477331661387049,height=2.836785645378779,posterior=1.0,CO1_Sturnidae_long.phy.rate_median=0.007997124094843855,length=1.2484889051978993,CO1_Sturnidae_long.phy.rate_range={0.005214603377058534,0.012315672152374084},length_median=1.2438746144524293,ND2_Sturnidae_long.phy.rate=0.014410670444064173]:1.2484155628992881)[&height_95%_HPD={3.6873085252602706,4.528472263354862},length_range={0.06439754959328425,1.450433616361975},length_95%_HPD={0.23652835833133956,0.9626281089294446},ND2_Sturnidae_long.phy.rate_95%_HPD={0.011743758233241215,0.01633866214592244},height_range={3.33112661868636,4.866377659207804},CO1_Sturnidae_long.phy.rate=0.008003510832142216,ND2_Sturnidae_long.phy.rate_range={0.008797273154873218,0.02351596016637378},CO1_Sturnidae_long.phy.rate_95%_HPD={0.0068885660654637165,0.00900531453036853},height_median=4.080833378146494,ND2_Sturnidae_long.phy.rate_median=0.014436056066881461,height=4.085201208278067,posterior=0.9997778024663926,CO1_Sturnidae_long.phy.rate_median=0.007998216416137452,length=0.5887493860460469,CO1_Sturnidae_long.phy.rate_range={0.004286393651465135,0.011837472769011304},length_median=0.5756128192188292,ND2_Sturnidae_long.phy.rate=0.01429545701087039]:0.5941115477317451)[&height_95%_HPD={4.280788524866156,5.100772547121801},length_range={0.27723369353028815,2.0045795240215636},length_95%_HPD={0.6405040443555361,1.5206895142660928},ND2_Sturnidae_long.phy.rate_95%_HPD={0.0112739462817988,0.015822441323319635},height_range={3.9988916485846673,5.456927157220962},CO1_Sturnidae_long.phy.rate=0.008056965711962641,ND2_Sturnidae_long.phy.rate_range={0.007430911547087513,0.01956765109126765},CO1_Sturnidae_long.phy.rate_95%_HPD={0.0070209641625542316,0.009209895898793608},height_median=4.675482355243497,ND2_Sturnidae_long.phy.rate_median=0.014346709830454047,height=4.6793127560098124,posterior=1.0,CO1_Sturnidae_long.phy.rate_median=0.008010032412124921,length=1.0818222280008336,CO1_Sturnidae_long.phy.rate_range={0.0054438087689433765,0.012270669916060547},length_median=1.072255468533247,ND2_Sturnidae_long.phy.rate=0.01404917028947516]:1.1009939643526234,((23[&height_95%_HPD={0.0,1.7763568394002505E-15},length_range={2.4922894780385754,5.122002775040434},length_95%_HPD={3.1810614116380247,4.452444167557862},ND2_Sturnidae_long.phy.rate_95%_HPD={0.012439707859845679,0.016515229938710473},height_range={0.0,3.552713678800501E-15},CO1_Sturnidae_long.phy.rate=0.007922560900685188,ND2_Sturnidae_long.phy.rate_range={0.009350713283431344,0.021131506933937127},CO1_Sturnidae_long.phy.rate_95%_HPD={0.006942378197932081,0.008897427354938514},height_median=0.0,ND2_Sturnidae_long.phy.rate_median=0.014495446740434955,height=6.814531903620781E-16,CO1_Sturnidae_long.phy.rate_median=0.007977882812090546,length=3.7915088291494756,CO1_Sturnidae_long.phy.rate_range={0.004790185409544839,0.010423125352526832},length_median=3.789419477677744,ND2_Sturnidae_long.phy.rate=0.014503379624407491]:3.7915088291494756,15[&height_95%_HPD={0.0,1.7763568394002505E-15},length_range={2.4922894780385754,5.122002775040434},length_95%_HPD={3.1810614116380247,4.452444167557862},ND2_Sturnidae_long.phy.rate_95%_HPD={0.0127520805726981,0.016970480809452015},height_range={0.0,3.552713678800501E-15},CO1_Sturnidae_long.phy.rate=0.007997168891333676,ND2_Sturnidae_long.phy.rate_range={0.010147176046209698,0.024965604413725185},CO1_Sturnidae_long.phy.rate_95%_HPD={0.0068831688926630245,0.009019496850072452},height_median=0.0,ND2_Sturnidae_long.phy.rate_median=0.014559734982417697,height=6.814531903620781E-16,CO1_Sturnidae_long.phy.rate_median=0.007996922933447056,length=3.7915088291494756,CO1_Sturnidae_long.phy.rate_range={0.004023565773493024,0.013110507804672145},length_median=3.789419477677744,ND2_Sturnidae_long.phy.rate=0.014746972272002792]:3.7915088291494756)[&height_95%_HPD={3.1810614116380265,4.452444167557863},length_range={0.511879914437638,2.9787404332769505},length_95%_HPD={0.876156419792296,2.0735285522082565},ND2_Sturnidae_long.phy.rate_95%_HPD={0.012249323991209517,0.016919934722605754},height_range={2.4922894780385754,5.122002775040434},CO1_Sturnidae_long.phy.rate=0.007974188666230493,ND2_Sturnidae_long.phy.rate_range={0.007926057658804974,0.02150723376633923},CO1_Sturnidae_long.phy.rate_95%_HPD={0.0069135056675566275,0.009072878091281529},height_median=3.789419477677745,ND2_Sturnidae_long.phy.rate_median=0.014503970031776682,height=3.7915088291494765,posterior=1.0,CO1_Sturnidae_long.phy.rate_median=0.007993215272114808,length=1.4750044923446741,CO1_Sturnidae_long.phy.rate_range={0.004744014503856616,0.012302238136169836},length_median=1.4641300687235477,ND2_Sturnidae_long.phy.rate=0.014542347754399882]:1.4692690090698912,((((9[&height_95%_HPD={0.0,1.7763568394002505E-15},length_range={0.8185401848664748,2.5669616264079216},length_95%_HPD={1.182309065431461,2.0750110946623743},ND2_Sturnidae_long.phy.rate_95%_HPD={0.01165177471433611,0.016037391738925166},height_range={0.0,3.552713678800501E-15},CO1_Sturnidae_long.phy.rate=0.007999325875195815,ND2_Sturnidae_long.phy.rate_range={0.007415556554698346,0.021414501753411905},CO1_Sturnidae_long.phy.rate_95%_HPD={0.006910624587242561,0.00908209655006543},height_median=0.0,ND2_Sturnidae_long.phy.rate_median=0.014354177114549085,height=6.807624616721657E-16,CO1_Sturnidae_long.phy.rate_median=0.00799751124685844,length=1.6602144579645464,CO1_Sturnidae_long.phy.rate_range={0.005274622968076293,0.012009274327264396},length_median=1.675930388354512,ND2_Sturnidae_long.phy.rate=0.01410599261479539]:1.765990386228549,(2[&height_95%_HPD={0.0,1.7763568394002505E-15},length_range={0.8185401848664748,2.224794085584657},length_95%_HPD={1.1876521252527523,1.8957598158522342},ND2_Sturnidae_long.phy.rate_95%_HPD={0.012197499652287527,0.01645968045167246},height_range={0.0,3.552713678800501E-15},CO1_Sturnidae_long.phy.rate=0.008056517727479225,ND2_Sturnidae_long.phy.rate_range={0.008770304097912305,0.0203799374513845},CO1_Sturnidae_long.phy.rate_95%_HPD={0.007015815857298567,0.009141589911331025},height_median=0.0,ND2_Sturnidae_long.phy.rate_median=0.014469931159338534,height=6.731644460831301E-16,CO1_Sturnidae_long.phy.rate_median=0.008008954568535294,length=1.5636554168090475,CO1_Sturnidae_long.phy.rate_range={0.005390911675994626,0.011858782497471538},length_median=1.5697606840827418,ND2_Sturnidae_long.phy.rate=0.014398095317505166]:1.6134639561977422,(7[&height_95%_HPD={0.0,1.7763568394002505E-15},length_range={0.133656106229846,0.8032215762352063},length_95%_HPD={0.23891277451258522,0.5445543902482854},ND2_Sturnidae_long.phy.rate_95%_HPD={0.01159124290183472,0.01614883059092385},height_range={0.0,3.552713678800501E-15},CO1_Sturnidae_long.phy.rate=0.008174723422965774,ND2_Sturnidae_long.phy.rate_range={0.007415556554698346,0.019554729180814055},CO1_Sturnidae_long.phy.rate_95%_HPD={0.007167451438893477,0.009541783967435259},height_median=0.0,ND2_Sturnidae_long.phy.rate_median=0.014411391701761521,height=6.839200785403364E-16,CO1_Sturnidae_long.phy.rate_median=0.008038355682821326,length=0.38378111191583697,CO1_Sturnidae_long.phy.rate_range={0.005631122132712553,0.013354499435197073},length_median=0.37795504742521985,ND2_Sturnidae_long.phy.rate=0.014209947925574926]:0.3837811119158368,11[&height_95%_HPD={0.0,1.7763568394002505E-15},length_range={0.133656106229846,0.8032215762352063},length_95%_HPD={0.23891277451258522,0.5445543902482854},ND2_Sturnidae_long.phy.rate_95%_HPD={0.011969449617223961,0.016596786960468773},height_range={0.0,3.552713678800501E-15},CO1_Sturnidae_long.phy.rate=0.008004696699745248,ND2_Sturnidae_long.phy.rate_range={0.006109284864313987,0.022685054048880847},CO1_Sturnidae_long.phy.rate_95%_HPD={0.007010811973545544,0.009224481059206304},height_median=0.0,ND2_Sturnidae_long.phy.rate_median=0.014454937182721726,height=6.839200785403364E-16,CO1_Sturnidae_long.phy.rate_median=0.00799811099713277,length=0.38378111191583697,CO1_Sturnidae_long.phy.rate_range={0.004734385608329484,0.012363511461077299},length_median=0.37795504742521985,ND2_Sturnidae_long.phy.rate=0.014355086974180992]:0.3837811119158368)[&height_95%_HPD={0.23891277451258475,0.544554390248285},length_range={0.6159300828916172,1.9217042714881134},length_95%_HPD={0.9546541404220737,1.573701181608528},ND2_Sturnidae_long.phy.rate_95%_HPD={0.012368948677668816,0.016760650551486282},height_range={0.13365610622984647,0.803221576235206},CO1_Sturnidae_long.phy.rate=0.008094273992298387,ND2_Sturnidae_long.phy.rate_range={0.009365868725693784,0.021741880421492225},CO1_Sturnidae_long.phy.rate_95%_HPD={0.007092408391006106,0.009237761563075883},height_median=0.37795504742521935,ND2_Sturnidae_long.phy.rate_median=0.014514134099569594,height=0.38378111191583747,posterior=1.0,CO1_Sturnidae_long.phy.rate_median=0.008018841307268659,length=1.2629572415795356,CO1_Sturnidae_long.phy.rate_range={0.005181842437244235,0.012363511461077299},length_median=1.2574896372745745,ND2_Sturnidae_long.phy.rate=0.014603792408041905]:1.2296828442819054)[&height_95%_HPD={1.3466336150797762,1.9018010734911428},length_range={0.0017850051874295225,0.7821956285634657},length_95%_HPD={0.006337416745718416,0.3718522372712205},ND2_Sturnidae_long.phy.rate_95%_HPD={0.01193091234078416,0.016900857939706356},height_range={1.0595128958313218,2.1896719592089884},CO1_Sturnidae_long.phy.rate=0.008010461668839404,ND2_Sturnidae_long.phy.rate_range={0.007415556554698346,0.023341262187953155},CO1_Sturnidae_long.phy.rate_95%_HPD={0.006985965685892984,0.009191741238137683},height_median=1.6081760049161131,ND2_Sturnidae_long.phy.rate_median=0.01448854012515836,height=1.6134639561977429,posterior=0.6053771803132986,CO1_Sturnidae_long.phy.rate_median=0.007999633275928331,length=0.17824513452669943,CO1_Sturnidae_long.phy.rate_range={0.004999997884164716,0.016514284568735015},length_median=0.16131204649406472,ND2_Sturnidae_long.phy.rate=0.014460280082030767]:0.1525264300308069)[&height_95%_HPD={1.4626929778802644,2.0872342555247085},length_range={0.2991610544950767,1.614107727229882},length_95%_HPD={0.5224046398572937,1.2276569757475},ND2_Sturnidae_long.phy.rate_95%_HPD={0.011989635124870395,0.016502759615344507},height_range={1.2353660532219237,2.566961626407921},CO1_Sturnidae_long.phy.rate=0.008053337119199684,ND2_Sturnidae_long.phy.rate_range={0.008882013532815824,0.021688216696626905},CO1_Sturnidae_long.phy.rate_95%_HPD={0.00699582357863837,0.009195464494324991},height_median=1.7582604869713432,ND2_Sturnidae_long.phy.rate_median=0.014440709483063347,height=1.7659903862285498,posterior=1.0,CO1_Sturnidae_long.phy.rate_median=0.008006594519057776,length=0.879837831949043,CO1_Sturnidae_long.phy.rate_range={0.004756092589197671,0.012342596637252297},length_median=0.8732457582444737,ND2_Sturnidae_long.phy.rate=0.014329301696603108]:0.8728409232910217,5[&height_95%_HPD={0.0,1.7763568394002505E-15},length_range={2.017227861340956,3.666268227030648},length_95%_HPD={2.299694521321188,3.022427879496007},ND2_Sturnidae_long.phy.rate_95%_HPD={0.01261962023065697,0.01669523464536834},height_range={0.0,3.552713678800501E-15},CO1_Sturnidae_long.phy.rate=0.007986638865658357,ND2_Sturnidae_long.phy.rate_range={0.010083789369652783,0.023620160005999962},CO1_Sturnidae_long.phy.rate_95%_HPD={0.0069804697817258616,0.008958752335398402},height_median=0.0,ND2_Sturnidae_long.phy.rate_median=0.014532901937921693,height=6.862882911914644E-16,CO1_Sturnidae_long.phy.rate_median=0.007994466899952318,length=2.660867229529908,CO1_Sturnidae_long.phy.rate_range={0.005515820851519412,0.0115009751424982},length_median=2.650445090560904,ND2_Sturnidae_long.phy.rate=0.014638749305431045]:2.6388313095195706)[&height_95%_HPD={2.3157805905565336,2.9498755048466343},length_range={0.020439895189217516,1.0031475339286517},length_95%_HPD={0.13880054234603856,0.6465300445855733},ND2_Sturnidae_long.phy.rate_95%_HPD={0.012051092639573963,0.01692615238465457},height_range={2.017227861340956,3.320121749514427},CO1_Sturnidae_long.phy.rate=0.008021465072497454,ND2_Sturnidae_long.phy.rate_range={0.009348699980857914,0.022350685149604144},CO1_Sturnidae_long.phy.rate_95%_HPD={0.006926610126547755,0.009053422073261699},height_median=2.6379927336491393,ND2_Sturnidae_long.phy.rate_median=0.014471202796409314,height=2.6388313095195715,posterior=0.933674036218198,CO1_Sturnidae_long.phy.rate_median=0.008000542707546195,length=0.3689973361893318,CO1_Sturnidae_long.phy.rate_range={0.004936075890470544,0.012479304639326684},length_median=0.35730062199695434,ND2_Sturnidae_long.phy.rate=0.014415823529299158]:0.3655288652003028,((12[&height_95%_HPD={0.0,1.7763568394002505E-15},length_range={0.7266335774408639,1.7645990345143088},length_95%_HPD={0.9362384512942094,1.485038239410314},ND2_Sturnidae_long.phy.rate_95%_HPD={0.012356128511950271,0.016671329063864877},height_range={0.0,3.552713678800501E-15},CO1_Sturnidae_long.phy.rate=0.00801372002867369,ND2_Sturnidae_long.phy.rate_range={0.009253290045081547,0.02190487953549103},CO1_Sturnidae_long.phy.rate_95%_HPD={0.006949026719862822,0.00900038719043681},height_median=0.0,ND2_Sturnidae_long.phy.rate_median=0.014502544302082015,height=6.793810042923411E-16,CO1_Sturnidae_long.phy.rate_median=0.008000226132534994,length=1.2056986297924503,CO1_Sturnidae_long.phy.rate_range={0.004814322590913098,0.011849429621882308},length_median=1.2002114084165243,ND2_Sturnidae_long.phy.rate=0.014526675236012013]:1.2056986297924508,4[&height_95%_HPD={0.0,1.7763568394002505E-15},length_range={0.7266335774408639,1.7645990345143088},length_95%_HPD={0.9362384512942094,1.485038239410314},ND2_Sturnidae_long.phy.rate_95%_HPD={0.011834257996462358,0.01622886615128188},height_range={0.0,3.552713678800501E-15},CO1_Sturnidae_long.phy.rate=0.008182073416643126,ND2_Sturnidae_long.phy.rate_range={0.006899199878670524,0.0218439114110755},CO1_Sturnidae_long.phy.rate_95%_HPD={0.007218805194805732,0.00945901609080795},height_median=0.0,ND2_Sturnidae_long.phy.rate_median=0.014426472324550488,height=6.793810042923411E-16,CO1_Sturnidae_long.phy.rate_median=0.008051823737048432,length=1.2056986297924503,CO1_Sturnidae_long.phy.rate_range={0.005599859058999323,0.012889503684442047},length_median=1.2002114084165243,ND2_Sturnidae_long.phy.rate=0.014249260684066163]:1.2056986297924508)[&height_95%_HPD={0.9362384512942121,1.485038239410315},length_range={0.8154445906093821,2.23979302495752},length_95%_HPD={1.0894150320819571,1.806913876755192},ND2_Sturnidae_long.phy.rate_95%_HPD={0.012542282820481532,0.017192510155477413},height_range={0.7266335774408645,1.76459903451431},CO1_Sturnidae_long.phy.rate=0.008032495787581887,ND2_Sturnidae_long.phy.rate_range={0.009286264543663457,0.025279131056883578},CO1_Sturnidae_long.phy.rate_95%_HPD={0.007089417857123352,0.009173401949416392},height_median=1.200211408416525,ND2_Sturnidae_long.phy.rate_median=0.01455634695997182,height=1.2056986297924515,posterior=1.0,CO1_Sturnidae_long.phy.rate_median=0.008005814797767881,length=1.4399695930758405,CO1_Sturnidae_long.phy.rate_range={0.005242610045982598,0.013354499435197073},length_median=1.4329726525393929,ND2_Sturnidae_long.phy.rate=0.014764003193355779]:1.4344172505388553,6[&height_95%_HPD={0.0,1.7763568394002505E-15},length_range={2.006406003589669,3.7088882402289443},length_95%_HPD={2.2946116509706704,3.019851550642388},ND2_Sturnidae_long.phy.rate_95%_HPD={0.012563837471698095,0.01659609061577357},height_range={0.0,3.552713678800501E-15},CO1_Sturnidae_long.phy.rate=0.008004766453209643,ND2_Sturnidae_long.phy.rate_range={0.01016354029605231,0.020401602323008614},CO1_Sturnidae_long.phy.rate_95%_HPD={0.007043483762911724,0.009026315956099328},height_median=0.0,ND2_Sturnidae_long.phy.rate_median=0.014522560570446805,height=6.808611371992961E-16,CO1_Sturnidae_long.phy.rate_median=0.007997092586291542,length=2.6388737997934872,CO1_Sturnidae_long.phy.rate_range={0.005350106063405752,0.01207900122464032},length_median=2.629736548077237,ND2_Sturnidae_long.phy.rate=0.01461510135671078]:2.640115880331306)[&height_95%_HPD={2.2630847944467956,2.9821504261072107},length_range={0.03486544240563694,0.9655657124069412},length_95%_HPD={0.1517282086737275,0.6367661962908069},ND2_Sturnidae_long.phy.rate_95%_HPD={0.012263672762614182,0.01682197486026238},height_range={2.006406003589671,3.5224607321759525},CO1_Sturnidae_long.phy.rate=0.008042461219921988,ND2_Sturnidae_long.phy.rate_range={0.006109284864313987,0.02622391129311779},CO1_Sturnidae_long.phy.rate_95%_HPD={0.006942557683780015,0.009096809717236882},height_median=2.632157064915713,ND2_Sturnidae_long.phy.rate_median=0.014476804282726822,height=2.6401158803313067,posterior=0.9758915676035996,CO1_Sturnidae_long.phy.rate_median=0.00800437140571126,length=0.3778421671167476,CO1_Sturnidae_long.phy.rate_range={0.005354217682402494,0.01244103416907719},length_median=0.3680627788169124,ND2_Sturnidae_long.phy.rate=0.014438892281225833]:0.36424429438856754)[&height_95%_HPD={2.7047616611985354,3.2994959248821756},length_range={0.017847013139773438,0.9011572261766996},length_95%_HPD={0.11671483983840325,0.5898791930262446},ND2_Sturnidae_long.phy.rate_95%_HPD={0.012221390893895932,0.016888378677506602},height_range={2.392507499936702,3.8706400446792264},CO1_Sturnidae_long.phy.rate=0.008020271402459275,ND2_Sturnidae_long.phy.rate_range={0.008901969980970955,0.02315536442916166},CO1_Sturnidae_long.phy.rate_95%_HPD={0.006893742600173008,0.009100555830074505},height_median=3.0009465620507143,ND2_Sturnidae_long.phy.rate_median=0.014496565333118692,height=3.0043601747198743,posterior=0.9364515053882901,CO1_Sturnidae_long.phy.rate_median=0.008000422995019529,length=0.34642378980671884,CO1_Sturnidae_long.phy.rate_range={0.005011223130667444,0.012270669916060547},length_median=0.33630934026745063,ND2_Sturnidae_long.phy.rate=0.014517836253375896]:0.3468934590968691,((8[&height_95%_HPD={0.0,1.7763568394002505E-15},length_range={1.1910391970496779,2.446417451088019},length_95%_HPD={1.4514679024855826,2.1124604093590094},ND2_Sturnidae_long.phy.rate_95%_HPD={0.012595453798977155,0.016954449035443835},height_range={0.0,3.552713678800501E-15},CO1_Sturnidae_long.phy.rate=0.008114247248439831,ND2_Sturnidae_long.phy.rate_range={0.009526170098312,0.023316706572564218},CO1_Sturnidae_long.phy.rate_95%_HPD={0.0072123475288369595,0.009372191555949587},height_median=0.0,ND2_Sturnidae_long.phy.rate_median=0.014537875985039861,height=6.93590280199109E-16,CO1_Sturnidae_long.phy.rate_median=0.008025156433799106,length=1.784433501160076,CO1_Sturnidae_long.phy.rate_range={0.005411288896847191,0.012363205965540462},length_median=1.7790878405019406,ND2_Sturnidae_long.phy.rate=0.014673900173074819]:1.784433501160076,10[&height_95%_HPD={0.0,1.7763568394002505E-15},length_range={1.1910391970496779,2.446417451088019},length_95%_HPD={1.4514679024855826,2.1124604093590094},ND2_Sturnidae_long.phy.rate_95%_HPD={0.011863266364376807,0.016026403119431577},height_range={0.0,3.552713678800501E-15},CO1_Sturnidae_long.phy.rate=0.008005931617000443,ND2_Sturnidae_long.phy.rate_range={0.008034261434885512,0.020602377292137604},CO1_Sturnidae_long.phy.rate_95%_HPD={0.007001221871940156,0.009018659773325239},height_median=0.0,ND2_Sturnidae_long.phy.rate_median=0.014389607597804516,height=6.93590280199109E-16,CO1_Sturnidae_long.phy.rate_median=0.007999759746040783,length=1.784433501160076,CO1_Sturnidae_long.phy.rate_range={0.004936075890470544,0.01161477499646612},length_median=1.7790878405019406,ND2_Sturnidae_long.phy.rate=0.014180551322113943]:1.784433501160076)[&height_95%_HPD={1.451467902485584,2.1124604093590094},length_range={0.21155667326104366,1.5148385733787038},length_95%_HPD={0.478913727937337,1.1287246654996506},ND2_Sturnidae_long.phy.rate_95%_HPD={0.012133196916423436,0.016698583573368536},height_range={1.1910391970496779,2.4464174510880197},CO1_Sturnidae_long.phy.rate=0.008017091970542513,ND2_Sturnidae_long.phy.rate_range={0.007154088875112704,0.022350685149604144},CO1_Sturnidae_long.phy.rate_95%_HPD={0.006850772465298977,0.009052855199683954},height_median=1.7790878405019406,ND2_Sturnidae_long.phy.rate_median=0.01448182331387539,height=1.7844335011600767,posterior=1.0,CO1_Sturnidae_long.phy.rate_median=0.008002115814946906,length=0.7855063325155413,CO1_Sturnidae_long.phy.rate_range={0.004726653662917747,0.013110507804672145},length_median=0.7788460296639457,ND2_Sturnidae_long.phy.rate=0.01443100088896933]:0.785506332515544,3[&height_95%_HPD={0.0,1.7763568394002505E-15},length_range={1.8790694431088795,3.315529753540448},length_95%_HPD={2.1870946409423717,2.9143208192216488},ND2_Sturnidae_long.phy.rate_95%_HPD={0.012177718771237554,0.01627132252275705},height_range={0.0,3.552713678800501E-15},CO1_Sturnidae_long.phy.rate=0.007980233347427377,ND2_Sturnidae_long.phy.rate_range={0.008911542534463265,0.020306404692316114},CO1_Sturnidae_long.phy.rate_95%_HPD={0.0069486504146110874,0.008962852542960024},height_median=0.0,ND2_Sturnidae_long.phy.rate_median=0.014446782693933128,height=6.867816688271161E-16,CO1_Sturnidae_long.phy.rate_median=0.007993699053927286,length=2.56993983367562,CO1_Sturnidae_long.phy.rate_range={0.005111895972158479,0.010759844060947325},length_median=2.56947998959318,ND2_Sturnidae_long.phy.rate=0.014316937295459095]:2.56993983367562)[&height_95%_HPD={2.1870946409423713,2.9143208192216505},length_range={0.2345278214477764,1.5327743434574999},length_95%_HPD={0.43975767969813084,1.0960097246368368},ND2_Sturnidae_long.phy.rate_95%_HPD={0.011979061477458308,0.016590669252137123},height_range={1.8790694431088806,3.3155297535404484},CO1_Sturnidae_long.phy.rate=0.007980067248513039,ND2_Sturnidae_long.phy.rate_range={0.007698721982382696,0.026312342989904133},CO1_Sturnidae_long.phy.rate_95%_HPD={0.006817383915300684,0.00901626196154976},height_median=2.56947998959318,ND2_Sturnidae_long.phy.rate_median=0.014488439217052708,height=2.5699398336756207,posterior=1.0,CO1_Sturnidae_long.phy.rate_median=0.007992075344695768,length=0.7609322615234058,CO1_Sturnidae_long.phy.rate_range={0.005272750525022361,0.011892492690848603},length_median=0.7541044938546109,ND2_Sturnidae_long.phy.rate=0.01448471683379537]:0.7813138001411226)[&height_95%_HPD={3.0229445438908904,3.64814848894033},length_range={1.2012505986211348,3.2395050247067028},length_95%_HPD={1.4531061407703687,2.427856641038485},ND2_Sturnidae_long.phy.rate_95%_HPD={0.01274267933268603,0.017325492987431797},height_range={2.797039845514284,4.0951112003269055},CO1_Sturnidae_long.phy.rate=0.008102310878454007,ND2_Sturnidae_long.phy.rate_range={0.00957683829139729,0.023396409134524374},CO1_Sturnidae_long.phy.rate_95%_HPD={0.0071898456230656185,0.009342566410037507},height_median=3.346783854149761,ND2_Sturnidae_long.phy.rate_median=0.014544767320462917,height=3.3512536338167433,posterior=1.0,CO1_Sturnidae_long.phy.rate_median=0.00801847038523827,length=1.9330300992979526,CO1_Sturnidae_long.phy.rate_range={0.005684152629994541,0.011986752018371453},length_median=1.9175449049697613,ND2_Sturnidae_long.phy.rate=0.014731654333168588]:1.9095242044026244)[&height_95%_HPD={4.792412726756425,5.698923015652852},length_range={0.026470785360775295,1.3631917451406004},length_95%_HPD={0.19964756095707603,0.8647996280557111},ND2_Sturnidae_long.phy.rate_95%_HPD={0.011917832775031669,0.016587048475549288},height_range={4.326963690305807,6.211880780157466},CO1_Sturnidae_long.phy.rate=0.008062017598606018,ND2_Sturnidae_long.phy.rate_range={0.007415556554698346,0.024609369222977916},CO1_Sturnidae_long.phy.rate_95%_HPD={0.0070281120294703485,0.009221653564562705},height_median=5.256939672001585,ND2_Sturnidae_long.phy.rate_median=0.014484831752747633,height=5.260777838219368,posterior=0.9620042217531385,CO1_Sturnidae_long.phy.rate_median=0.008010382491305569,length=0.5148858120179997,CO1_Sturnidae_long.phy.rate_range={0.005238325181747028,0.012867873729678542},length_median=0.5032029830440177,ND2_Sturnidae_long.phy.rate=0.014444581668813634]:0.5195288821430681)[&height_95%_HPD={5.3376392324705995,6.219942244201635},length_range={1.1709849223458138,4.597850938188107},length_95%_HPD={1.9741903567153551,3.7314347511050494},ND2_Sturnidae_long.phy.rate_95%_HPD={0.012061398478819273,0.016854744287484687},height_range={4.980230613863984,6.677494902019766},CO1_Sturnidae_long.phy.rate=0.008022032572608896,ND2_Sturnidae_long.phy.rate_range={0.007698721982382696,0.02295362469938189},CO1_Sturnidae_long.phy.rate_95%_HPD={0.006893055859093968,0.00906775496894689},height_median=5.775415831576586,ND2_Sturnidae_long.phy.rate_median=0.01448536792900783,height=5.780306720362436,posterior=1.0,CO1_Sturnidae_long.phy.rate_median=0.008000627994266787,length=2.8556858927471027,CO1_Sturnidae_long.phy.rate_range={0.005362101727928854,0.01214029035329441},length_median=2.8385266672942713,ND2_Sturnidae_long.phy.rate=0.01445882516021976]:2.8556858927470685)[&height_95%_HPD={7.799334427435021,9.542431544579522},height_median=8.621907359249022,height=8.635992613109504,posterior=1.0,height_range={7.006720538521231,10.668888567791946},length=0.0];
End;
