# Supplementary material for: The formation of the Indo-Pacific montane avifauna
Source: Nat Commun. 2023 Dec 11;14:8215. doi: 10.1038/s41467-023-43964-y (PMC10713610; doi:10.1038/s41467-023-43964-y)
Supplement: Supplementary file 6 — Supplementary Data 3 [file 41467_2023_43964_MOESM6_ESM.zip › 10_Turdidae_A.tre]

#NEXUS

Begin taxa;
	Dimensions ntax=17;
	Taxlabels
		Oenanthe_leucura_FMNH_188116
		Sialia_mexicana_UWBM50089
		Zoothera_cinerea_COP_118352
		Zoothera_citrina_AMNH_463119
		Zoothera_citrina_AMNH_778782
		Zoothera_citrina_KU_9981
		Zoothera_citrina_LSU_B38654
		Zoothera_dohertyi_LSU_B23855
		Zoothera_dumasi_KAJ415
		Zoothera_erythronota_AMNH_833602
		Zoothera_erythronota_mendeni_AMNH_RWD_24739
		Zoothera_guttata_COP_080592
		Zoothera_interpres_LSU_B36315
		Zoothera_joiceyi_KAJ448
		Zoothera_peronii_WAM_B22926
		Zoothera_schistacea_WAM_B25243
		Zoothera_spiloptera_FMNH_278465
		;
End;

Begin trees;
	Translate
		1 Oenanthe_leucura_FMNH_188116,
		2 Sialia_mexicana_UWBM50089,
		3 Zoothera_cinerea_COP_118352,
		4 Zoothera_citrina_AMNH_463119,
		5 Zoothera_citrina_AMNH_778782,
		6 Zoothera_citrina_KU_9981,
		7 Zoothera_citrina_LSU_B38654,
		8 Zoothera_dohertyi_LSU_B23855,
		9 Zoothera_dumasi_KAJ415,
		10 Zoothera_erythronota_AMNH_833602,
		11 Zoothera_erythronota_mendeni_AMNH_RWD_24739,
		12 Zoothera_guttata_COP_080592,
		13 Zoothera_interpres_LSU_B36315,
		14 Zoothera_joiceyi_KAJ448,
		15 Zoothera_peronii_WAM_B22926,
		16 Zoothera_schistacea_WAM_B25243,
		17 Zoothera_spiloptera_FMNH_278465
		;
tree TREE1 = [&R] ((((((4[&cytb_Turdidae_B_long.phy.rate=0.015091044753744027,height_95%_HPD={0.0,3.552713678800501E-15},length_range={0.8198888964066028,6.3766635153030125},length_95%_HPD={1.1634804071601332,3.950386559648711},height_range={0.0,7.105427357601002E-15},ND2_Turdidae_B_long.phy.rate_median=0.003391014779595909,ND2_Turdidae_B_long.phy.rate_95%_HPD={0.001022142513949646,0.007256104948716283},ND2_Turdidae_B_long.phy.rate_range={2.2793401366872685E-4,0.014458960399435526},cytb_Turdidae_B_long.phy.rate_95%_HPD={0.006249633444448236,0.02623787993055765},ND2_Turdidae_B_long.phy.rate=0.0037295702447449177,height_median=0.0,height=8.862049091575185E-16,cytb_Turdidae_B_long.phy.rate_range={0.0048662718858883194,0.041698387797020765},length=2.479771202042589,length_median=2.3972245172162148,cytb_Turdidae_B_long.phy.rate_median=0.01403824575755165]:2.479771202042589,5[&cytb_Turdidae_B_long.phy.rate=0.01569019731103392,height_95%_HPD={0.0,3.552713678800501E-15},length_range={0.8198888964066028,6.3766635153030125},length_95%_HPD={1.1634804071601332,3.950386559648711},height_range={0.0,7.105427357601002E-15},ND2_Turdidae_B_long.phy.rate_median=0.012919216481939255,ND2_Turdidae_B_long.phy.rate_95%_HPD={0.005338354883443885,0.02335329685916229},ND2_Turdidae_B_long.phy.rate_range={0.003274651486154215,0.04232890787446501},cytb_Turdidae_B_long.phy.rate_95%_HPD={0.006607247985664606,0.02677401756608983},ND2_Turdidae_B_long.phy.rate=0.013747816321476933,height_median=0.0,height=8.862049091575185E-16,cytb_Turdidae_B_long.phy.rate_range={0.004443344555832595,0.0431804594707606},length=2.479771202042589,length_median=2.3972245172162148,cytb_Turdidae_B_long.phy.rate_median=0.01467773001600322]:2.479771202042589)[&cytb_Turdidae_B_long.phy.rate=0.00534988715239924,height_95%_HPD={1.163480407160133,3.950386559648713},length_range={0.5423690522992439,7.010897218573381},length_95%_HPD={1.030712150392545,3.8226152506635422},height_range={0.8198888964066029,6.376663515303013},ND2_Turdidae_B_long.phy.rate_median=0.029216833336548117,ND2_Turdidae_B_long.phy.rate_95%_HPD={0.014509964259957226,0.055349224852964486},ND2_Turdidae_B_long.phy.rate_range={0.009145434384834068,0.10576269799089108},cytb_Turdidae_B_long.phy.rate_95%_HPD={0.0015872657347579153,0.009431987624748095},ND2_Turdidae_B_long.phy.rate=0.03163742982958236,height_median=2.397224517216216,height=2.4797712020425897,posterior=1.0,cytb_Turdidae_B_long.phy.rate_range={7.946269608268743E-4,0.01889906928560259},length=2.378151936488447,length_median=2.3034952292457245,cytb_Turdidae_B_long.phy.rate_median=0.0050772604462408395]:2.3781519364884134,(6[&cytb_Turdidae_B_long.phy.rate=0.0087220541772617,height_95%_HPD={0.0,3.552713678800501E-15},length_range={0.8447036932705515,8.257907526824283},length_95%_HPD={1.4843133981265726,4.6938816343825405},height_range={0.0,7.105427357601002E-15},ND2_Turdidae_B_long.phy.rate_median=0.007953215423259172,ND2_Turdidae_B_long.phy.rate_95%_HPD={0.003706060348470677,0.014542581491748849},ND2_Turdidae_B_long.phy.rate_range={0.00179299733488326,0.02864516123128255},cytb_Turdidae_B_long.phy.rate_95%_HPD={0.004076508076948847,0.014757774833317779},ND2_Turdidae_B_long.phy.rate=0.008451110029470955,height_median=0.0,height=8.826525901808266E-16,cytb_Turdidae_B_long.phy.rate_range={0.00284979710671579,0.031118323763793754},length=3.0322600398342185,length_median=2.969339216011045,cytb_Turdidae_B_long.phy.rate_median=0.008068708224102996]:3.0322600398342185,7[&cytb_Turdidae_B_long.phy.rate=0.0038458272077787877,height_95%_HPD={0.0,3.552713678800501E-15},length_range={0.8447036932705515,8.257907526824283},length_95%_HPD={1.4843133981265726,4.6938816343825405},height_range={0.0,7.105427357601002E-15},ND2_Turdidae_B_long.phy.rate_median=0.007570684745709765,ND2_Turdidae_B_long.phy.rate_95%_HPD={0.0034038754187614238,0.01365383865614468},ND2_Turdidae_B_long.phy.rate_range={0.0019799274029222657,0.026918562350369477},cytb_Turdidae_B_long.phy.rate_95%_HPD={0.0014730223690907936,0.006623251956369902},ND2_Turdidae_B_long.phy.rate=0.008044070480755804,height_median=0.0,height=8.826525901808266E-16,cytb_Turdidae_B_long.phy.rate_range={7.978268631194003E-4,0.013884911503852668},length=3.0322600398342185,length_median=2.969339216011045,cytb_Turdidae_B_long.phy.rate_median=0.003640912743355657]:3.0322600398342185)[&cytb_Turdidae_B_long.phy.rate=0.003933514161150099,height_95%_HPD={1.4843133981265737,4.6938816343825405},length_range={0.1608593595642085,6.509805618408253},length_95%_HPD={0.42503687156062187,3.415976957655795},height_range={0.8447036932705512,8.257907526824287},ND2_Turdidae_B_long.phy.rate_median=0.009737983552964175,ND2_Turdidae_B_long.phy.rate_95%_HPD={0.0031168334677844894,0.02269920383128018},ND2_Turdidae_B_long.phy.rate_range={0.0021098766839900934,0.08019958541971398},cytb_Turdidae_B_long.phy.rate_95%_HPD={9.984329026292288E-4,0.007468968159687292},ND2_Turdidae_B_long.phy.rate=0.011298130688614835,height_median=2.9693392160110452,height=3.0322600398342194,posterior=1.0,cytb_Turdidae_B_long.phy.rate_range={4.216015512295009E-4,0.02013148130621472},length=1.8256630986968179,length_median=1.7315531773596322,cytb_Turdidae_B_long.phy.rate_median=0.0036202659797888335]:1.8256630986967837)[&cytb_Turdidae_B_long.phy.rate=0.006167430072014882,height_95%_HPD={3.4161320394317407,6.325529815383863},length_range={0.2066685331051339,6.490512289952927},length_95%_HPD={0.46217350982925787,2.9662975410831365},height_range={2.325126502258666,10.559636252304003},ND2_Turdidae_B_long.phy.rate_median=0.008714272206642441,ND2_Turdidae_B_long.phy.rate_95%_HPD={0.002996999572373132,0.01885180023590123},ND2_Turdidae_B_long.phy.rate_range={0.0014810995553652686,0.05657217073349607},cytb_Turdidae_B_long.phy.rate_95%_HPD={0.0016183533366683682,0.011194361186051395},ND2_Turdidae_B_long.phy.rate=0.009623582161661141,height_median=4.800636459984792,height=4.857923138531003,posterior=1.0,cytb_Turdidae_B_long.phy.rate_range={0.0010411680775340888,0.02958942098019426},length=1.5815293239597066,length_median=1.4668845829486754,cytb_Turdidae_B_long.phy.rate_median=0.005691989470769735]:1.5915430990739416,(((10[&cytb_Turdidae_B_long.phy.rate=0.0067302209932284295,height_95%_HPD={0.0,3.552713678800501E-15},length_range={8.18795607194902E-4,2.0319715987504647},length_95%_HPD={0.002657086630275256,0.49204684315635794},height_range={0.0,7.105427357601002E-15},ND2_Turdidae_B_long.phy.rate_median=0.011677812370527832,ND2_Turdidae_B_long.phy.rate_95%_HPD={0.0014818666485456806,0.03256921680059596},ND2_Turdidae_B_long.phy.rate_range={5.269877089443429E-4,0.08703682297735647},cytb_Turdidae_B_long.phy.rate_95%_HPD={0.0012430581697469838,0.013986283764898709},ND2_Turdidae_B_long.phy.rate=0.013919573729305164,height_median=0.0,height=8.847247762505636E-16,cytb_Turdidae_B_long.phy.rate_range={5.974021023027745E-4,0.03858093713118558},length=0.18639463572825413,length_median=0.14045709709878706,cytb_Turdidae_B_long.phy.rate_median=0.005986738670100198]:0.18639463572825424,11[&cytb_Turdidae_B_long.phy.rate=0.005442700800170997,height_95%_HPD={0.0,3.552713678800501E-15},length_range={8.18795607194902E-4,2.0319715987504647},length_95%_HPD={0.002657086630275256,0.49204684315635794},height_range={0.0,7.105427357601002E-15},ND2_Turdidae_B_long.phy.rate_median=0.012020648858621216,ND2_Turdidae_B_long.phy.rate_95%_HPD={0.0013361228447983774,0.03402775659457315},ND2_Turdidae_B_long.phy.rate_range={6.871768055136141E-4,0.08941516260406726},cytb_Turdidae_B_long.phy.rate_95%_HPD={0.001010044599912369,0.011243550286512687},ND2_Turdidae_B_long.phy.rate=0.014397823382290408,height_median=0.0,height=8.847247762505636E-16,cytb_Turdidae_B_long.phy.rate_range={3.58929016883885E-4,0.027057180073999397},length=0.18639463572825413,length_median=0.14045709709878706,cytb_Turdidae_B_long.phy.rate_median=0.004934235253045472]:0.18639463572825424)[&cytb_Turdidae_B_long.phy.rate=0.008435734554482412,height_95%_HPD={0.0026570866302773055,0.49204684315635916},length_range={1.4665674733436522,8.846976781245676},length_95%_HPD={2.9518187119282975,5.382474235837245},height_range={8.187956071949998E-4,2.0319715987504647},ND2_Turdidae_B_long.phy.rate_median=0.007134785553807723,ND2_Turdidae_B_long.phy.rate_95%_HPD={0.003992037677031236,0.011007129696023759},ND2_Turdidae_B_long.phy.rate_range={0.0011768507902635316,0.016594392682357406},cytb_Turdidae_B_long.phy.rate_95%_HPD={0.005097677344946797,0.01224775926449333},ND2_Turdidae_B_long.phy.rate=0.007266112800509293,height_median=0.14045709709878906,height=0.18639463572825513,posterior=1.0,cytb_Turdidae_B_long.phy.rate_range={0.002955686899979956,0.02023975890506319},length=4.070820104951065,length_median=4.028270212277092,cytb_Turdidae_B_long.phy.rate_median=0.008204717643429987]:4.082960738866735,(((15[&cytb_Turdidae_B_long.phy.rate=0.007769813948496771,height_95%_HPD={0.0,3.552713678800501E-15},length_range={0.655088911756423,5.475992139954235},length_95%_HPD={1.3902911414488766,3.7458323092086245},height_range={0.0,7.105427357601002E-15},ND2_Turdidae_B_long.phy.rate_median=0.01412564077579823,ND2_Turdidae_B_long.phy.rate_95%_HPD={0.007605761053120668,0.023205709320774058},ND2_Turdidae_B_long.phy.rate_range={0.005174183866847151,0.05636297229379113},cytb_Turdidae_B_long.phy.rate_95%_HPD={0.003442468287018991,0.012882088081850013},ND2_Turdidae_B_long.phy.rate=0.014816668614982254,height_median=0.0,height=8.993287542658529E-16,cytb_Turdidae_B_long.phy.rate_range={8.352092721036581E-4,0.024861149620679292},length=2.5882548237023393,length_median=2.5688396599304375,cytb_Turdidae_B_long.phy.rate_median=0.007593437794319274]:2.4339768213104453,9[&cytb_Turdidae_B_long.phy.rate=0.00687424855958421,height_95%_HPD={0.0,3.552713678800501E-15},length_range={0.44196792304828875,5.297392720228336},length_95%_HPD={1.1664793407184002,3.5015571275098676},height_range={0.0,7.105427357601002E-15},ND2_Turdidae_B_long.phy.rate_median=0.013412913924111314,ND2_Turdidae_B_long.phy.rate_95%_HPD={0.00678825855148215,0.02270852569127229},ND2_Turdidae_B_long.phy.rate_range={0.005118857930271049,0.07762151190961296},cytb_Turdidae_B_long.phy.rate_95%_HPD={0.001150037834350223,0.014453760105413311},ND2_Turdidae_B_long.phy.rate=0.014241000524674101,height_median=0.0,height=8.926188184209903E-16,cytb_Turdidae_B_long.phy.rate_range={5.906511009071591E-4,0.03954092096426654},length=2.35893399627842,length_median=2.3437107555068484,cytb_Turdidae_B_long.phy.rate_median=0.006140013038598237]:2.4339768213104453)[&cytb_Turdidae_B_long.phy.rate=0.007576033463088253,height_95%_HPD={1.3045576534458636,3.5033552015410407},length_range={0.002426800631919246,3.210758481833214},length_95%_HPD={0.03931941534090155,1.6676405141111537},height_range={0.6550889117564243,5.03682915805687},ND2_Turdidae_B_long.phy.rate_median=0.00915178406145704,ND2_Turdidae_B_long.phy.rate_95%_HPD={0.0013992464083693785,0.022808835131874806},ND2_Turdidae_B_long.phy.rate_range={9.794692589263753E-4,0.06756491129596914},cytb_Turdidae_B_long.phy.rate_95%_HPD={0.0011955885798123397,0.015954451394102204},ND2_Turdidae_B_long.phy.rate=0.01065676751086456,height_median=2.418910823894314,height=2.4339768213104462,posterior=0.6250416620375514,cytb_Turdidae_B_long.phy.rate_range={7.994592102544798E-4,0.03797733927417728},length=0.726259193575764,length_median=0.6230212124461989,cytb_Turdidae_B_long.phy.rate_median=0.006668266331924078]:0.7410167778365109,(8[&cytb_Turdidae_B_long.phy.rate=0.00758862627914335,height_95%_HPD={0.0,3.552713678800501E-15},length_range={1.0173203293221755,5.395004630482965},length_95%_HPD={1.6797092373750149,3.62102998877416},height_range={0.0,7.105427357601002E-15},ND2_Turdidae_B_long.phy.rate_median=0.015483199546343912,ND2_Turdidae_B_long.phy.rate_95%_HPD={0.008458086685603786,0.023319545111061865},ND2_Turdidae_B_long.phy.rate_range={0.006221826131454359,0.03984266242058526},cytb_Turdidae_B_long.phy.rate_95%_HPD={0.0037983368793074747,0.01238803916674762},ND2_Turdidae_B_long.phy.rate=0.01594279743412371,height_median=0.0,height=8.88375770754386E-16,cytb_Turdidae_B_long.phy.rate_range={0.0018827800522064682,0.021612069760347616},length=2.6058777232140238,length_median=2.570433662466719,cytb_Turdidae_B_long.phy.rate_median=0.007262827923531917]:2.6022143821055144,13[&cytb_Turdidae_B_long.phy.rate=0.012603538051104571,height_95%_HPD={0.0,3.552713678800501E-15},length_range={1.0173203293221755,5.296519364283362},length_95%_HPD={1.6770272949970597,3.613420055499871},height_range={0.0,7.105427357601002E-15},ND2_Turdidae_B_long.phy.rate_median=0.011019065985467542,ND2_Turdidae_B_long.phy.rate_95%_HPD={0.006508672329165655,0.017642032772637498},ND2_Turdidae_B_long.phy.rate_range={0.003867835508734425,0.03984266242058526},cytb_Turdidae_B_long.phy.rate_95%_HPD={0.006988010455532107,0.019212300527223777},ND2_Turdidae_B_long.phy.rate=0.011374449422759824,height_median=0.0,height=8.867969623203005E-16,cytb_Turdidae_B_long.phy.rate_range={0.004842168753834237,0.035593617763689196},length=2.604638547534596,length_median=2.5695604825104845,cytb_Turdidae_B_long.phy.rate_median=0.012180702389799607]:2.6022143821055144)[&cytb_Turdidae_B_long.phy.rate=0.006002680751098719,height_95%_HPD={1.6778909916489528,3.611391706047389},length_range={0.04415059435385782,2.4309463899125796},length_95%_HPD={0.12690935358159372,1.1896311726780149},height_range={1.0173203293221782,5.113748878097576},ND2_Turdidae_B_long.phy.rate_median=0.01323916453614131,ND2_Turdidae_B_long.phy.rate_95%_HPD={0.0033052044438902552,0.03130805860999263},ND2_Turdidae_B_long.phy.rate_range={0.001182731041545597,0.07508558718730453},cytb_Turdidae_B_long.phy.rate_95%_HPD={0.0011173029219672414,0.011428164620979838},ND2_Turdidae_B_long.phy.rate=0.0151114328324572,height_median=2.567947725753686,height=2.6022143821055153,posterior=0.9945561604266193,cytb_Turdidae_B_long.phy.rate_range={5.461828690130645E-4,0.03049530533745854},length=0.5927058849055465,length_median=0.5404716266372034,cytb_Turdidae_B_long.phy.rate_median=0.005552850576811899]:0.5727792170414419)[&cytb_Turdidae_B_long.phy.rate=0.010793847282121568,height_95%_HPD={2.2472371769649175,4.112457222242018},length_range={0.011265036644806603,2.6947243082071335},length_95%_HPD={0.11872447209824477,1.067563948541161},height_range={1.6997086977486067,6.9393853088205155},ND2_Turdidae_B_long.phy.rate_median=0.006707121558874716,ND2_Turdidae_B_long.phy.rate_95%_HPD={0.001336624841710847,0.015465041677298732},ND2_Turdidae_B_long.phy.rate_range={6.284864626297221E-4,0.048313346264765133},cytb_Turdidae_B_long.phy.rate_95%_HPD={0.0031096295645239927,0.021843824456515157},ND2_Turdidae_B_long.phy.rate=0.0075544780782985125,height_median=3.133426492632913,height=3.174993599146957,posterior=0.6199311187645817,cytb_Turdidae_B_long.phy.rate_range={0.0017032778321074491,0.03753484478965865},length=0.5431338662846953,length_median=0.48974634227323,cytb_Turdidae_B_long.phy.rate_median=0.00956905569248918]:0.5660099287835876,(16[&cytb_Turdidae_B_long.phy.rate=0.006345607101316955,height_95%_HPD={0.0,3.552713678800501E-15},length_range={0.811675933202876,6.268726329665852},length_95%_HPD={1.670539251137172,4.546986423575757},height_range={0.0,7.105427357601002E-15},ND2_Turdidae_B_long.phy.rate_median=0.014732018637031758,ND2_Turdidae_B_long.phy.rate_95%_HPD={0.007908000401427528,0.023758566334554896},ND2_Turdidae_B_long.phy.rate_range={0.006460481805157741,0.05971675682624199},cytb_Turdidae_B_long.phy.rate_95%_HPD={0.0025936416130208483,0.010054075003480644},ND2_Turdidae_B_long.phy.rate=0.015487444372093848,height_median=0.0,height=8.958751108162911E-16,cytb_Turdidae_B_long.phy.rate_range={5.406941429148546E-4,0.018246259292077394},length=3.0638242394536124,length_median=3.0193467807278247,cytb_Turdidae_B_long.phy.rate_median=0.006191591795729394]:2.77424842049906,14[&cytb_Turdidae_B_long.phy.rate=0.00698765911530382,height_95%_HPD={0.0,3.552713678800501E-15},length_range={0.44196792304828875,5.801636484159635},length_95%_HPD={1.236698171881823,3.866473712142271},height_range={0.0,7.105427357601002E-15},ND2_Turdidae_B_long.phy.rate_median=0.017564734035063943,ND2_Turdidae_B_long.phy.rate_95%_HPD={0.008972643586942655,0.03216703046840103},ND2_Turdidae_B_long.phy.rate_range={0.00628022518198417,0.07762151190961296},cytb_Turdidae_B_long.phy.rate_95%_HPD={0.001010044599912369,0.014774000438193888},ND2_Turdidae_B_long.phy.rate=0.019036791262327667,height_median=0.0,height=8.865009357389096E-16,cytb_Turdidae_B_long.phy.rate_range={4.092969738640881E-4,0.035086166997854835},length=2.5571574039245304,length_median=2.547049192498373,cytb_Turdidae_B_long.phy.rate_median=0.00613138133805169]:2.77424842049906)[&cytb_Turdidae_B_long.phy.rate=0.006983208855062274,height_95%_HPD={1.5496232533578862,4.007829116039163},length_range={0.013901428210200795,5.429804297502891},length_95%_HPD={0.12177258785739653,1.9706745106257397},height_range={0.811675933202876,5.801636484159637},ND2_Turdidae_B_long.phy.rate_median=0.009745932263540508,ND2_Turdidae_B_long.phy.rate_95%_HPD={0.0020096251626568616,0.02390335014094305},ND2_Turdidae_B_long.phy.rate_range={9.266754292005162E-4,0.0752641448760244},cytb_Turdidae_B_long.phy.rate_95%_HPD={0.0011727017235313273,0.014525844009355282},ND2_Turdidae_B_long.phy.rate=0.011250888877665241,height_median=2.7621503464962966,height=2.774248420499061,posterior=0.6442617486945895,cytb_Turdidae_B_long.phy.rate_range={6.978583194393081E-4,0.041698387797020765},length=0.9187528387266369,length_median=0.7973366424925494,cytb_Turdidae_B_long.phy.rate_median=0.006204210260056913]:0.9667551074314837)[&cytb_Turdidae_B_long.phy.rate=0.007208061637652393,height_95%_HPD={2.737681163922147,4.822587333626313},length_range={0.04531338875185931,2.4764348263695704},length_95%_HPD={0.10083452272221027,1.076515035167148},height_range={2.2088120275559087,7.813165827412703},ND2_Turdidae_B_long.phy.rate_median=0.011823832342331869,ND2_Turdidae_B_long.phy.rate_95%_HPD={0.002717172238331527,0.027387654373915705},ND2_Turdidae_B_long.phy.rate_range={0.0015254404786754264,0.07790694388422824},cytb_Turdidae_B_long.phy.rate_95%_HPD={0.0015990456245585896,0.014090374911092829},ND2_Turdidae_B_long.phy.rate=0.0133337679174152,height_median=3.6908339219177195,height=3.7410035279305447,posterior=0.9958893456282635,cytb_Turdidae_B_long.phy.rate_range={7.008368629084627E-4,0.036848949271769606},length=0.5372345006367213,length_median=0.48597877979246773,cytb_Turdidae_B_long.phy.rate_median=0.006523626545036137]:0.528351846664445)[&cytb_Turdidae_B_long.phy.rate=0.012762112471362016,height_95%_HPD={3.1988835321058975,5.456255812883239},length_range={0.09430507236414698,3.1241999382615333},length_95%_HPD={0.2746457004321172,1.6101287416108008},height_range={2.638455860755321,9.187540506869718},ND2_Turdidae_B_long.phy.rate_median=0.005978786968494763,ND2_Turdidae_B_long.phy.rate_95%_HPD={0.0013379350800696373,0.013873257801052188},ND2_Turdidae_B_long.phy.rate_range={6.481209435479519E-4,0.029506593800703706},cytb_Turdidae_B_long.phy.rate_95%_HPD={0.004521240768777283,0.024306269946689933},ND2_Turdidae_B_long.phy.rate=0.006685118630996326,height_median=4.2147003138706935,height=4.26935537459499,posterior=0.9798911232085323,cytb_Turdidae_B_long.phy.rate_range={0.002141270529877862,0.041698387797020765},length=0.8583066636475162,length_median=0.792018427497752,cytb_Turdidae_B_long.phy.rate_median=0.011557778963442566]:0.8488717017938976,3[&cytb_Turdidae_B_long.phy.rate=0.006011260111014549,height_95%_HPD={0.0,3.552713678800501E-15},length_range={2.407964207101928,9.92639870318003},length_95%_HPD={3.791267038275753,6.6438565160171805},height_range={0.0,7.105427357601002E-15},ND2_Turdidae_B_long.phy.rate_median=0.008522734466455914,ND2_Turdidae_B_long.phy.rate_95%_HPD={0.005175400947896418,0.012297657022613423},ND2_Turdidae_B_long.phy.rate_range={0.0035793367577695357,0.019042613707759996},cytb_Turdidae_B_long.phy.rate_95%_HPD={0.0036633662315619115,0.00910085915895994},ND2_Turdidae_B_long.phy.rate=0.008677924394463061,height_median=0.0,height=8.925201428938598E-16,cytb_Turdidae_B_long.phy.rate_range={0.0019835251196671853,0.019083212414726488},length=5.100397396409431,length_median=5.052739538451776,cytb_Turdidae_B_long.phy.rate_median=0.005853415928875448]:5.118227076388886)[&cytb_Turdidae_B_long.phy.rate=0.007927648038152843,height_95%_HPD={3.7912670382757536,6.524475893232054},length_range={0.24396323920340635,5.25148050592001},length_95%_HPD={0.4582088642334492,2.309063680313668},height_range={3.0193150072867834,9.926398703180034},ND2_Turdidae_B_long.phy.rate_median=0.013728018293673186,ND2_Turdidae_B_long.phy.rate_95%_HPD={0.004845004946410686,0.028125390984906674},ND2_Turdidae_B_long.phy.rate_range={0.002209789828185714,0.06722535386946428},cytb_Turdidae_B_long.phy.rate_95%_HPD={0.0026266229135235826,0.014410499791018218},ND2_Turdidae_B_long.phy.rate=0.014998714418229784,height_median=5.061200439118616,height=5.118227076388887,posterior=1.0,cytb_Turdidae_B_long.phy.rate_range={0.0014108575676417944,0.03450689790989434},length=1.3363158069458685,length_median=1.256347580210261,cytb_Turdidae_B_long.phy.rate_median=0.007391656976798359]:1.3312391612160575)[&cytb_Turdidae_B_long.phy.rate=0.005890070957291407,height_95%_HPD={4.91217020820616,8.049461483895811},length_range={0.07432595637341954,7.540818808983685},length_95%_HPD={0.21458159988736458,1.8219256423099495},height_range={4.189449687910546,11.937730709397567},ND2_Turdidae_B_long.phy.rate_median=0.013848108109849655,ND2_Turdidae_B_long.phy.rate_95%_HPD={0.003499993810097386,0.03215395905825504},ND2_Turdidae_B_long.phy.rate_range={0.0022089321199497964,0.08314544484966424},cytb_Turdidae_B_long.phy.rate_95%_HPD={0.0013136756456124951,0.011149058431322124},ND2_Turdidae_B_long.phy.rate=0.01580515415896761,height_median=6.374959660367712,height=6.449466237604945,posterior=0.9820019997778024,cytb_Turdidae_B_long.phy.rate_range={7.585629913458601E-4,0.03002950336921918},length=0.9028160552476533,length_median=0.8110826295986824,cytb_Turdidae_B_long.phy.rate_median=0.005438355496955599]:0.886251919031146,17[&cytb_Turdidae_B_long.phy.rate=0.005111270884825283,height_95%_HPD={0.0,1.7763568394002505E-15},length_range={4.359241998038746,15.938841463484072},length_95%_HPD={5.485728701398558,9.196676866135721},height_range={0.0,7.105427357601002E-15},ND2_Turdidae_B_long.phy.rate_median=0.008674494849556584,ND2_Turdidae_B_long.phy.rate_95%_HPD={0.005590825501013693,0.012367034805839536},ND2_Turdidae_B_long.phy.rate_range={0.003253886836474323,0.022918880960131706},cytb_Turdidae_B_long.phy.rate_95%_HPD={0.0030462016727416004,0.007339259940391884},ND2_Turdidae_B_long.phy.rate=0.008826491531024466,height_median=0.0,height=8.927174939481205E-16,cytb_Turdidae_B_long.phy.rate_range={0.0017465689683259745,0.012968727788779284},length=7.3264494213208184,length_median=7.233387991936718,cytb_Turdidae_B_long.phy.rate_median=0.005013911521135876]:7.33571815663609)[&cytb_Turdidae_B_long.phy.rate=0.003915652207071758,height_95%_HPD={5.586278522551792,9.187627042434059},length_range={0.13312712065691557,9.142502676032226},length_95%_HPD={0.4648393512371447,3.451885675326535},height_range={4.82592497809561,15.938841463484076},ND2_Turdidae_B_long.phy.rate_median=0.02629221051696615,ND2_Turdidae_B_long.phy.rate_95%_HPD={0.008642804410959989,0.05856232056463346},ND2_Turdidae_B_long.phy.rate_range={0.0024353778875543385,0.10576269799089108},cytb_Turdidae_B_long.phy.rate_95%_HPD={8.213650267904733E-4,0.007480751549809205},ND2_Turdidae_B_long.phy.rate=0.029476564014645237,height_median=7.2358152108228335,height=7.335718156636091,posterior=0.9974447283635152,cytb_Turdidae_B_long.phy.rate_range={4.4412337158217393E-4,0.0176518121631683},length=1.8094324700026216,length_median=1.6423863240492893,cytb_Turdidae_B_long.phy.rate_median=0.003611300973259353]:1.7161325039831805,12[&cytb_Turdidae_B_long.phy.rate=0.0037855009850044728,height_95%_HPD={0.0,1.7763568394002505E-15},length_range={6.174121594192542,18.20814116699482},length_95%_HPD={6.913383732350883,11.803077067765493},height_range={0.0,7.105427357601002E-15},ND2_Turdidae_B_long.phy.rate_median=0.015045977494660495,ND2_Turdidae_B_long.phy.rate_95%_HPD={0.010344184066679167,0.020471276623553653},ND2_Turdidae_B_long.phy.rate_range={0.0035842905346336216,0.027165869847047563},cytb_Turdidae_B_long.phy.rate_95%_HPD={0.0021102292843305716,0.005549294881896671},ND2_Turdidae_B_long.phy.rate=0.015071728466771666,height_median=0.0,height=8.935068981651631E-16,cytb_Turdidae_B_long.phy.rate_range={6.213131507940998E-4,0.008068322390811922},length=9.177032023221052,length_median=8.991423296508518,cytb_Turdidae_B_long.phy.rate_median=0.0037385163192572356]:9.05185066061927)[&cytb_Turdidae_B_long.phy.rate=0.00993839043978184,height_95%_HPD={6.970625643578449,11.354108081390105},length_range={0.0018012210541069607,13.724694912811463},length_95%_HPD={0.12365464947873583,5.971644999017942},height_range={6.174121594192544,16.822667867591797},ND2_Turdidae_B_long.phy.rate_median=0.007984128863055235,ND2_Turdidae_B_long.phy.rate_95%_HPD={0.0022207172244614695,0.017639638018002213},ND2_Turdidae_B_long.phy.rate_range={7.784802459290765E-4,0.04382545510809448},cytb_Turdidae_B_long.phy.rate_95%_HPD={0.002149359309201441,0.020322947182933183},ND2_Turdidae_B_long.phy.rate=0.00879042818131906,height_median=8.91713554776793,height=9.051850660619271,posterior=0.9250083324075102,cytb_Turdidae_B_long.phy.rate_range={5.461828690130645E-4,0.0431804594707606},length=3.1552822131349334,length_median=3.023847953395519,cytb_Turdidae_B_long.phy.rate_median=0.009003982301701175]:3.569593139600693,(2[&cytb_Turdidae_B_long.phy.rate=0.006762064064486818,height_95%_HPD={0.0,1.7763568394002505E-15},length_range={3.3291248835492127,28.75132120556894},length_95%_HPD={5.445316184099284,16.214681760230356},height_range={0.0,7.105427357601002E-15},ND2_Turdidae_B_long.phy.rate_median=0.01416369645926838,ND2_Turdidae_B_long.phy.rate_95%_HPD={0.006261908947521212,0.02489791843873867},ND2_Turdidae_B_long.phy.rate_range={0.001723172968850431,0.04343001006041266},cytb_Turdidae_B_long.phy.rate_95%_HPD={0.002900014559293068,0.01134774931117295},ND2_Turdidae_B_long.phy.rate=0.014888049163383495,height_median=0.0,height=8.927174939481205E-16,cytb_Turdidae_B_long.phy.rate_range={0.0010716393500128465,0.023598328070025015},length=10.854170053769787,length_median=10.774727310162346,cytb_Turdidae_B_long.phy.rate_median=0.006417146058878984]:9.528969309250469,1[&cytb_Turdidae_B_long.phy.rate=0.00824651474363077,height_95%_HPD={0.0,1.7763568394002505E-15},length_range={3.3291248835492127,24.365423164832244},length_95%_HPD={5.642808052843395,16.26004839070363},height_range={0.0,7.105427357601002E-15},ND2_Turdidae_B_long.phy.rate_median=0.010861232892674872,ND2_Turdidae_B_long.phy.rate_95%_HPD={0.004904611166788383,0.018851807513311086},ND2_Turdidae_B_long.phy.rate_range={0.0014915488715250749,0.03877315352181296},cytb_Turdidae_B_long.phy.rate_95%_HPD={0.0036873586140700946,0.013723993068463494},ND2_Turdidae_B_long.phy.rate=0.011429748876359197,height_median=0.0,height=8.927174939481205E-16,cytb_Turdidae_B_long.phy.rate_range={0.0014177553635303917,0.02791568716287877},length=10.800585282405233,length_median=10.736160362862485,cytb_Turdidae_B_long.phy.rate_median=0.007844178042451109]:9.528969309250469)[&cytb_Turdidae_B_long.phy.rate=0.009287922261874396,height_95%_HPD={5.100277560825014,13.689663684812178},length_range={0.0015849409364783185,13.70715156038486},length_95%_HPD={0.0015849409364783185,4.642760977443977},height_range={3.3291248835492127,20.766990313466643},ND2_Turdidae_B_long.phy.rate_median=0.008483612299003549,ND2_Turdidae_B_long.phy.rate_95%_HPD={0.0011452311308990026,0.01933412109560488},ND2_Turdidae_B_long.phy.rate_range={0.001009342610435148,0.07413026758051836},cytb_Turdidae_B_long.phy.rate_95%_HPD={0.0012573199417228987,0.019339196509047505},ND2_Turdidae_B_long.phy.rate=0.009467505379621929,height_median=9.4390498979111,height=9.52896930925047,posterior=0.658371292078658,cytb_Turdidae_B_long.phy.rate_range={6.410362426858499E-4,0.04125403205725077},length=2.237511262733209,length_median=2.1173013717788796,cytb_Turdidae_B_long.phy.rate_median=0.008202119656881474]:3.0924744909694937)[&height_95%_HPD={8.742489049048219,16.784653418439266},height_median=12.323806298722506,height=12.621443800219964,posterior=1.0,height_range={7.755925391965839,28.75132120556894},length=0.0];
End;
