# Supplementary material for: The formation of the Indo-Pacific montane avifauna
Source: Nat Commun. 2023 Dec 11;14:8215. doi: 10.1038/s41467-023-43964-y (PMC10713610; doi:10.1038/s41467-023-43964-y)
Supplement: Supplementary file 6 — Supplementary Data 3 [file 41467_2023_43964_MOESM6_ESM.zip › 11_Turdidae_B.tre]

#NEXUS

Begin taxa;
	Dimensions ntax=21;
	Taxlabels
		Chlamydochaera_jefferyi_LSUMZ_B_36487
		Cochoa_purpurea_KJ456236
		Cochoa_viridis_AMNH_RTC_580
		Oenanthe_oenanthe_NRM_20046483
		Zoothera_andromedae_FMNH_449771
		Zoothera_aurea_neilgherrensis_unvouchered_blood_159804
		Zoothera_dauma_aurea_NRM_20076487
		Zoothera_dauma_dauma_feather_DZUG_U1893
		Zoothera_dixoni_NRM_20076488
		Zoothera_everetti_BMNH_1898_11_24_56
		Zoothera_griseiceps_IOZ20222
		Zoothera_heinei_MV_4327
		Zoothera_heinrichi_ZMB_34_160
		Zoothera_lunulata_MV_2429
		Zoothera_margaretae_ZMUC_139333
		Zoothera_marginata_BMNH_A_2000_8_14
		Zoothera_mollissima_BMNH_1933_11_13_94
		Zoothera_mollissima_IOZ20888
		Zoothera_monticola_NRM_569384
		Zoothera_salimalii_UMMZ_181969
		Zoothera_talaseae_UWZM_A_22570
		;
End;

Begin trees;
	Translate
		1 Chlamydochaera_jefferyi_LSUMZ_B_36487,
		2 Cochoa_purpurea_KJ456236,
		3 Cochoa_viridis_AMNH_RTC_580,
		4 Oenanthe_oenanthe_NRM_20046483,
		5 Zoothera_andromedae_FMNH_449771,
		6 Zoothera_aurea_neilgherrensis_unvouchered_blood_159804,
		7 Zoothera_dauma_aurea_NRM_20076487,
		8 Zoothera_dauma_dauma_feather_DZUG_U1893,
		9 Zoothera_dixoni_NRM_20076488,
		10 Zoothera_everetti_BMNH_1898_11_24_56,
		11 Zoothera_griseiceps_IOZ20222,
		12 Zoothera_heinei_MV_4327,
		13 Zoothera_heinrichi_ZMB_34_160,
		14 Zoothera_lunulata_MV_2429,
		15 Zoothera_margaretae_ZMUC_139333,
		16 Zoothera_marginata_BMNH_A_2000_8_14,
		17 Zoothera_mollissima_BMNH_1933_11_13_94,
		18 Zoothera_mollissima_IOZ20888,
		19 Zoothera_monticola_NRM_569384,
		20 Zoothera_salimalii_UMMZ_181969,
		21 Zoothera_talaseae_UWZM_A_22570
		;
tree TREE1 = [&R] (4[&rate_range={0.0028660375885952156,0.012438711499786734},height_95%_HPD={0.0,1.7763568394002505E-15},length_range={9.074206341961984,20.113755374306916},height_median=0.0,length_95%_HPD={10.936193608138195,15.57431051749208},height=8.434784059100845E-16,rate=0.007098312118215556,height_range={0.0,3.552713678800501E-15},rate_median=0.007019501562295613,length=13.242970333620907,length_median=13.178361838729822,rate_95%_HPD={0.005431581577700288,0.009038850608769793}]:13.242970333620908,((((17[&rate_range={0.003344299861645978,0.012090219008059481},height_95%_HPD={0.0,3.552713678800501E-15},length_range={2.549686842099484,8.078628402292582},height_median=0.0,length_95%_HPD={4.090731491056831,6.49052807499357},height=8.436757569643451E-16,rate=0.006817015675693778,height_range={0.0,7.105427357601002E-15},rate_median=0.006912309990029952,length=5.246022209850366,length_median=5.233151390674676,rate_95%_HPD={0.005295513802160636,0.008056715612066351}]:5.2460222098503655,18[&rate_range={0.004342050573387419,0.014801019744909518},height_95%_HPD={0.0,3.552713678800501E-15},length_range={2.549686842099484,8.078628402292582},height_median=0.0,length_95%_HPD={4.090731491056831,6.49052807499357},height=8.436757569643451E-16,rate=0.00720281091508191,height_range={0.0,7.105427357601002E-15},rate_median=0.007064649138207233,length=5.246022209850366,length_median=5.233151390674676,rate_95%_HPD={0.0057364631195429535,0.00884017037917953}]:5.2460222098503655)[&height_95%_HPD={4.090731491056831,6.490528074993572},length_range={0.5771748016122311,6.158757265293019},length_95%_HPD={1.2276437437764338,3.4597237088633674},height_range={2.549686842099483,8.078628402292582},rate_95%_HPD={0.0053015165674851,0.008598040217715581},rate_range={0.002868169696667631,0.014616815129775907},height_median=5.233151390674676,rate=0.006920204817882087,height=5.246022209850366,posterior=1.0,rate_median=0.006974669201040151,length=2.297744416840302,length_median=2.257444157203339]:2.413715304755798,((11[&rate_range={0.003637511819042215,0.010991022511332441},height_95%_HPD={0.0,1.7763568394002505E-15},length_range={3.22387672720399,8.2357394121506},height_median=0.0,length_95%_HPD={4.308977501853891,6.695811522891206},height=8.448598632899091E-16,rate=0.00679994995172387,height_range={0.0,7.105427357601002E-15},rate_median=0.006902875719826549,length=5.4772932795496105,length_median=5.456273778585842,rate_95%_HPD={0.005241400835129403,0.008068052963795003}]:5.477307346062254,20[&rate_range={0.004274466717332622,0.013700291593607989},height_95%_HPD={0.0,1.7763568394002505E-15},length_range={3.22387672720399,8.2357394121506},height_median=0.0,length_95%_HPD={4.308977501853891,6.695811522891206},height=8.448598632899091E-16,rate=0.007080793334642816,height_range={0.0,7.105427357601002E-15},rate_median=0.007010826592698705,length=5.477647940717984,length_median=5.456277493116401,rate_95%_HPD={0.005584319102900866,0.008492688463635281}]:5.477307346062254)[&height_95%_HPD={4.308977501853892,6.694948334669321},length_range={0.2696123057477404,5.139481204694597},length_95%_HPD={0.7203779723109207,2.8214973568052617},height_range={3.22387672720399,8.235739412150602},rate_95%_HPD={0.005099100681112542,0.008493854215475485},rate_range={0.002793907521130186,0.011753371761609652},height_median=5.4560918827747376,rate=0.006873836311487467,height=5.477307346062255,posterior=0.999666703699589,rate_median=0.006949782055883818,length=1.7350373850666532,length_median=1.6969945743672943]:1.6028220336179073,9[&rate_range={0.0036224383740160455,0.010352313241835552},height_95%_HPD={0.0,1.7763568394002505E-15},length_range={4.241714347355797,9.798376515650034},height_median=0.0,length_95%_HPD={5.994307264389905,8.363309138439698},height=8.438731080186058E-16,rate=0.006819439125521686,height_range={0.0,7.105427357601002E-15},rate_median=0.006919699094488947,length=7.1519393637946544,length_median=7.129410094295798,rate_95%_HPD={0.005432943026064977,0.008064127968614084}]:7.080129379680161)[&height_95%_HPD={5.93534657924447,8.175496080047006},length_range={0.001186254758590799,2.6738792050174274},length_95%_HPD={0.009519294608363538,1.2324103362588552},height_range={4.832100016409338,9.67331568334334},rate_95%_HPD={0.004949553572713089,0.008508421023815594},rate_range={0.00296560479125101,0.012457637609778367},height_median=7.059990424609007,rate=0.0068756887047318445,height=7.080129379680162,posterior=0.7160315520497722,rate_median=0.006962316554263341,length=0.5862843648850179,length_median=0.5341294093766651]:0.5796081349260023)[&height_95%_HPD={6.6091032686023565,8.791646205393919},length_range={0.009383890964395292,4.29421620169952},length_95%_HPD={0.1960594807427487,1.8552922337006272},height_range={5.330666127268268,10.368376892596356},rate_95%_HPD={0.004895911090470517,0.008386862541922665},rate_range={0.002658634578720748,0.012992371581982342},height_median=7.641257275531299,rate=0.00685253113740969,height=7.659737514606165,posterior=0.9847794689478947,rate_median=0.006948546991247761,length=0.9913876879563548,length_median=0.9472107657011453]:1.014936213524158,(((16[&rate_range={0.00353543140739965,0.011032992788309385},height_95%_HPD={0.0,1.7763568394002505E-15},length_range={3.937415347285292,9.686730717005409},height_median=0.0,length_95%_HPD={4.9699775604437715,7.318943655539679},height=8.393340337706105E-16,rate=0.006840763580644785,height_range={0.0,7.105427357601002E-15},rate_median=0.006924047581419135,length=6.100380601459151,length_median=6.092024858201822,rate_95%_HPD={0.005371510073831096,0.00803929163075339}]:6.100452281477556,19[&rate_range={0.004014796497336539,0.01086077862772687},height_95%_HPD={0.0,1.7763568394002505E-15},length_range={3.937415347285292,9.686730717005409},height_median=0.0,length_95%_HPD={4.97245131659759,7.323195858576966},height=8.393340337706105E-16,rate=0.006935717034207642,height_range={0.0,7.105427357601002E-15},rate_median=0.006973070792055958,length=6.101049907853495,length_median=6.092465393653016,rate_95%_HPD={0.005534766980496306,0.00826677437368359}]:6.100452281477556)[&height_95%_HPD={4.9699775604437715,7.31894365553968},length_range={0.3484787714392805,4.640994257218529},length_95%_HPD={0.733200692123245,2.7434809540350784},height_range={3.9374153472852935,9.68673071700541},rate_95%_HPD={0.005077554355207072,0.008564877820439583},rate_range={0.003279997769803163,0.01378785819039062},height_median=6.092029018301586,rate=0.006855756696838747,height=6.100452281477557,posterior=0.999666703699589,rate_median=0.006945279111012317,length=1.7260821725341087,length_median=1.694489246392727]:1.7458286021450569,(((14[&rate_range={0.003728149295291546,0.01563560651466145},height_95%_HPD={0.0,3.552713678800501E-15},length_range={1.7077022002257847,4.978432946390372},height_median=0.0,length_95%_HPD={2.4603934897065454,4.002998150928935},height=8.332161510885299E-16,rate=0.007130128959984411,height_range={0.0,5.329070518200751E-15},rate_median=0.0070252116971453015,length=3.2050211730320974,length_median=3.1949128673579015,rate_95%_HPD={0.005593429806935602,0.008761936873723017}]:3.2053050448151836,(12[&rate_range={0.004138922270353473,0.015197992278438356},height_95%_HPD={0.0,3.552713678800501E-15},length_range={0.9760567641439104,4.111831507114266},height_median=0.0,length_95%_HPD={1.509255058986111,2.8083848827093894},height=8.363737679567005E-16,rate=0.007312411956041796,height_range={0.0,5.329070518200751E-15},rate_median=0.007101442353273769,length=2.155449106383912,length_median=2.1455650927925993,rate_95%_HPD={0.0056424835223073955,0.009190465936156439}]:2.1552100128435656,21[&rate_range={0.003429891372115671,0.013623475202924201},height_95%_HPD={0.0,3.552713678800501E-15},length_range={0.9760567641439104,4.111831507114266},height_median=0.0,length_95%_HPD={1.5087047815972223,2.8092370188589446},height=8.363737679567005E-16,rate=0.007130770890873577,height_range={0.0,5.329070518200751E-15},rate_median=0.007024618121821905,length=2.1556208229835847,length_median=2.1455730440183114,rate_95%_HPD={0.005423356025551528,0.008873049651472334}]:2.1552100128435656)[&height_95%_HPD={1.5100391443896815,2.8083848827093902},length_range={0.15572457179794386,2.735686480115657},length_95%_HPD={0.4320157296990841,1.6865393048432968},height_range={0.9760567641439142,4.111831507114264},rate_95%_HPD={0.0054752380733345575,0.008937218240919963},rate_range={0.0037161953393602203,0.014901665226573333},height_median=2.145448758028933,rate=0.007135365693179214,height=2.1552100128435665,posterior=0.9994445061659816,rate_median=0.0070243587502914154,length=1.0502115302693633,length_median=1.0243662260706201]:1.050095031971618)[&height_95%_HPD={2.460393489706547,4.002998150928935},length_range={0.9030061353434853,4.537596783153633},length_95%_HPD={1.5513156763198355,3.4134609316745324},height_range={1.7077022002257856,4.978432946390372},rate_95%_HPD={0.005969839330188074,0.00985982679423216},rate_range={0.004724347343628313,0.01775957548534122},height_median=3.1949145056486596,rate=0.007567256695869537,height=3.2053050448151845,posterior=1.0,rate_median=0.007232388305131949,length=2.5304075212810195,length_median=2.5280638568983655]:2.603880790958864,((5[&rate_range={0.0037904711189089453,0.012322524175720547},height_95%_HPD={0.0,3.552713678800501E-15},length_range={2.045596836157168,7.484764019222304},height_median=0.0,length_95%_HPD={2.6921110964614123,4.949864462825825},height=8.484121822666011E-16,rate=0.007195087286055926,height_range={0.0,7.105427357601002E-15},rate_median=0.007054352784209669,length=3.846193434847209,length_median=3.7715299581777666,rate_95%_HPD={0.005817243192727903,0.009073788597850243}]:3.7555449392343965,15[&rate_range={0.00353543140739965,0.013383028486112902},height_95%_HPD={0.0,3.552713678800501E-15},length_range={2.045596836157168,5.848412036375316},height_median=0.0,length_95%_HPD={2.914074658122067,4.729783888023773},height=8.464386717239945E-16,rate=0.007391548688269396,height_range={0.0,7.105427357601002E-15},rate_median=0.007164274706752952,length=3.79269357304581,length_median=3.767627271336447,rate_95%_HPD={0.005980193230258346,0.009317050345971556}]:3.7555449392343965)[&height_95%_HPD={2.912502256049903,4.586707120227031},length_range={0.086971878511239,2.7288988017053555},length_95%_HPD={0.45385354635365616,1.7777452624639176},height_range={2.045596836157168,5.848412036375316},rate_95%_HPD={0.005375108669272062,0.00890155305247692},rate_range={0.003406044079415394,0.013689394785563084},height_median=3.7428111533561825,rate=0.007129698911979416,height=3.7555449392343974,posterior=0.9511165426063771,rate_median=0.007025509766995157,length=1.1133951227799899,length_median=1.0831873279405118]:1.1116183777463844,(8[&rate_range={0.002951377892393332,0.012156765903177746},height_95%_HPD={0.0,3.552713678800501E-15},length_range={1.5047071427769556,4.593290533084562},height_median=0.0,length_95%_HPD={2.088433890489641,3.6576637418860534},height=8.507803949177291E-16,rate=0.006723271659477769,height_range={0.0,3.552713678800501E-15},rate_median=0.0068659981988992945,length=2.8638285682312703,length_median=2.8429686602680695,rate_95%_HPD={0.005093650427101128,0.008090196851267335}]:2.8732243636831933,(7[&rate_range={0.003479946443225001,0.012859144152312341},height_95%_HPD={0.0,3.552713678800501E-15},length_range={1.1689084980669522,4.9931969746927045},height_median=0.0,length_95%_HPD={1.6050434902728148,3.0609788195661345},height=8.563062244370277E-16,rate=0.007186860467664,height_range={0.0,7.105427357601002E-15},rate_median=0.00704235931729328,length=2.292510666208569,length_median=2.2665515475143705,rate_95%_HPD={0.005585590982131218,0.008931004219594179}]:2.279122905819017,6[&rate_range={0.003728149295291546,0.011804612440354342},height_95%_HPD={0.0,3.552713678800501E-15},length_range={1.1689084980669522,4.591771721523874},height_median=0.0,length_95%_HPD={1.5876438745962582,3.0200430544453325},height=8.559115223285064E-16,rate=0.006909521365381192,height_range={0.0,7.105427357601002E-15},rate_median=0.006960545586104653,length=2.2846526744942355,length_median=2.2617832208996496,rate_95%_HPD={0.005213365559372467,0.00838069537746442}]:2.279122905819017)[&height_95%_HPD={1.5845157851438625,3.0035073390077027},length_range={0.01701543797834404,2.2863501326368048},length_95%_HPD={0.10323152875654129,1.1349905569332421},height_range={1.168908498066953,3.8720157908876},rate_95%_HPD={0.00509797689792152,0.008672443362087418},rate_range={0.002828664081238748,0.01449312767656773},height_median=2.2569021721388047,rate=0.0069517702155304515,height=2.279122905819018,posterior=0.9758915676035996,rate_median=0.006986028550798187,length=0.5942717560619252,length_median=0.5568884554620941]:0.5941014578641761)[&height_95%_HPD={2.147902222155677,3.689158683049815},length_range={0.5134455014892452,4.800050377897142},length_95%_HPD={1.1150086994720971,3.0275654352503714},height_range={1.6308289704574008,4.993196974692708},rate_95%_HPD={0.005183724883272252,0.008478864154387417},rate_range={0.0024548544905783187,0.012992371581982342},height_median=2.851146136086175,rate=0.006868358700246784,height=2.8732243636831942,posterior=1.0,rate_median=0.006947483553009303,length=2.0360613653773196,length_median=2.01602603205003]:1.9939389532975875)[&height_95%_HPD={4.083141023155653,5.644573503510369},length_range={0.1180438607808556,2.561746345160655},length_95%_HPD={0.30073334058816226,1.618420033992705},height_range={3.375075936542201,6.572449171439629},rate_95%_HPD={0.005400473178068938,0.008841157311433444},rate_range={0.0033047601174111567,0.01492160613916041},height_median=4.858958078318337,rate=0.007050971832874369,height=4.867163316980782,posterior=0.9431174313965115,rate_median=0.007002481876288811,length=0.9373749081737733,length_median=0.9065789992063928]:0.9420225187932667)[&height_95%_HPD={5.027069146378601,6.630753611111352},length_range={0.42441548398397977,3.9997888244292765},length_95%_HPD={0.690526356695039,2.224574887873934},height_range={4.373994412451256,7.815686595332722},rate_95%_HPD={0.005806590481891536,0.009617343227852567},rate_range={0.004134170347649662,0.01785275798320939},height_median=5.79493832319076,rate=0.007417638776815586,height=5.8091858357740485,posterior=1.0,rate_median=0.007146699769789049,length=1.3931817759193834,length_median=1.3415467937973302]:1.3065675161612598,13[&rate_range={0.004347745623567321,0.01137232353023583},height_95%_HPD={0.0,1.7763568394002505E-15},length_range={4.605422293521908,9.386415217691846},height_median=0.0,length_95%_HPD={5.984279749659943,8.032617359452404},height=8.464386717239945E-16,rate=0.006980055174564926,height_range={0.0,7.105427357601002E-15},rate_median=0.006990536442604899,length=7.051438812732727,length_median=7.060045907805204,rate_95%_HPD={0.005659912474730891,0.008166222067998566}]:7.115753351935307)[&height_95%_HPD={6.261389040548956,8.000441711248012},length_range={0.070544999045965,2.5332256243185434},length_95%_HPD={0.22401936160255342,1.4145477249021},height_range={5.419740580799876,9.386415217691848},rate_95%_HPD={0.005528595391058328,0.009136029758839781},rate_range={0.002848644531972187,0.014985693733357789},height_median=7.09684760241206,rate=0.007199513413803474,height=7.115753351935308,posterior=0.9031218753471837,rate_median=0.007046552982905834,length=0.7938452875814529,length_median=0.759324853139228]:0.7305275316873052)[&height_95%_HPD={6.905943207182317,8.727922587610246},length_range={1.263373118058908E-4,2.0960845803600403},length_95%_HPD={1.263373118058908E-4,0.7980803037477431},height_range={6.291108186756258,10.264351265154108},rate_95%_HPD={0.005208668733728154,0.008966342223776957},rate_range={0.002789675565565396,0.013113949722805145},height_median=7.817368103865455,rate=0.007027020056456032,height=7.8462808836226134,posterior=0.6258193534051772,rate_median=0.007000931732030006,length=0.3578919459767745,length_median=0.3155452056988812]:0.2959297124772924,10[&rate_range={0.0028829828500824863,0.008999825041484881},height_95%_HPD={0.0,1.7763568394002505E-15},length_range={4.3148614834556565,11.339012574621945},height_median=0.0,length_95%_HPD={6.12652661628621,9.221877187979524},height=8.436757569643451E-16,rate=0.0064282885301749654,height_range={0.0,7.105427357601002E-15},rate_median=0.006622099170960897,length=7.884979774181814,length_median=7.972253810876996,rate_95%_HPD={0.004834067335871506,0.0075150792755872275}]:8.142210596099906)[&height_95%_HPD={7.250831693491024,9.108195029815501},length_range={6.65157836078123E-4,2.0828745246346116},length_95%_HPD={0.060269577866748136,1.047005273359523},height_range={6.468256488612344,11.076322841393594},rate_95%_HPD={0.005284550366963573,0.008845235221065294},rate_range={0.002789675565565396,0.014580794395421523},height_median=8.115897619765981,rate=0.007012819800201284,height=8.142210596099906,posterior=0.9550049994445061,rate_median=0.00699269180682636,length=0.5317912914339893,length_median=0.49380562055328525]:0.5324631320304167)[&height_95%_HPD={7.752267918100763,9.642508773345378},length_range={0.2868930286315621,4.947755403083594},length_95%_HPD={0.6688548338879308,2.542421544819333},height_range={7.0718383470328625,12.31056630787077},rate_95%_HPD={0.005289076080608374,0.008910147358232106},rate_range={0.0029262894592633195,0.013556718973573939},height_median=8.644394187886938,rate=0.0070895699548144545,height=8.674673728130323,posterior=1.0,rate_median=0.007012860132953479,length=1.5443666555067233,length_median=1.4975122354719161]:1.5443666555067281,(1[&rate_range={0.0029826068235028263,0.010067755930950443},height_95%_HPD={0.0,1.7763568394002505E-15},length_range={4.207375152855983,11.739824789156323},height_median=0.0,length_95%_HPD={5.3131746215264135,8.130971882104735},height=8.444651611813878E-16,rate=0.006799398983508043,height_range={0.0,5.329070518200751E-15},rate_median=0.006909237014083766,length=6.739830858003295,length_median=6.700018996836355,rate_95%_HPD={0.0052648221714413235,0.007985769709759664}]:6.73993009381245,(2[&rate_range={0.003903720683047842,0.01785275798320939},height_95%_HPD={0.0,3.552713678800501E-15},length_range={1.810396829772212,9.285155255889872},height_median=0.0,length_95%_HPD={3.054161351513183,5.669753515762112},height=8.367684700652219E-16,rate=0.007146321045855932,height_range={0.0,5.329070518200751E-15},rate_median=0.007030262532930987,length=4.283585138964928,length_median=4.246011434214715,rate_95%_HPD={0.0055040059572631795,0.008737769188392508}]:4.28345748899852,3[&rate_range={0.0026494842735032866,0.011817009692113672},height_95%_HPD={0.0,3.552713678800501E-15},length_range={1.810396829772212,9.285155255889872},height_median=0.0,length_95%_HPD={3.054161351513183,5.670571964921247},height=8.367684700652219E-16,rate=0.00664635301810321,height_range={0.0,5.329070518200751E-15},rate_median=0.006816288677131356,length=4.283684374774083,length_median=4.246011434214715,rate_95%_HPD={0.004940441540952627,0.00796732098008791}]:4.28345748899852)[&height_95%_HPD={3.0541613515131854,5.669753515762114},length_range={0.24441911988983644,6.232096724196865},length_95%_HPD={1.04438683473838,3.848746646160388},height_range={1.8103968297722126,9.285155255889874},rate_95%_HPD={0.005031197323798412,0.00842099576019952},rate_range={0.0032154892910525486,0.01310959626516122},height_median=4.245968346621974,rate=0.006818066036019768,height=4.283457488998521,posterior=0.9998889012331963,rate_median=0.006929108177848401,length=2.4565186352293753,length_median=2.404802569138247]:2.4564726048139294)[&height_95%_HPD={5.3131746215264135,8.130971882104735},length_range={1.2418029112673032,7.955422066346001},length_95%_HPD={2.0569118867211245,4.980513864529861},height_range={4.207375152855985,11.739824789156325},rate_95%_HPD={0.0048471090747793134,0.00809084648230953},rate_range={0.002868169696667631,0.014677613010889908},height_median=6.700018996836355,rate=0.006673320950430587,height=6.7399300938124505,posterior=1.0,rate_median=0.00684513923430353,length=3.479110289824563,length_median=3.4517395834133993]:3.4791102898246002)[&height_95%_HPD={8.984820104510682,11.53798668140234},length_range={0.002826564521804187,9.343957762929813},length_95%_HPD={0.660985093502056,5.317217917729556},height_range={8.022780117952477,14.656172244182883},rate_95%_HPD={0.005177556882933174,0.008766859213015267},rate_range={0.0023503994886687656,0.017255308715565472},height_median=10.160388684331487,rate=0.006996539562926171,height=10.21904038363705,posterior=1.0,rate_median=0.006993049330302238,length=3.023929949983851,length_median=3.0235846839272735]:3.0239299499838577)[&height_95%_HPD={10.936193608138195,15.57431051749208},height_median=13.178361838729822,height=13.242970333620908,posterior=1.0,height_range={9.074206341961984,20.11375537430692},length=0.0];
End;
