# Supplementary material for: The formation of the Indo-Pacific montane avifauna
Source: Nat Commun. 2023 Dec 11;14:8215. doi: 10.1038/s41467-023-43964-y (PMC10713610; doi:10.1038/s41467-023-43964-y)
Supplement: Supplementary file 6 — Supplementary Data 3 [file 41467_2023_43964_MOESM6_ESM.zip › 12_Turdidae_C.tre]

#NEXUS

Begin taxa;
	Dimensions ntax=31;
	Taxlabels
		KJ834096_Turdus_naumanni
		KJ909198_Turdus_migratorius
		KT346357_Turdus_rufiventris
		MG912943_Turdus_kessleri
		NC_028273_Turdus_eunomus
		NC_029147_Turdus_philomelos
		Psophocichla_litsipsirupa_unknown
		Turdus_albocinctus_unknown
		Turdus_albocinctus_unvouchered
		Turdus_boulboul_AMNH_831319
		Turdus_cardis_OMNH_A2672
		Turdus_celaenops_NRM_20076472
		Turdus_chrysolaus_LSU_B16992
		Turdus_dissimilis_USNM_585844
		Turdus_feae_MICH_182284
		Turdus_hortulorum_UWBM_51161
		Turdus_iliacus_LSU_B13478
		Turdus_merula_maximus_NHMO_17030
		Turdus_merula_merula_NRM_20076477
		Turdus_merula_simillimus_NRM_20076478
		Turdus_obscurus_CMNH_37056
		Turdus_pallidus_UWBM_47110
		Turdus_pilaris_LSU_B1330
		Turdus_poliocephalus_hygroscopus_AMNH_RWD24648
		Turdus_poliocephalus_niveiceps_TESRI_1414
		Turdus_rubrocanus_rubrocanus_BMNH_1949_Whi_1_2492
		Turdus_ruficollis_UWBM_46282
		Turdus_ruficollis_atrogularis_NRM_19980930
		Turdus_ruficollis_ruficollis_NRM_20050609
		Turdus_torquatus_ZMUC_MFJ1c
		Turdus_unicolor_AMNH_JGG1182
		;
End;

Begin trees;
	Translate
		1 KJ834096_Turdus_naumanni,
		2 KJ909198_Turdus_migratorius,
		3 KT346357_Turdus_rufiventris,
		4 MG912943_Turdus_kessleri,
		5 NC_028273_Turdus_eunomus,
		6 NC_029147_Turdus_philomelos,
		7 Psophocichla_litsipsirupa_unknown,
		8 Turdus_albocinctus_unknown,
		9 Turdus_albocinctus_unvouchered,
		10 Turdus_boulboul_AMNH_831319,
		11 Turdus_cardis_OMNH_A2672,
		12 Turdus_celaenops_NRM_20076472,
		13 Turdus_chrysolaus_LSU_B16992,
		14 Turdus_dissimilis_USNM_585844,
		15 Turdus_feae_MICH_182284,
		16 Turdus_hortulorum_UWBM_51161,
		17 Turdus_iliacus_LSU_B13478,
		18 Turdus_merula_maximus_NHMO_17030,
		19 Turdus_merula_merula_NRM_20076477,
		20 Turdus_merula_simillimus_NRM_20076478,
		21 Turdus_obscurus_CMNH_37056,
		22 Turdus_pallidus_UWBM_47110,
		23 Turdus_pilaris_LSU_B1330,
		24 Turdus_poliocephalus_hygroscopus_AMNH_RWD24648,
		25 Turdus_poliocephalus_niveiceps_TESRI_1414,
		26 Turdus_rubrocanus_rubrocanus_BMNH_1949_Whi_1_2492,
		27 Turdus_ruficollis_UWBM_46282,
		28 Turdus_ruficollis_atrogularis_NRM_19980930,
		29 Turdus_ruficollis_ruficollis_NRM_20050609,
		30 Turdus_torquatus_ZMUC_MFJ1c,
		31 Turdus_unicolor_AMNH_JGG1182
		;
tree TREE1 = [&R] ((6[&height_95%_HPD={0.0,1.7763568394002505E-15},length_range={4.803907054556547,15.258328925479214},length_95%_HPD={6.814808312570931,12.04332473203288},cytb_Turdus_long2.phy.rate_median=0.007208995115030556,height_range={0.0,3.552713678800501E-15},ND2_Turdus_long2.phy.rate_range={0.0025376175195917783,0.020538617601882577},ND2_Turdus_long2.phy.rate_median=0.009664416119238737,ND2_Turdus_long2.phy.rate=0.009841214003513213,height_median=1.7763568394002505E-15,height=1.3525454503754713E-15,cytb_Turdus_long2.phy.rate_range={0.0038804337640062077,0.014571069091418497},length=9.43186549567392,length_median=9.391575007387893,ND2_Turdus_long2.phy.rate_95%_HPD={0.006281957593923738,0.013679312739597303},cytb_Turdus_long2.phy.rate=0.007430703293175378,cytb_Turdus_long2.phy.rate_95%_HPD={0.0055657989783230236,0.009747859434713367}]:9.209362369315839,7[&height_95%_HPD={0.0,1.7763568394002505E-15},length_range={4.803907054556547,15.258328925479214},length_95%_HPD={6.805508341876179,12.072295659104894},cytb_Turdus_long2.phy.rate_median=0.007105200138452631,height_range={0.0,3.552713678800501E-15},ND2_Turdus_long2.phy.rate_range={0.0037024534943847164,0.027791603137213964},ND2_Turdus_long2.phy.rate_median=0.01212293284289874,ND2_Turdus_long2.phy.rate=0.012328432132785156,height_median=1.7763568394002505E-15,height=1.3525454503754713E-15,cytb_Turdus_long2.phy.rate_range={0.003570037476414747,0.015418503950863267},length=9.434930917607193,length_median=9.392075945504903,ND2_Turdus_long2.phy.rate_95%_HPD={0.0079842748412514,0.016853982865973182},cytb_Turdus_long2.phy.rate=0.007284097188298763,cytb_Turdus_long2.phy.rate_95%_HPD={0.005312081899963394,0.009529809166525927}]:9.209362369315839)[&height_95%_HPD={6.819889012673278,11.484854440651711},length_range={0.004439239129604644,5.273350930989268},length_95%_HPD={0.14458954708376304,3.12205249714971},cytb_Turdus_long2.phy.rate_median=0.006956011227619103,height_range={4.803907054556549,15.258328925479217},ND2_Turdus_long2.phy.rate_range={0.0012977939000239258,0.07010600974399166},ND2_Turdus_long2.phy.rate_median=0.013026067806736054,ND2_Turdus_long2.phy.rate=0.014304391505177054,height_median=9.234696863918757,height=9.20936236931584,posterior=0.8989001222086435,cytb_Turdus_long2.phy.rate_range={0.002721961998440498,0.015643940619834318},length=1.6399124164453571,length_median=1.5847034292242466,ND2_Turdus_long2.phy.rate_95%_HPD={0.0025274586771488355,0.028168378216073552},cytb_Turdus_long2.phy.rate=0.006995855931014913,cytb_Turdus_long2.phy.rate_95%_HPD={0.0044993032997426,0.009317596780242797}]:1.7292883304858915,(3[&height_95%_HPD={0.0,1.7763568394002505E-15},length_range={3.6412451085242057,10.698962490155791},length_95%_HPD={4.70319235068289,9.080969266403306},cytb_Turdus_long2.phy.rate_median=0.0065082005071734,height_range={0.0,5.329070518200751E-15},ND2_Turdus_long2.phy.rate_range={0.003032679307981322,0.01805515560989866},ND2_Turdus_long2.phy.rate_median=0.007303294267595853,ND2_Turdus_long2.phy.rate=0.0077738480984448025,height_median=1.7763568394002505E-15,height=1.3525454503754713E-15,cytb_Turdus_long2.phy.rate_range={0.0031894115044002838,0.01083568883816218},length=6.987529275007626,length_median=7.324190639176465,ND2_Turdus_long2.phy.rate_95%_HPD={0.003949607144722571,0.012332323546253066},cytb_Turdus_long2.phy.rate=0.006430509518681116,cytb_Turdus_long2.phy.rate_95%_HPD={0.004464696784850397,0.008065250082620731}]:8.04624229480318,((2[&height_95%_HPD={0.0,1.7763568394002505E-15},length_range={3.180772561247173,11.032924964524554},length_95%_HPD={4.679040533733297,9.001392048602234},cytb_Turdus_long2.phy.rate_median=0.0065895855184792546,height_range={0.0,5.329070518200751E-15},ND2_Turdus_long2.phy.rate_range={0.0023581556741017803,0.014605596476660388},ND2_Turdus_long2.phy.rate_median=0.0065358804173880364,ND2_Turdus_long2.phy.rate=0.006689772007863491,height_median=1.7763568394002505E-15,height=1.3523480993212106E-15,cytb_Turdus_long2.phy.rate_range={0.0033223461405388253,0.011546118487680434},length=6.818215194143793,length_median=6.661271141998693,ND2_Turdus_long2.phy.rate_95%_HPD={0.0034576003106244245,0.010067474219220439},cytb_Turdus_long2.phy.rate=0.006483226316509849,cytb_Turdus_long2.phy.rate_95%_HPD={0.004380289911745212,0.008208815230881617}]:5.782685584905795,17[&height_95%_HPD={0.0,1.7763568394002505E-15},length_range={3.180772561247173,12.968419062083072},length_95%_HPD={4.230854758208801,7.344533540718907},cytb_Turdus_long2.phy.rate_median=0.0069282092698125354,height_range={0.0,5.329070518200751E-15},ND2_Turdus_long2.phy.rate_range={0.0017544932871516748,0.018805344966822356},ND2_Turdus_long2.phy.rate_median=0.009180172749680995,ND2_Turdus_long2.phy.rate=0.00923959360834524,height_median=1.7763568394002505E-15,height=1.3523480993212106E-15,cytb_Turdus_long2.phy.rate_range={0.0025620738133206814,0.013418961874214035},length=5.808996416271991,length_median=5.72265367936244,ND2_Turdus_long2.phy.rate_95%_HPD={0.005454068788049597,0.013238086880628008},cytb_Turdus_long2.phy.rate=0.006906736929493677,cytb_Turdus_long2.phy.rate_95%_HPD={0.005102612148939542,0.008683622177627682}]:5.782685584905795)[&height_95%_HPD={4.541466073036955,7.024189701070651},length_range={0.21171279840524182,4.517311977313099},length_95%_HPD={0.4636334960558939,2.30887684911907},cytb_Turdus_long2.phy.rate_median=0.006938075591046245,height_range={3.1807725612471742,8.576450500962107},ND2_Turdus_long2.phy.rate_range={0.0013226079119994971,0.03417286288199932},ND2_Turdus_long2.phy.rate_median=0.007788182810589821,ND2_Turdus_long2.phy.rate=0.008407030014027298,height_median=5.773913766042009,height=5.7826855849057965,posterior=0.5321630929896678,cytb_Turdus_long2.phy.rate_range={0.0021491689596750373,0.015327188019613197},length=1.3685301807442614,length_median=1.3203234049272492,ND2_Turdus_long2.phy.rate_95%_HPD={0.002414014498900251,0.01525318718959891},cytb_Turdus_long2.phy.rate=0.006950900328451696,cytb_Turdus_long2.phy.rate_95%_HPD={0.004822454635153588,0.009383717384119061}]:1.4281993087513678,(((((10[&height_95%_HPD={0.0,1.7763568394002505E-15},length_range={1.3554717163234848,4.7684736510335135},length_95%_HPD={1.9859948154559242,3.544744543300799},cytb_Turdus_long2.phy.rate_median=0.007127557519573919,height_range={0.0,5.329070518200751E-15},ND2_Turdus_long2.phy.rate_range={0.0016297729666043146,0.027796220053787728},ND2_Turdus_long2.phy.rate_median=0.01017759396299581,ND2_Turdus_long2.phy.rate=0.010349996688546668,height_median=1.7763568394002505E-15,height=1.3568871735692059E-15,cytb_Turdus_long2.phy.rate_range={0.003498099794915882,0.02020768974147861},length=2.770506255669955,length_median=2.7617881370568176,ND2_Turdus_long2.phy.rate_95%_HPD={0.004278215669289734,0.016890210701304607},cytb_Turdus_long2.phy.rate=0.007341645021891829,cytb_Turdus_long2.phy.rate_95%_HPD={0.0053108934002407725,0.00971800475264961}]:2.770506255669956,20[&height_95%_HPD={0.0,1.7763568394002505E-15},length_range={1.3554717163234848,4.7684736510335135},length_95%_HPD={1.9859948154559242,3.544744543300799},cytb_Turdus_long2.phy.rate_median=0.007406728387970234,height_range={0.0,5.329070518200751E-15},ND2_Turdus_long2.phy.rate_range={0.0012776910625655253,0.08516337828673923},ND2_Turdus_long2.phy.rate_median=0.01244392031957042,ND2_Turdus_long2.phy.rate=0.014422330834803038,height_median=1.7763568394002505E-15,height=1.3568871735692059E-15,cytb_Turdus_long2.phy.rate_range={0.004322863468966095,0.015611181895781827},length=2.770506255669955,length_median=2.7617881370568176,ND2_Turdus_long2.phy.rate_95%_HPD={0.002351168511356541,0.03172206990702562},cytb_Turdus_long2.phy.rate=0.007719531549715127,cytb_Turdus_long2.phy.rate_95%_HPD={0.005756547535316941,0.01047963494008275}]:2.770506255669956)[&height_95%_HPD={1.9859948154559248,3.5447445433007996},length_range={0.37782535319287236,3.147930504934025},length_95%_HPD={0.7113896666815003,2.1259359199510888},cytb_Turdus_long2.phy.rate_median=0.007152053275129504,height_range={1.3554717163234864,4.7684736510335135},ND2_Turdus_long2.phy.rate_range={0.0012550952462474048,0.06881589686266684},ND2_Turdus_long2.phy.rate_median=0.011304510702337338,ND2_Turdus_long2.phy.rate=0.012153768475490557,height_median=2.7617881370568202,height=2.7705062556699573,posterior=1.0,cytb_Turdus_long2.phy.rate_range={0.0033156485695461095,0.019048218846056005},length=1.39142506878261,length_median=1.3711123947846948,ND2_Turdus_long2.phy.rate_95%_HPD={0.0031261223331325045,0.022967130719372182},cytb_Turdus_long2.phy.rate=0.007380108813874813,cytb_Turdus_long2.phy.rate_95%_HPD={0.005163561784195467,0.010139962742503814}]:1.3912036130865477,((14[&height_95%_HPD={0.0,3.552713678800501E-15},length_range={0.0012580359701489902,1.7417447747744415},length_95%_HPD={0.011494022621382228,0.791011267747175},cytb_Turdus_long2.phy.rate_median=0.006971988815611556,height_range={0.0,5.329070518200751E-15},ND2_Turdus_long2.phy.rate_range={0.0013687664405817432,0.08067074124768922},ND2_Turdus_long2.phy.rate_median=0.013451618402622956,ND2_Turdus_long2.phy.rate=0.015744048077132745,height_median=1.7763568394002505E-15,height=1.339421605267137E-15,cytb_Turdus_long2.phy.rate_range={0.0028040162088833784,0.014647636934295346},length=0.3372332691061974,length_median=0.2869262724165474,ND2_Turdus_long2.phy.rate_95%_HPD={0.0022464072346364316,0.034606234965574995},cytb_Turdus_long2.phy.rate=0.007008790596452072,cytb_Turdus_long2.phy.rate_95%_HPD={0.004556191941200431,0.009415603218563644}]:0.3372332691061973,31[&height_95%_HPD={0.0,3.552713678800501E-15},length_range={0.0012580359701489902,1.7417447747744415},length_95%_HPD={0.011494022621382228,0.791011267747175},cytb_Turdus_long2.phy.rate_median=0.006868516500547472,height_range={0.0,5.329070518200751E-15},ND2_Turdus_long2.phy.rate_range={7.991015868034094E-4,0.07838015689195017},ND2_Turdus_long2.phy.rate_median=0.012340921087712436,ND2_Turdus_long2.phy.rate=0.014430422271250335,height_median=1.7763568394002505E-15,height=1.339421605267137E-15,cytb_Turdus_long2.phy.rate_range={0.0025209946582295077,0.014138252572482718},length=0.3372332691061974,length_median=0.2869262724165474,ND2_Turdus_long2.phy.rate_95%_HPD={0.002488838122316553,0.03198517684729237},cytb_Turdus_long2.phy.rate=0.006806620374084803,cytb_Turdus_long2.phy.rate_95%_HPD={0.004431941231174937,0.009174779348427115}]:0.3372332691061973)[&height_95%_HPD={0.011494022621382882,0.7910112677471766},length_range={0.5825126783810224,3.1110033747970958},length_95%_HPD={0.962451673330476,2.4110796204432745},cytb_Turdus_long2.phy.rate_median=0.0069352648812326025,height_range={0.0012580359701512833,1.7417447747744426},ND2_Turdus_long2.phy.rate_range={0.002024493368823977,0.059397130176904955},ND2_Turdus_long2.phy.rate_median=0.01779788394394366,ND2_Turdus_long2.phy.rate=0.01860590720835283,height_median=0.28692627241654733,height=0.3372332691061986,posterior=1.0,cytb_Turdus_long2.phy.rate_range={0.002691606026802644,0.014901745547123505},length=1.6825652938648274,length_median=1.6792004112443402,ND2_Turdus_long2.phy.rate_95%_HPD={0.006815665230009244,0.03276053914100268},cytb_Turdus_long2.phy.rate=0.006927744598374628,cytb_Turdus_long2.phy.rate_95%_HPD={0.004644494316023457,0.008965292595320463}]:1.6825652938648172,(16[&height_95%_HPD={0.0,3.552713678800501E-15},length_range={0.28941128482013445,2.037219621200174},length_95%_HPD={0.46376529142493667,1.281746090289288},cytb_Turdus_long2.phy.rate_median=0.006789749940785154,height_range={0.0,5.329070518200751E-15},ND2_Turdus_long2.phy.rate_range={0.0013490956822379226,0.02990994862036892},ND2_Turdus_long2.phy.rate_median=0.00730670996538007,ND2_Turdus_long2.phy.rate=0.007764961624099073,height_median=1.7763568394002505E-15,height=1.3497825356158219E-15,cytb_Turdus_long2.phy.rate_range={0.002132048741954941,0.013282354310858207},length=0.876018724431924,length_median=0.8548748944595504,ND2_Turdus_long2.phy.rate_95%_HPD={0.0025780260416374107,0.013732975324164027},cytb_Turdus_long2.phy.rate=0.006691269986071334,cytb_Turdus_long2.phy.rate_95%_HPD={0.004477148824893685,0.008841440275590433}]:0.8760187244319237,11[&height_95%_HPD={0.0,3.552713678800501E-15},length_range={0.28941128482013445,2.037219621200174},length_95%_HPD={0.46376529142493667,1.281746090289288},cytb_Turdus_long2.phy.rate_median=0.007262436814074267,height_range={0.0,5.329070518200751E-15},ND2_Turdus_long2.phy.rate_range={0.002724297797256568,0.047974150637750436},ND2_Turdus_long2.phy.rate_median=0.012579734206604522,ND2_Turdus_long2.phy.rate=0.013255260356644144,height_median=1.7763568394002505E-15,height=1.3497825356158219E-15,cytb_Turdus_long2.phy.rate_range={0.003407547009610136,0.01813351451702239},length=0.876018724431924,length_median=0.8548748944595504,ND2_Turdus_long2.phy.rate_95%_HPD={0.005732511738303154,0.02230090547496226},cytb_Turdus_long2.phy.rate=0.0075667055353382025,cytb_Turdus_long2.phy.rate_95%_HPD={0.00521692408396555,0.010418860174176332}]:0.8760187244319237)[&height_95%_HPD={0.46376529142493794,1.2817460902892872},length_range={0.2594355166297122,2.568107681074897},length_95%_HPD={0.5501998415518157,1.7610652916972294},cytb_Turdus_long2.phy.rate_median=0.006998079996920059,height_range={0.28941128482013667,2.037219621200176},ND2_Turdus_long2.phy.rate_range={0.0010388930433119737,0.03793468545805775},ND2_Turdus_long2.phy.rate_median=0.009267580798046583,ND2_Turdus_long2.phy.rate=0.009909921983621913,height_median=0.8548748944595523,height=0.8760187244319251,posterior=1.0,cytb_Turdus_long2.phy.rate_range={0.0030225352258292713,0.016928218417687418},length=1.1437798385390925,length_median=1.1207252139790513,ND2_Turdus_long2.phy.rate_95%_HPD={0.0026117131198030905,0.017893154320938628},cytb_Turdus_long2.phy.rate=0.007088650117561219,cytb_Turdus_long2.phy.rate_95%_HPD={0.004896061567744329,0.009686501848351051}]:1.1437798385390907)[&height_95%_HPD={1.3858579058109761,2.6313360151723018},length_range={0.8380044244379019,4.198379734080037},length_95%_HPD={1.2872710307889261,2.934093597005318},cytb_Turdus_long2.phy.rate_median=0.006993135127740145,height_range={1.0914724182665019,3.2856615296993006},ND2_Turdus_long2.phy.rate_range={0.00469998527501829,0.04049788205064835},ND2_Turdus_long2.phy.rate_median=0.013662948271188002,ND2_Turdus_long2.phy.rate=0.014140279016759943,height_median=2.0004175016157593,height=2.019798562971016,posterior=1.0,cytb_Turdus_long2.phy.rate_range={0.0027004424653188207,0.01517693241865608},length=2.1419811156093775,length_median=2.1300426477191587,ND2_Turdus_long2.phy.rate_95%_HPD={0.007512596823927402,0.02239719126454675},cytb_Turdus_long2.phy.rate=0.007036095522079492,cytb_Turdus_long2.phy.rate_95%_HPD={0.0049299963432455195,0.009218151958502539}]:2.1419113057854893)[&height_95%_HPD={3.387089739525459,4.897772859044193},length_range={0.04903999497033773,2.483753760259481},length_95%_HPD={0.2756185871614143,1.62295594242255},cytb_Turdus_long2.phy.rate_median=0.00707968069354971,height_range={2.6318616622144404,6.043057534819027},ND2_Turdus_long2.phy.rate_range={0.0015508493193743676,0.050550923527935235},ND2_Turdus_long2.phy.rate_median=0.010480760684777123,ND2_Turdus_long2.phy.rate=0.011310766803476613,height_median=4.154755675284736,height=4.161709868756505,posterior=0.9991112098655704,cytb_Turdus_long2.phy.rate_range={0.002879219297066078,0.024094784404720043},length=0.9123412082831582,length_median=0.8755092612045372,ND2_Turdus_long2.phy.rate_95%_HPD={0.002433934723539342,0.020951229875748344},cytb_Turdus_long2.phy.rate=0.007295573539584381,cytb_Turdus_long2.phy.rate_95%_HPD={0.00495921590395152,0.01005490727505463}]:0.8374942292201286,25[&height_95%_HPD={0.0,1.7763568394002505E-15},length_range={3.3804644325001676,7.658514803380935},length_95%_HPD={4.175381088202404,6.317389925148283},cytb_Turdus_long2.phy.rate_median=0.007075639531748698,height_range={0.0,3.552713678800501E-15},ND2_Turdus_long2.phy.rate_range={0.0013456715439748412,0.06984489798300647},ND2_Turdus_long2.phy.rate_median=0.012324920574129537,ND2_Turdus_long2.phy.rate=0.01442429423275832,height_median=1.7763568394002505E-15,height=1.3517560461584287E-15,cytb_Turdus_long2.phy.rate_range={0.004048046720070559,0.012264643058044478},length=5.140075274770586,length_median=5.069997646059553,ND2_Turdus_long2.phy.rate_95%_HPD={0.002297539757060739,0.03143198144151179},cytb_Turdus_long2.phy.rate=0.00719993410141625,cytb_Turdus_long2.phy.rate_95%_HPD={0.005519172592197018,0.009146822186421332}]:4.999204097976632)[&height_95%_HPD={4.2344301549513705,5.832358249333218},length_range={0.019145372041516673,2.1250909284950685},length_95%_HPD={0.2155706857276316,1.335404200826412},cytb_Turdus_long2.phy.rate_median=0.007061467864900016,height_range={3.380464432500169,6.731939249907975},ND2_Turdus_long2.phy.rate_range={0.0011402790716182466,0.05347677832981717},ND2_Turdus_long2.phy.rate_median=0.010389128708705642,ND2_Turdus_long2.phy.rate=0.01129590709165806,height_median=4.985307121767482,height=4.999204097976634,posterior=0.8594600599933341,cytb_Turdus_long2.phy.rate_range={0.003382678861148685,0.0150798824717523},length=0.762536008731436,length_median=0.7351642408563386,ND2_Turdus_long2.phy.rate_95%_HPD={0.0026875172467240955,0.021651645645998894},cytb_Turdus_long2.phy.rate=0.007242686365122648,cytb_Turdus_long2.phy.rate_95%_HPD={0.005043894961900712,0.010004903466833272}]:0.7976060229911353,(((((28[&height_95%_HPD={0.0,3.552713678800501E-15},length_range={0.02512755964577711,0.848008526263818},length_95%_HPD={0.07707782839527891,0.49147133762973605},cytb_Turdus_long2.phy.rate_median=0.007050587901888972,height_range={0.0,5.329070518200751E-15},ND2_Turdus_long2.phy.rate_range={0.0012381911320407128,0.07767428807877169},ND2_Turdus_long2.phy.rate_median=0.012580243311754844,ND2_Turdus_long2.phy.rate=0.014531190876463896,height_median=1.7763568394002505E-15,height=1.3395202807942672E-15,cytb_Turdus_long2.phy.rate_range={0.00308169388123075,0.016402523800865338},length=0.2729001232016182,length_median=0.2601857696186203,ND2_Turdus_long2.phy.rate_95%_HPD={0.0022365949598334893,0.031386007560051644},cytb_Turdus_long2.phy.rate=0.007208963551612583,cytb_Turdus_long2.phy.rate_95%_HPD={0.004599601585861261,0.00964198256623389}]:0.31059411077457805,(29[&height_95%_HPD={0.0,3.552713678800501E-15},length_range={0.01161526177630962,0.8427624461722927},length_95%_HPD={0.04679734693282899,0.4529541118958563},cytb_Turdus_long2.phy.rate_median=0.0070406871617094136,height_range={0.0,5.329070518200751E-15},ND2_Turdus_long2.phy.rate_range={0.0012903336144818567,0.08597133214890615},ND2_Turdus_long2.phy.rate_median=0.012452043750521058,ND2_Turdus_long2.phy.rate=0.014404650973392144,height_median=1.7763568394002505E-15,height=1.3390269031586156E-15,cytb_Turdus_long2.phy.rate_range={0.002613623224483319,0.01736345063593784},length=0.2433549632421858,length_median=0.23209390017202616,ND2_Turdus_long2.phy.rate_95%_HPD={0.00234739073911649,0.03122380643638575},cytb_Turdus_long2.phy.rate=0.007211440126119678,cytb_Turdus_long2.phy.rate_95%_HPD={0.004843313431949086,0.009848899806897845}]:0.1971098962801983,27[&height_95%_HPD={0.0,3.552713678800501E-15},length_range={0.01161526177630962,0.6935992731516047},length_95%_HPD={0.048445474048114424,0.4233206618267697},cytb_Turdus_long2.phy.rate_median=0.006794526700629766,height_range={0.0,5.329070518200751E-15},ND2_Turdus_long2.phy.rate_range={0.0012525913817211518,0.07913343440052414},ND2_Turdus_long2.phy.rate_median=0.012114085007845082,ND2_Turdus_long2.phy.rate=0.013731858875703001,height_median=1.7763568394002505E-15,height=1.3342904778563596E-15,cytb_Turdus_long2.phy.rate_range={0.0021491689596750373,0.014189181594614426},length=0.2210781039228234,length_median=0.2095166837649705,ND2_Turdus_long2.phy.rate_95%_HPD={0.0020124234512100283,0.02836476984904676},cytb_Turdus_long2.phy.rate=0.00669896663008568,cytb_Turdus_long2.phy.rate_95%_HPD={0.004328527694168373,0.00885897184472617}]:0.1971098962801983)[&height_95%_HPD={0.048445474048117276,0.3937742229608592},length_range={1.4063193984392708E-5,0.7072086863007818},length_95%_HPD={1.4063193984392708E-5,0.30383688101316475},cytb_Turdus_long2.phy.rate_median=0.006918586631557971,height_range={0.01161526177631167,0.6557529650941589},ND2_Turdus_long2.phy.rate_range={0.0014510171727498047,0.07925875250947093},ND2_Turdus_long2.phy.rate_median=0.01217679235174039,ND2_Turdus_long2.phy.rate=0.014024322340473343,height_median=0.18570927796111647,height=0.19710989628019962,posterior=0.5004999444506166,cytb_Turdus_long2.phy.rate_range={0.002555095960329894,0.014501500857251793},length=0.11894223778773319,length_median=0.09661975028863615,ND2_Turdus_long2.phy.rate_95%_HPD={0.0025588699856970948,0.030630745573356807},cytb_Turdus_long2.phy.rate=0.006888766705816155,cytb_Turdus_long2.phy.rate_95%_HPD={0.004331002185408544,0.009144806142502416}]:0.11348421449437976)[&height_95%_HPD={0.12230217711122293,0.53063843337641},length_range={0.2083550508704906,1.630202162251635},length_95%_HPD={0.36855876778107405,1.1239999587544542},cytb_Turdus_long2.phy.rate_median=0.0073144935454647194,height_range={0.04685854790023569,0.8480085262638184},ND2_Turdus_long2.phy.rate_range={0.0012776910625655253,0.04090358885643752},ND2_Turdus_long2.phy.rate_median=0.010523290656755748,ND2_Turdus_long2.phy.rate=0.0111806016121547,height_median=0.29981994311983584,height=0.3105941107745794,posterior=1.0,cytb_Turdus_long2.phy.rate_range={0.00398199688227808,0.019048218846056005},length=0.7291976867101482,length_median=0.7125181337906393,ND2_Turdus_long2.phy.rate_95%_HPD={0.0032076172695405403,0.02015587876485229},cytb_Turdus_long2.phy.rate=0.007666061889851901,cytb_Turdus_long2.phy.rate_95%_HPD={0.00549328729419989,0.01099488620738687}]:0.7291976867101491,(5[&height_95%_HPD={0.0,3.552713678800501E-15},length_range={0.004084461519802392,0.5636771552207755},length_95%_HPD={0.015941998482079597,0.22480286962006973},cytb_Turdus_long2.phy.rate_median=0.006904300590634981,height_range={0.0,5.329070518200751E-15},ND2_Turdus_long2.phy.rate_range={0.002031192128834883,0.09410974528167235},ND2_Turdus_long2.phy.rate_median=0.01420111195374742,ND2_Turdus_long2.phy.rate=0.016021209352277823,height_median=1.7763568394002505E-15,height=1.341493791336874E-15,cytb_Turdus_long2.phy.rate_range={0.0021418408922260546,0.014411769512241997},length=0.10403069338697565,length_median=0.09279019123506356,ND2_Turdus_long2.phy.rate_95%_HPD={0.0034150939740582842,0.032681334676235026},cytb_Turdus_long2.phy.rate=0.006865121156824783,cytb_Turdus_long2.phy.rate_95%_HPD={0.004343223949492513,0.0090488788871463}]:0.10403069338697576,1[&height_95%_HPD={0.0,3.552713678800501E-15},length_range={0.004084461519802392,0.5636771552207755},length_95%_HPD={0.015941998482079597,0.22480286962006973},cytb_Turdus_long2.phy.rate_median=0.0068856976993533865,height_range={0.0,5.329070518200751E-15},ND2_Turdus_long2.phy.rate_range={0.0013438152125866665,0.06534226407732933},ND2_Turdus_long2.phy.rate_median=0.011547249980031798,ND2_Turdus_long2.phy.rate=0.013022894533756789,height_median=1.7763568394002505E-15,height=1.341493791336874E-15,cytb_Turdus_long2.phy.rate_range={0.002404710533323276,0.014484649051092507},length=0.10403069338697565,length_median=0.09279019123506356,ND2_Turdus_long2.phy.rate_95%_HPD={0.002343320234485217,0.026502851991291945},cytb_Turdus_long2.phy.rate=0.006835820206751263,cytb_Turdus_long2.phy.rate_95%_HPD={0.004255989974217205,0.00906782829242722}]:0.10403069338697576)[&height_95%_HPD={0.015941998482079,0.22480286962007234},length_range={0.3412792029671362,1.874862746265469},length_95%_HPD={0.553168258869029,1.3599281350404444},cytb_Turdus_long2.phy.rate_median=0.006827146474844861,height_range={0.00408446151980435,0.5636771552207787},ND2_Turdus_long2.phy.rate_range={0.001256826177045114,0.026957097521043517},ND2_Turdus_long2.phy.rate_median=0.007575108503258142,ND2_Turdus_long2.phy.rate=0.007977208821389999,height_median=0.09279019123506416,height=0.10403069338697711,posterior=1.0,cytb_Turdus_long2.phy.rate_range={0.0030076064405011723,0.013154844949636948},length=0.9357611040977482,length_median=0.9208462577999992,ND2_Turdus_long2.phy.rate_95%_HPD={0.002822173420746727,0.013685768444706552},cytb_Turdus_long2.phy.rate=0.006744966515872962,cytb_Turdus_long2.phy.rate_95%_HPD={0.0046194866886526105,0.009060945353872672}]:0.9357611040977513)[&height_95%_HPD={0.6597349965426602,1.4425699845948436},length_range={0.4807780274399387,2.553742683201394},length_95%_HPD={0.7899590356235209,2.0015357074219144},cytb_Turdus_long2.phy.rate_median=0.007245184361634534,height_range={0.45571121793329006,2.019889442335119},ND2_Turdus_long2.phy.rate_range={0.0019569794279427244,0.02843134087757603},ND2_Turdus_long2.phy.rate_median=0.007986354262280402,ND2_Turdus_long2.phy.rate=0.008393360940579575,height_median=1.0231751968203913,height=1.0397917974847284,posterior=1.0,cytb_Turdus_long2.phy.rate_range={0.003628926079061594,0.01660898475508938},length=1.3849077041190703,length_median=1.371717548812316,ND2_Turdus_long2.phy.rate_95%_HPD={0.003569471099250753,0.014347649991382709},cytb_Turdus_long2.phy.rate=0.00750459786486499,cytb_Turdus_long2.phy.rate_95%_HPD={0.005228805199957512,0.010143716788366848}]:1.384907704119063,30[&height_95%_HPD={0.0,1.7763568394002505E-15},length_range={1.404905297020106,3.8428749750256697},length_95%_HPD={1.8257574412610225,3.0712537242648597},cytb_Turdus_long2.phy.rate_median=0.007466750843513892,height_range={0.0,5.329070518200751E-15},ND2_Turdus_long2.phy.rate_range={0.00579425032273599,0.027921081177704497},ND2_Turdus_long2.phy.rate_median=0.013119068921584001,ND2_Turdus_long2.phy.rate=0.013403514144389056,height_median=1.7763568394002505E-15,height=1.3472169719104333E-15,cytb_Turdus_long2.phy.rate_range={0.004395353936252832,0.017279904756463904},length=2.4246995016037904,length_median=2.4108985560433496,ND2_Turdus_long2.phy.rate_95%_HPD={0.00844080651723242,0.019298495066239065},cytb_Turdus_long2.phy.rate=0.007779018643159014,cytb_Turdus_long2.phy.rate_95%_HPD={0.005604399164439619,0.01049387327895936}]:2.42469950160379)[&height_95%_HPD={1.8257574412610236,3.071253724264862},length_range={0.7708158811488328,3.301322210383635},length_95%_HPD={1.1281188013464756,2.543588332874681},cytb_Turdus_long2.phy.rate_median=0.007638522319882996,height_range={1.4049052970201057,3.842874975025671},ND2_Turdus_long2.phy.rate_range={0.002661320661238153,0.025727008426886758},ND2_Turdus_long2.phy.rate_median=0.009774901485904736,ND2_Turdus_long2.phy.rate=0.010154539463306798,height_median=2.4108985560433513,height=2.4246995016037913,posterior=1.0,cytb_Turdus_long2.phy.rate_range={0.0043689542289809,0.018661868426242668},length=1.847731223336167,length_median=1.8332797732029857,ND2_Turdus_long2.phy.rate_95%_HPD={0.0049386977054803015,0.016072321608483073},cytb_Turdus_long2.phy.rate=0.008034182968192673,cytb_Turdus_long2.phy.rate_95%_HPD={0.005773644467422553,0.011178485991154712}]:1.9175719944259968,(23[&height_95%_HPD={0.0,1.7763568394002505E-15},length_range={2.297885318913967,6.080605868256088},length_95%_HPD={3.111880964571549,4.800702066796081},cytb_Turdus_long2.phy.rate_median=0.006708327460772748,height_range={0.0,5.329070518200751E-15},ND2_Turdus_long2.phy.rate_range={0.00308942268122202,0.01548171362492401},ND2_Turdus_long2.phy.rate_median=0.007214515921161631,ND2_Turdus_long2.phy.rate=0.007341578782868553,height_median=1.7763568394002505E-15,height=1.351262668522777E-15,cytb_Turdus_long2.phy.rate_range={0.0032516585171778996,0.012246453179724776},length=3.9873251473320326,length_median=3.980404628811254,ND2_Turdus_long2.phy.rate_95%_HPD={0.00448731734062101,0.01054567443258745},cytb_Turdus_long2.phy.rate=0.006611952997814469,cytb_Turdus_long2.phy.rate_95%_HPD={0.004726119045078967,0.00826256655856618}]:3.862273098837676,(26[&height_95%_HPD={0.0,3.552713678800501E-15},length_range={0.635282223448614,3.5042230050107994},length_95%_HPD={0.9939035525024552,2.360179742150767},cytb_Turdus_long2.phy.rate_median=0.006911542453928313,height_range={0.0,5.329070518200751E-15},ND2_Turdus_long2.phy.rate_range={0.0016109221842222589,0.07503391438068838},ND2_Turdus_long2.phy.rate_median=0.012423521595281045,ND2_Turdus_long2.phy.rate=0.0145834538276031,height_median=1.7763568394002505E-15,height=1.3597487638559855E-15,cytb_Turdus_long2.phy.rate_range={0.002337223398206082,0.014256075396423727},length=1.6480038459443282,length_median=1.6280283790125325,ND2_Turdus_long2.phy.rate_95%_HPD={0.0020235763785072815,0.03174380343321977},cytb_Turdus_long2.phy.rate=0.006883702070687899,cytb_Turdus_long2.phy.rate_95%_HPD={0.004686676606616112,0.009063001902975393}]:1.648003845944328,(9[&height_95%_HPD={0.0,3.552713678800501E-15},length_range={0.0015134398000883438,0.7237514931694523},length_95%_HPD={0.0015134398000883438,0.31714198434705754},cytb_Turdus_long2.phy.rate_median=0.00697397303391757,height_range={0.0,5.329070518200751E-15},ND2_Turdus_long2.phy.rate_range={0.0010513862520472367,0.07645942328572645},ND2_Turdus_long2.phy.rate_median=0.01230520016390737,ND2_Turdus_long2.phy.rate=0.014308795599637932,height_median=1.7763568394002505E-15,height=1.3637944604683292E-15,cytb_Turdus_long2.phy.rate_range={0.002899076327332101,0.01632415969935859},length=0.13399536000641463,length_median=0.11295445350137684,ND2_Turdus_long2.phy.rate_95%_HPD={0.002254918495131673,0.031055067139445988},cytb_Turdus_long2.phy.rate=0.007013823187758185,cytb_Turdus_long2.phy.rate_95%_HPD={0.004583241137211593,0.009386858484575244}]:0.13399536000641477,8[&height_95%_HPD={0.0,3.552713678800501E-15},length_range={0.0015134398000883438,0.7237514931694523},length_95%_HPD={0.0015134398000883438,0.31714198434705754},cytb_Turdus_long2.phy.rate_median=0.006885308566357472,height_range={0.0,5.329070518200751E-15},ND2_Turdus_long2.phy.rate_range={0.0012462209941300918,0.10233425583899199},ND2_Turdus_long2.phy.rate_median=0.011976556658144968,ND2_Turdus_long2.phy.rate=0.01384863883279461,height_median=1.7763568394002505E-15,height=1.3637944604683292E-15,cytb_Turdus_long2.phy.rate_range={0.0019001970559438452,0.01573904307356109},length=0.13399536000641463,length_median=0.11295445350137684,ND2_Turdus_long2.phy.rate_95%_HPD={0.0025863948307020667,0.02968049505184499},cytb_Turdus_long2.phy.rate=0.006834999397752858,cytb_Turdus_long2.phy.rate_95%_HPD={0.004360978277449631,0.0090762086916297}]:0.13399536000641477)[&height_95%_HPD={0.0015134398000888893,0.3171419843470584},length_range={0.42597444203761675,3.4309470595084837},length_95%_HPD={0.8833387418861093,2.2529356251758474},cytb_Turdus_long2.phy.rate_median=0.006981472021813875,height_range={0.0015134398000888893,0.723751493169452},ND2_Turdus_long2.phy.rate_range={0.001234067676702752,0.03423415851637285},ND2_Turdus_long2.phy.rate_median=0.00899889174705063,ND2_Turdus_long2.phy.rate=0.00950511416190684,height_median=0.1129544535013789,height=0.13399536000641613,posterior=1.0,cytb_Turdus_long2.phy.rate_range={0.0030208622082080264,0.015417946188143752},length=1.5140084859379164,length_median=1.4911256524447252,ND2_Turdus_long2.phy.rate_95%_HPD={0.0026406881876951402,0.016853967516843572},cytb_Turdus_long2.phy.rate=0.007051502890383,cytb_Turdus_long2.phy.rate_95%_HPD={0.004814528820535673,0.009313403862183253}]:1.5140084859379133)[&height_95%_HPD={0.9939035525024575,2.360179742150768},length_range={0.5180091580349635,4.787043765865395},length_95%_HPD={1.3442597502990592,3.1007244461426966},cytb_Turdus_long2.phy.rate_median=0.006913214655057704,height_range={0.6352822234486144,3.504223005010801},ND2_Turdus_long2.phy.rate_range={9.638723650262135E-4,0.029135700084976516},ND2_Turdus_long2.phy.rate_median=0.008127103737817607,ND2_Turdus_long2.phy.rate=0.00841990944834262,height_median=1.6280283790125338,height=1.6480038459443294,posterior=1.0,cytb_Turdus_long2.phy.rate_range={0.0030189385137728997,0.017734848290817666},length=2.2455788435724786,length_median=2.2366485508319265,ND2_Turdus_long2.phy.rate_95%_HPD={0.0030062503457366388,0.014309349605053524},cytb_Turdus_long2.phy.rate=0.006917548116135182,cytb_Turdus_long2.phy.rate_95%_HPD={0.004600951779696225,0.00895338632663014}]:2.214269252893348)[&height_95%_HPD={3.0732819526553605,4.599422304013035},length_range={0.005807975220549544,1.9868414335470588},length_95%_HPD={0.09373533639906872,0.9951277113456127},cytb_Turdus_long2.phy.rate_median=0.006799079068982982,height_range={2.29788531891397,5.43463606730603},ND2_Turdus_long2.phy.rate_range={0.0018617480064921387,0.06765211399970791},ND2_Turdus_long2.phy.rate_median=0.01255289498351763,ND2_Turdus_long2.phy.rate=0.014194061253710406,height_median=3.8560238204475974,height=3.862273098837677,posterior=0.7221419842239751,cytb_Turdus_long2.phy.rate_range={0.00235433304712121,0.01605439395083815},length=0.49283620167836295,length_median=0.45091034810530295,ND2_Turdus_long2.phy.rate_95%_HPD={0.0041014142225546555,0.029544511909434683},cytb_Turdus_long2.phy.rate=0.0066770168713112515,cytb_Turdus_long2.phy.rate_95%_HPD={0.0042093136018045135,0.008665139344781848}]:0.4799983971921109)[&height_95%_HPD={3.6386368824991093,5.037376901932882},length_range={0.014263733257064537,1.9338990299911742},length_95%_HPD={0.11932447680228098,1.020914696509081},cytb_Turdus_long2.phy.rate_median=0.007017655893003429,height_range={2.9495749328113696,5.544661696731541},ND2_Turdus_long2.phy.rate_range={8.999652716528816E-4,0.04967810353636315},ND2_Turdus_long2.phy.rate_median=0.00816626678447165,ND2_Turdus_long2.phy.rate=0.009040357016710548,height_median=4.339045036222366,height=4.342271496029788,posterior=0.9483390734362849,cytb_Turdus_long2.phy.rate_range={0.0029569546382481743,0.018708367572861852},length=0.5315131695309954,length_median=0.5017021754525559,ND2_Turdus_long2.phy.rate_95%_HPD={0.002459696612396176,0.01789283701671892},cytb_Turdus_long2.phy.rate=0.007168770672469449,cytb_Turdus_long2.phy.rate_95%_HPD={0.004851643005224308,0.00977050152725873}]:0.538832272426176,((((13[&height_95%_HPD={0.0,3.552713678800501E-15},length_range={0.01439777785455686,1.1934547601331738},length_95%_HPD={0.052857865216398126,0.5517754119704865},cytb_Turdus_long2.phy.rate_median=0.007034397942888484,height_range={0.0,5.329070518200751E-15},ND2_Turdus_long2.phy.rate_range={0.0014075137608415573,0.07226674721072082},ND2_Turdus_long2.phy.rate_median=0.01220049184926702,ND2_Turdus_long2.phy.rate=0.013730354737069931,height_median=1.7763568394002505E-15,height=1.3440593550422625E-15,cytb_Turdus_long2.phy.rate_range={0.0031782581951658286,0.015594883419575184},length=0.27580415020735916,length_median=0.2531017614483935,ND2_Turdus_long2.phy.rate_95%_HPD={0.002619554494767933,0.02858865763362906},cytb_Turdus_long2.phy.rate=0.0071849251408768215,cytb_Turdus_long2.phy.rate_95%_HPD={0.00482179511600407,0.009708464287816621}]:0.275804150207359,12[&height_95%_HPD={0.0,3.552713678800501E-15},length_range={0.01439777785455686,1.1934547601331738},length_95%_HPD={0.052857865216398126,0.5517754119704865},cytb_Turdus_long2.phy.rate_median=0.006766818230833763,height_range={0.0,5.329070518200751E-15},ND2_Turdus_long2.phy.rate_range={0.0014406008161305364,0.07471491850708614},ND2_Turdus_long2.phy.rate_median=0.012425258897548374,ND2_Turdus_long2.phy.rate=0.014468818260724596,height_median=1.7763568394002505E-15,height=1.3440593550422625E-15,cytb_Turdus_long2.phy.rate_range={0.0019992920401187934,0.015111013071879864},length=0.27580415020735916,length_median=0.2531017614483935,ND2_Turdus_long2.phy.rate_95%_HPD={0.002150904773693907,0.031963653798195976},cytb_Turdus_long2.phy.rate=0.006654282588360933,cytb_Turdus_long2.phy.rate_95%_HPD={0.004318029163704664,0.008954191693861755}]:0.275804150207359)[&height_95%_HPD={0.05285786521640112,0.5517754119704872},length_range={0.17804649906233916,2.1860286839790146},length_95%_HPD={0.5498446918214115,1.5616201914345589},cytb_Turdus_long2.phy.rate_median=0.006937460513335162,height_range={0.014397777854556537,1.1934547601331769},ND2_Turdus_long2.phy.rate_range={0.0012822877621284198,0.038643324158385936},ND2_Turdus_long2.phy.rate_median=0.010523295213956204,ND2_Turdus_long2.phy.rate=0.01097468452569408,height_median=0.253101761448395,height=0.2758041502073603,posterior=1.0,cytb_Turdus_long2.phy.rate_range={0.0027553510714341603,0.014571069091418497},length=1.0566056308176313,length_median=1.045401621362271,ND2_Turdus_long2.phy.rate_95%_HPD={0.004068781347742958,0.019287141376454625},cytb_Turdus_long2.phy.rate=0.00694951891413882,cytb_Turdus_long2.phy.rate_95%_HPD={0.004615152034368241,0.00929922901422292}]:1.0925957149385412,(22[&height_95%_HPD={0.0,3.552713678800501E-15},length_range={1.5048956790009944E-4,2.471723180173326},length_95%_HPD={1.5048956790009944E-4,1.4314903231746887},cytb_Turdus_long2.phy.rate_median=0.007110274013114525,height_range={0.0,5.329070518200751E-15},ND2_Turdus_long2.phy.rate_range={9.880228791586875E-4,0.0719072183486221},ND2_Turdus_long2.phy.rate_median=0.012420483324181815,ND2_Turdus_long2.phy.rate=0.014439510612667518,height_median=1.7763568394002505E-15,height=1.3439606795151323E-15,cytb_Turdus_long2.phy.rate_range={0.00333153765066859,0.016114819264407835},length=0.7378346108100977,length_median=0.7555375973973653,ND2_Turdus_long2.phy.rate_95%_HPD={0.002221838273489082,0.030924570897919206},cytb_Turdus_long2.phy.rate=0.007340434483640152,cytb_Turdus_long2.phy.rate_95%_HPD={0.004904018642154151,0.010096747273052535}]:0.9151219775940447,(15[&height_95%_HPD={0.0,3.552713678800501E-15},length_range={1.5048956790009944E-4,2.417795294941774},length_95%_HPD={0.002152194318443562,1.0522927256597074},cytb_Turdus_long2.phy.rate_median=0.006971219713373744,height_range={0.0,5.329070518200751E-15},ND2_Turdus_long2.phy.rate_range={0.0012903336144818567,0.06679936417920203},ND2_Turdus_long2.phy.rate_median=0.012219027801560823,ND2_Turdus_long2.phy.rate=0.013767402575351547,height_median=1.7763568394002505E-15,height=1.3486971048173883E-15,cytb_Turdus_long2.phy.rate_range={0.0018566033102771677,0.01597836020309556},length=0.535687671729263,length_median=0.5146553910859843,ND2_Turdus_long2.phy.rate_95%_HPD={0.0025511381698064273,0.02728404264098044},cytb_Turdus_long2.phy.rate=0.0070034959048995045,cytb_Turdus_long2.phy.rate_95%_HPD={0.004619869982457945,0.009655327694456765}]:0.5710159055758555,21[&height_95%_HPD={0.0,3.552713678800501E-15},length_range={0.06564934046071269,1.8911492446565048},length_95%_HPD={0.2016742017167736,1.2186368948484967},cytb_Turdus_long2.phy.rate_median=0.006902858445683202,height_range={0.0,5.329070518200751E-15},ND2_Turdus_long2.phy.rate_range={0.001744113197243218,0.04240216720598619},ND2_Turdus_long2.phy.rate_median=0.008585761420440381,ND2_Turdus_long2.phy.rate=0.009402596442362337,height_median=1.7763568394002505E-15,height=1.3482037271817366E-15,cytb_Turdus_long2.phy.rate_range={0.0028725671743982098,0.014067886929338715},length=0.7329156581424772,length_median=0.7344213401912643,ND2_Turdus_long2.phy.rate_95%_HPD={0.002716435370046327,0.017892812358258754},cytb_Turdus_long2.phy.rate=0.006858083954379156,cytb_Turdus_long2.phy.rate_95%_HPD={0.0044469417575924465,0.009055105240280296}]:0.5710159055758555)[&posterior=0.46561493167425844]:0.3441060720181892)[&height_95%_HPD={0.509731149224951,1.3231613834980216},length_range={0.0029086279591465924,1.4554679780687054},length_95%_HPD={0.0902710549004726,0.850933434664012},cytb_Turdus_long2.phy.rate_median=0.006964005144666645,height_range={0.3220991298303737,2.125148623250549},ND2_Turdus_long2.phy.rate_range={0.0016834056856791725,0.06585986509059397},ND2_Turdus_long2.phy.rate_median=0.010820377819307453,ND2_Turdus_long2.phy.rate=0.01196333264553283,height_median=0.8984686480785591,height=0.915121977594046,posterior=0.8840128874569493,cytb_Turdus_long2.phy.rate_range={0.0031290107913540207,0.015365044029386411},length=0.4467804378155575,length_median=0.4257191663431199,ND2_Turdus_long2.phy.rate_95%_HPD={0.0028005523287883277,0.023580668089702536},cytb_Turdus_long2.phy.rate=0.007021773224545023,cytb_Turdus_long2.phy.rate_95%_HPD={0.004550980640623665,0.009468130122193236}]:0.4532778875518555)[&height_95%_HPD={0.9311761371745675,1.880355494668997},length_range={0.3297637485988345,3.1239180590512787},length_95%_HPD={0.7115239483653082,2.210582520146657},cytb_Turdus_long2.phy.rate_median=0.007001512742691297,height_range={0.6660036741749487,2.4717231801733277},ND2_Turdus_long2.phy.rate_range={0.001656251326185942,0.039744688063469015},ND2_Turdus_long2.phy.rate_median=0.008542408894969699,ND2_Turdus_long2.phy.rate=0.00902758974671429,height_median=1.3495791173478047,height=1.3683998651459015,posterior=0.9995556049327853,cytb_Turdus_long2.phy.rate_range={0.0032628555047993614,0.014864282334273107},length=1.482804229519369,length_median=1.4630099824818532,ND2_Turdus_long2.phy.rate_95%_HPD={0.002580276725688797,0.01610389011555958},cytb_Turdus_long2.phy.rate=0.007094521120396776,cytb_Turdus_long2.phy.rate_95%_HPD={0.004951772322800736,0.009600849639686422}]:1.4827135483099532,24[&height_95%_HPD={0.0,1.7763568394002505E-15},length_range={0.09160683007877128,4.443002564308242},length_95%_HPD={2.108366126318721,3.622912072699528},cytb_Turdus_long2.phy.rate_median=0.0069787594499072896,height_range={0.0,5.329070518200751E-15},ND2_Turdus_long2.phy.rate_range={0.0012814739951034471,0.08277571093533015},ND2_Turdus_long2.phy.rate_median=0.012476664317064443,ND2_Turdus_long2.phy.rate=0.014415955145100667,height_median=1.7763568394002505E-15,height=1.3521507482669499E-15,cytb_Turdus_long2.phy.rate_range={0.0034373939109949188,0.01426914862620643},length=2.85045942807435,length_median=2.840212876438951,ND2_Turdus_long2.phy.rate_95%_HPD={0.002300123218363783,0.03177117447129441},cytb_Turdus_long2.phy.rate=0.007019348669722039,cytb_Turdus_long2.phy.rate_95%_HPD={0.00501514680315158,0.00904110149375719}]:2.8511134134558533)[&height_95%_HPD={2.108840306171441,3.6219395760920765},length_range={0.27312124881093025,3.2666443987916876},length_95%_HPD={0.7697450211589003,2.386060782551477},cytb_Turdus_long2.phy.rate_median=0.006974210963147427,height_range={1.5824642909265378,4.443002564308244},ND2_Turdus_long2.phy.rate_range={0.0014279942038935341,0.034323862206773},ND2_Turdus_long2.phy.rate_median=0.008488091081347252,ND2_Turdus_long2.phy.rate=0.008903276431393884,height_median=2.840241060832776,height=2.8511134134558547,posterior=1.0,cytb_Turdus_long2.phy.rate_range={0.0031723874362823883,0.018661868426242668},length=1.5550326361037172,length_median=1.5361880833121644,ND2_Turdus_long2.phy.rate_95%_HPD={0.002662729382144462,0.015757863435717005},cytb_Turdus_long2.phy.rate=0.0070359553797093586,cytb_Turdus_long2.phy.rate_95%_HPD={0.004821747276861824,0.00946331543022736}]:1.5531975119141799,(18[&height_95%_HPD={0.0,3.552713678800501E-15},length_range={4.785929863768039E-4,0.7611399793091472},length_95%_HPD={0.0043046785277920906,0.28325010234853304},cytb_Turdus_long2.phy.rate_median=0.006874045864682155,height_range={0.0,5.329070518200751E-15},ND2_Turdus_long2.phy.rate_range={7.991015868034094E-4,0.07913343440052414},ND2_Turdus_long2.phy.rate_median=0.012435319763372046,ND2_Turdus_long2.phy.rate=0.014460214989378677,height_median=1.7763568394002505E-15,height=1.3665573752279786E-15,cytb_Turdus_long2.phy.rate_range={0.0018566033102771677,0.014583088460500089},length=0.11703795505127017,length_median=0.09701012316148394,ND2_Turdus_long2.phy.rate_95%_HPD={0.0019361579358047347,0.03128415150493373},cytb_Turdus_long2.phy.rate=0.006830231051469389,cytb_Turdus_long2.phy.rate_95%_HPD={0.004275671106279323,0.009062515419806377}]:0.11703795505127028,4[&height_95%_HPD={0.0,3.552713678800501E-15},length_range={4.785929863768039E-4,0.7611399793091472},length_95%_HPD={0.0043046785277920906,0.28325010234853304},cytb_Turdus_long2.phy.rate_median=0.006974633205348599,height_range={0.0,5.329070518200751E-15},ND2_Turdus_long2.phy.rate_range={0.0013095913127898955,0.07586691682397279},ND2_Turdus_long2.phy.rate_median=0.012321638978664272,ND2_Turdus_long2.phy.rate=0.014344845834606086,height_median=1.7763568394002505E-15,height=1.3665573752279786E-15,cytb_Turdus_long2.phy.rate_range={0.0025209946582295077,0.014844826550436686},length=0.11703795505127017,length_median=0.09701012316148394,ND2_Turdus_long2.phy.rate_95%_HPD={0.002450657934258954,0.031448197194979016},cytb_Turdus_long2.phy.rate=0.0070020236136970285,cytb_Turdus_long2.phy.rate_95%_HPD={0.004610352835607329,0.009439137227410828}]:0.11703795505127028)[&height_95%_HPD={0.004304678527791594,0.28325010234853387},length_range={2.2263763348189776,6.387081406338686},length_95%_HPD={3.4394338469339387,5.106928986148755},cytb_Turdus_long2.phy.rate_median=0.008360560954947135,height_range={4.785929863775351E-4,0.7611399793091476},ND2_Turdus_long2.phy.rate_range={0.0029296044540341255,0.022241456887850213},ND2_Turdus_long2.phy.rate_median=0.009024043586591046,ND2_Turdus_long2.phy.rate=0.009166980041440835,height_median=0.09701012316148372,height=0.11703795505127164,posterior=1.0,cytb_Turdus_long2.phy.rate_range={0.00557093231240432,0.016328230576927786},length=4.272491888526035,length_median=4.278956253186558,ND2_Turdus_long2.phy.rate_95%_HPD={0.005955793749358401,0.012953829700011679},cytb_Turdus_long2.phy.rate=0.008659058727043468,cytb_Turdus_long2.phy.rate_95%_HPD={0.006508406274429649,0.011784128483168723}]:4.287272970318763)[&height_95%_HPD={3.6414620720609996,5.137531095217157},length_range={0.055001500105882783,1.4969255384880973},length_95%_HPD={0.11376887175605876,0.898229811733664},cytb_Turdus_long2.phy.rate_median=0.00685214666936852,height_range={2.9415948681954553,6.396927802649566},ND2_Turdus_long2.phy.rate_range={0.003483958911293768,0.08149689815722558},ND2_Turdus_long2.phy.rate_median=0.015717746760289097,ND2_Turdus_long2.phy.rate=0.01763979567651328,height_median=4.403264177021455,height=4.4043109253700345,posterior=0.9377846905899344,cytb_Turdus_long2.phy.rate_range={0.0029312548252100057,0.01559847184764545},length=0.4734205379542248,length_median=0.44365390427691054,ND2_Turdus_long2.phy.rate_95%_HPD={0.005052808439702313,0.035018158055772894},cytb_Turdus_long2.phy.rate=0.0067753623938547995,cytb_Turdus_long2.phy.rate_95%_HPD={0.0044609346767822975,0.00909314744631012}]:0.4767928430859296)[&height_95%_HPD={4.17575317458337,5.562607176722609},length_range={0.18102861888277655,2.3985297041351883},length_95%_HPD={0.31189589807739004,1.4007495015557412},cytb_Turdus_long2.phy.rate_median=0.007117871294798702,height_range={3.462867495762816,6.6580345418795055},ND2_Turdus_long2.phy.rate_range={0.0016817648695472399,0.039775564682526535},ND2_Turdus_long2.phy.rate_median=0.008672949586628884,ND2_Turdus_long2.phy.rate=0.009383624761070115,height_median=4.881680437859469,height=4.881103768455964,posterior=1.0,cytb_Turdus_long2.phy.rate_range={0.0032728448854419476,0.01597836020309556},length=0.8471021987692134,length_median=0.8168812080898267,ND2_Turdus_long2.phy.rate_95%_HPD={0.002823270063910523,0.01733637659216854},cytb_Turdus_long2.phy.rate=0.007334888869306314,cytb_Turdus_long2.phy.rate_95%_HPD={0.004991391001714885,0.01012466281467526}]:0.9157063525118048)[&height_95%_HPD={5.007283783375252,6.5879155306716255},length_range={0.04662199042382298,2.6061099603063225},length_95%_HPD={0.25865868726985575,1.4554615651429534},cytb_Turdus_long2.phy.rate_median=0.007192818733524063,height_range={4.008810802552821,7.658514803380935},ND2_Turdus_long2.phy.rate_range={0.0015121582269644327,0.04875140483872892},ND2_Turdus_long2.phy.rate_median=0.009611539897555945,ND2_Turdus_long2.phy.rate=0.010439344350366702,height_median=5.783588530075659,height=5.796810120967769,posterior=0.999666703699589,cytb_Turdus_long2.phy.rate_range={0.0038329924903701467,0.016631489019164544},length=0.8231172777252138,length_median=0.7899899290245815,ND2_Turdus_long2.phy.rate_95%_HPD={0.0024990317471834146,0.01995437831327672},cytb_Turdus_long2.phy.rate=0.007496034326876848,cytb_Turdus_long2.phy.rate_95%_HPD={0.005059555956590444,0.010470393225878267}]:0.7689572515854293,19[&height_95%_HPD={0.0,1.7763568394002505E-15},length_range={3.531586021963359,8.622576959382164},length_95%_HPD={5.527630940786983,7.491638949161539},cytb_Turdus_long2.phy.rate_median=0.006750638187104462,height_range={0.0,3.552713678800501E-15},ND2_Turdus_long2.phy.rate_range={0.0012303416270523062,0.0803700677426196},ND2_Turdus_long2.phy.rate_median=0.0123860830090642,ND2_Turdus_long2.phy.rate=0.01443812613266559,height_median=1.7763568394002505E-15,height=1.3523480993212106E-15,cytb_Turdus_long2.phy.rate_range={0.003884131974938582,0.012292230535449289},length=6.523565531419506,length_median=6.521228422042948,ND2_Turdus_long2.phy.rate_95%_HPD={0.0017472264997303282,0.031006569283175085},cytb_Turdus_long2.phy.rate=0.006690814163959873,cytb_Turdus_long2.phy.rate_95%_HPD={0.005037649948616979,0.008169360478048122}]:6.565767372553196)[&height_95%_HPD={5.698467507069211,7.4916389491615405},length_range={0.004448029490436767,2.505749982915491},length_95%_HPD={0.1248184336018543,1.2469061813527826},cytb_Turdus_long2.phy.rate_median=0.007115368758638168,height_range={4.92672777671606,8.54055191787111},ND2_Turdus_long2.phy.rate_range={0.0012661974509807416,0.06131145591395164},ND2_Turdus_long2.phy.rate_median=0.00970257397462007,ND2_Turdus_long2.phy.rate=0.01072838950947827,height_median=6.552759849561198,height=6.565767372553198,posterior=0.8589045661593157,cytb_Turdus_long2.phy.rate_range={0.002846209770963835,0.017734848290817666},length=0.6526298584031259,length_median=0.6104146138044575,ND2_Turdus_long2.phy.rate_95%_HPD={0.0025472301654953407,0.021185885500157542},cytb_Turdus_long2.phy.rate=0.007351276786389074,cytb_Turdus_long2.phy.rate_95%_HPD={0.004956330046270846,0.010170109268316017}]:0.6451175211039661)[&height_95%_HPD={6.21767295503697,8.257584398781352},length_range={0.01805342053972403,2.7608886597660263},length_95%_HPD={0.19516081572470423,1.4901550736549627},cytb_Turdus_long2.phy.rate_median=0.006939425453689791,height_range={5.343747447556005,9.51781519185044},ND2_Turdus_long2.phy.rate_range={0.0024539766531167695,0.07755151830747029},ND2_Turdus_long2.phy.rate_median=0.015139985158623116,ND2_Turdus_long2.phy.rate=0.01700654170839713,height_median=7.186348840029735,height=7.210884893657164,posterior=0.5361626485946006,cytb_Turdus_long2.phy.rate_range={0.0029712695037349777,0.0159716952316799},length=0.7980771447480408,length_median=0.7447335982519001,ND2_Turdus_long2.phy.rate_95%_HPD={0.005189163477824049,0.03372834697112168},cytb_Turdus_long2.phy.rate=0.0069343663279284335,cytb_Turdus_long2.phy.rate_95%_HPD={0.004693383004400892,0.009366824042756478}]:0.8353574011460179)[&height_95%_HPD={6.893675529364876,9.264360411778698},length_range={0.017791926181088158,7.165252001827229},length_95%_HPD={1.1219748073096092,4.391155130005733},cytb_Turdus_long2.phy.rate_median=0.006961652197617813,height_range={5.743924971440205,10.954442943584946},ND2_Turdus_long2.phy.rate_range={0.001425564837148691,0.05668381010632481},ND2_Turdus_long2.phy.rate_median=0.01334325976164721,ND2_Turdus_long2.phy.rate=0.013955478146979994,height_median=8.005327881436553,height=8.046242294803182,posterior=0.9978891234307299,cytb_Turdus_long2.phy.rate_range={0.002132048741954941,0.024094784404720043},length=2.8343906401252483,length_median=2.8206945713432967,ND2_Turdus_long2.phy.rate_95%_HPD={0.004051686389822243,0.024533315092705107},cytb_Turdus_long2.phy.rate=0.006991674193478827,cytb_Turdus_long2.phy.rate_95%_HPD={0.0045143970120934,0.009281965485258701}]:2.89240840499855)[&height_95%_HPD={9.255539570191916,12.771561608709977},height_median=10.911188930419632,height=10.938650699801732,posterior=1.0,height_range={7.061857537527502,15.624192925144518},length=0.0];
End;
