# Supplementary material for: The formation of the Indo-Pacific montane avifauna
Source: Nat Commun. 2023 Dec 11;14:8215. doi: 10.1038/s41467-023-43964-y (PMC10713610; doi:10.1038/s41467-023-43964-y)
Supplement: Supplementary file 6 — Supplementary Data 3 [file 41467_2023_43964_MOESM6_ESM.zip › 13_Muscicapidae_A.tre]

#NEXUS

Begin taxa;
	Dimensions ntax=8;
	Taxlabels
		Alethe_poliocephala_AMNH_PRS1987
		Cyanoptila_cumatilis_unknown
		Cyanoptila_cyanomelaena_DZUG_U307
		Eumyias_albicaudatus_voucher_51066
		Eumyias_indigo_DZUG_U2150
		Eumyias_panayensis_DZUG_U324
		Eumyias_thalassina_BMNH_A2000_8_33
		Rhinomyias_additus_ZMUC_133501
		;
End;

Begin trees;
	Translate
		1 Alethe_poliocephala_AMNH_PRS1987,
		2 Cyanoptila_cumatilis_unknown,
		3 Cyanoptila_cyanomelaena_DZUG_U307,
		4 Eumyias_albicaudatus_voucher_51066,
		5 Eumyias_indigo_DZUG_U2150,
		6 Eumyias_panayensis_DZUG_U324,
		7 Eumyias_thalassina_BMNH_A2000_8_33,
		8 Rhinomyias_additus_ZMUC_133501
		;
tree TREE1 = [&R] (((2[&rate_range={0.0019945707220621017,0.020785044473840348},height_95%_HPD={0.0,1.7763568394002505E-15},length_range={1.9129318012459626,17.233361418298838},height_median=0.0,length_95%_HPD={3.0190004982812173,6.854956246043687},height=1.6607091216035006E-16,rate=0.007774046869550199,height_range={0.0,5.329070518200751E-15},rate_median=0.007463302889077466,length=4.857683381804721,length_median=4.726312798911355,rate_95%_HPD={0.004956277027836935,0.011387509002245163}]:4.853590516405437,3[&rate_range={0.0019945707220621017,0.01858807416957966},height_95%_HPD={0.0,1.7763568394002505E-15},length_range={1.9129318012459626,17.233361418298838},height_median=0.0,length_95%_HPD={3.0190004982812173,6.854956246043687},height=1.6607091216035006E-16,rate=0.007064362734789578,height_range={0.0,5.329070518200751E-15},rate_median=0.006991229825263052,length=4.857840396013374,length_median=4.726312798911355,rate_95%_HPD={0.0041875614557839,0.009822272251147735}]:4.853590516405437)[&height_95%_HPD={3.0336341259117416,6.854956246043688},length_range={0.2569810147122187,13.068332003322809},length_95%_HPD={1.870121613394092,5.540253401865682},height_range={1.9129318012459624,17.233361418298838},rate_95%_HPD={0.004083339856041914,0.011099939513187586},rate_range={0.0016051102067841587,0.02249359740284573},height_median=4.725410747768925,rate=0.007446413030682169,height=4.853590516405437,posterior=0.9994445061659816,rate_median=0.007223460415491249,length=3.6180395572667576,length_median=3.490469319264822]:3.4215589307722576,((((8[&rate_range={0.002765832879036486,0.019315187885428554},height_95%_HPD={0.0,1.7763568394002505E-15},length_range={0.9559737603657997,6.741253483360341},height_median=0.0,length_95%_HPD={1.774760846109799,3.858212090251568},height=1.6370269950922205E-16,rate=0.007616479620557626,height_range={0.0,3.552713678800501E-15},rate_median=0.007253540699373678,length=2.7950266801548054,length_median=2.7654552009595323,rate_95%_HPD={0.004791076625711709,0.010866258495028437}]:2.7910511599857224,6[&rate_range={0.0026086448609077936,0.019315187885428554},height_95%_HPD={0.0,1.7763568394002505E-15},length_range={0.9559737603657997,6.741253483360341},height_median=0.0,length_95%_HPD={1.7723850251890187,3.8572928803552644},height=1.638013750363524E-16,rate=0.007343366654009908,height_range={0.0,3.552713678800501E-15},rate_median=0.007097084847849933,length=2.7957381545308,length_median=2.7661946755013553,rate_95%_HPD={0.004730402635285889,0.01073739089259716}]:2.7910511599857224)[&height_95%_HPD={1.7723850251890196,3.8494342587099997},length_range={0.009660015447306769,3.331800494386803},length_95%_HPD={0.10427181491673476,1.3896610236929021},height_range={0.955973760365799,6.741253483360341},rate_95%_HPD={0.0032828425016606074,0.01021107428279204},rate_range={0.001432468189657807,0.02384716624562057},height_median=2.7620567440871344,rate=0.006880968746667899,height=2.7910511599857224,posterior=0.9900011109876681,rate_median=0.006889896927371557,length=0.6865768673969305,length_median=0.626817323068519]:0.685672048826591,7[&rate_range={0.002174672260088562,0.016734198511566704},height_95%_HPD={0.0,1.7763568394002505E-15},length_range={1.5754690926271315,8.12236850789815},height_median=0.0,length_95%_HPD={2.428519396943526,4.601703172583288},height=1.7051131088121502E-16,rate=0.006971898974352013,height_range={0.0,3.552713678800501E-15},rate_median=0.006931374425503942,length=3.473465348876099,length_median=3.4356406426466046,rate_95%_HPD={0.004289723420796372,0.009573093941294882}]:3.4767232088123134)[&height_95%_HPD={2.4330292043948125,4.599605251382464},length_range={0.309659536524737,8.116753757135724},length_95%_HPD={0.6615321506196832,2.745670781879899},height_range={1.6595232160031372,8.12236850789815},rate_95%_HPD={0.0037499426908780367,0.010774343277325795},rate_range={0.0017798265468513539,0.020547769257102604},height_median=3.438610717706778,rate=0.007208774453577329,height=3.4767232088123134,posterior=1.0,rate_median=0.00701939844914074,length=1.5916225902896914,length_median=1.512171120721225]:1.5455521637560943,5[&rate_range={0.0022455017835081525,0.012669615892603778},height_95%_HPD={0.0,1.7763568394002505E-15},length_range={2.7279816854038454,13.54017693933795},height_median=0.0,length_95%_HPD={3.6621274629258718,6.49369689823719},height=1.701166087726937E-16,rate=0.006634811875168304,height_range={0.0,3.552713678800501E-15},rate_median=0.006725992599286206,length=4.981421407804794,length_median=4.901267809027689,rate_95%_HPD={0.004379041320666669,0.00872731470064345}]:5.022275372568408)[&height_95%_HPD={3.722808725189367,6.525615551522337},length_range={0.0408029505729921,5.518171852055151},length_95%_HPD={0.21271569230199816,2.1473438692371016},height_range={2.848829487975914,13.54017693933795},rate_95%_HPD={0.0034621073181787723,0.01049588935838337},rate_range={0.0016046527299174202,0.020547769257102604},height_median=4.939657410700884,rate=0.006928653564808294,height=5.022275372568408,posterior=0.9070103321853128,rate_median=0.006888448583196845,length=1.0816566042955333,length_median=0.9906832853689296]:1.0220451301192508,4[&rate_range={0.0013681965990060036,0.011598805812624334},height_95%_HPD={0.0,1.7763568394002505E-15},length_range={2.7279816854038454,17.68631352132882},height_median=0.0,length_95%_HPD={4.001111256209228,7.82961720671662},height=1.6636693874174103E-16,rate=0.005334957187938566,height_range={0.0,3.552713678800501E-15},rate_median=0.005326524336250251,length=5.961801485609306,length_median=5.90254986508362,rate_95%_HPD={0.0030100900258793646,0.0072655800009240636}]:6.0443205026876585)[&height_95%_HPD={4.482155329089512,7.6814904377784545},length_range={0.049565071718875586,14.003404064525743},length_95%_HPD={0.7534624259264113,3.9074737698842483},height_range={3.4615154919069315,17.68631352132882},rate_95%_HPD={0.003306449740126452,0.009431575533229928},rate_range={8.92440791194429E-4,0.018817179553007605},height_median=5.935752721115661,rate=0.006438961346990495,height=6.0443205026876585,posterior=0.9981113209643373,rate_median=0.00654351985884912,length=2.2984783265774076,length_median=2.2183823796098654]:2.230828944490036)[&height_95%_HPD={6.386540880422634,10.081734943725982},length_range={0.0018218393015825285,14.17149189366641},length_95%_HPD={0.007816420511566946,5.185213396653601},height_range={5.304292196420858,24.53501001512612},rate_95%_HPD={0.0036806625619186374,0.010192338040370686},rate_range={8.989412200685714E-4,0.017377474093493002},height_median=8.157118060805374,rate=0.006972462090874137,height=8.275149447177695,posterior=0.8490167759137873,rate_median=0.0069401295282193924,length=2.785352337962122,length_median=2.705813576292931]:2.5878483234157503,1[&rate_range={0.0020211002483279156,0.020716317065011963},height_95%_HPD={0.0,1.7763568394002505E-15},length_range={4.417488726571781,25.614023617020298},height_median=0.0,length_95%_HPD={7.096346512534397,13.8464617140685},height=1.6478813030765573E-16,rate=0.007667733438469342,height_range={0.0,3.552713678800501E-15},rate_median=0.0072075722387246795,length=10.685037023800467,length_median=10.647579653821978,rate_95%_HPD={0.0041604026346953645,0.012088342663543103}]:10.862997770593445)[&height_95%_HPD={7.829613941550046,13.917419359624002},height_median=10.734436829361982,height=10.862997770593445,posterior=1.0,height_range={5.928956921712208,25.614023617020298},length=0.0];
End;
