# Supplementary material for: The formation of the Indo-Pacific montane avifauna
Source: Nat Commun. 2023 Dec 11;14:8215. doi: 10.1038/s41467-023-43964-y (PMC10713610; doi:10.1038/s41467-023-43964-y)
Supplement: Supplementary file 6 — Supplementary Data 3 [file 41467_2023_43964_MOESM6_ESM.zip › 14_Muscicapidae_B.tre]

#NEXUS

Begin taxa;
	Dimensions ntax=13;
	Taxlabels
		Brachypteryx_hyperythra_unknown
		Brachypteryx_leucophris_DZUG_U2
		Brachypteryx_leucophris_carolinae_DZUG_U5232
		Brachypteryx_montana_brunneiceps_KU_20905
		Brachypteryx_montana_brunneiceps_NMP_18922
		Brachypteryx_montana_cruralis_DZUG_U011
		Brachypteryx_montana_erythrogyna_KU_17797
		Brachypteryx_montana_goodfellowi_TESRI_2491
		Brachypteryx_montana_mindanensis_NMP_19063
		Brachypteryx_montana_montana_GNM_AvEx_12963
		Brachypteryx_montana_poliogyna_KU_20293
		Brachypteryx_montana_sinensis_IOZ_18252
		Niltava_davidi_chimaera
		;
End;

Begin trees;
	Translate
		1 Brachypteryx_hyperythra_unknown,
		2 Brachypteryx_leucophris_DZUG_U2,
		3 Brachypteryx_leucophris_carolinae_DZUG_U5232,
		4 Brachypteryx_montana_brunneiceps_KU_20905,
		5 Brachypteryx_montana_brunneiceps_NMP_18922,
		6 Brachypteryx_montana_cruralis_DZUG_U011,
		7 Brachypteryx_montana_erythrogyna_KU_17797,
		8 Brachypteryx_montana_goodfellowi_TESRI_2491,
		9 Brachypteryx_montana_mindanensis_NMP_19063,
		10 Brachypteryx_montana_montana_GNM_AvEx_12963,
		11 Brachypteryx_montana_poliogyna_KU_20293,
		12 Brachypteryx_montana_sinensis_IOZ_18252,
		13 Niltava_davidi_chimaera
		;
tree TREE1 = [&R] (13[&ND2_Brachypteryx_long.phy.rate_range={0.005853118673351934,0.027849735782715677},height_95%_HPD={0.0,1.7763568394002505E-15},ND2_Brachypteryx_long.phy.rate_95%_HPD={0.011029518867073587,0.019290765308438814},length_range={5.788607937926458,13.796297318479194},length_95%_HPD={6.9561464811325315,9.834943723331678},height_range={0.0,1.7763568394002505E-15},Cytb_Brachypteryx_long.phy.rate_95%_HPD={0.00480017406813078,0.009276053760873785},ND2_Brachypteryx_long.phy.rate_median=0.014629780097188908,Cytb_Brachypteryx_long.phy.rate_median=0.00698174714216843,height_median=0.0,height=2.4165636594218493E-16,Cytb_Brachypteryx_long.phy.rate=0.006990906031023023,Cytb_Brachypteryx_long.phy.rate_range={0.0017711423714328986,0.011739941432423486},length=8.430473563432772,length_median=8.390470552276527,ND2_Brachypteryx_long.phy.rate=0.0148576339156164]:8.490043251820058,((((3[&ND2_Brachypteryx_long.phy.rate_range={0.004438325700961878,0.041083641812977106},height_95%_HPD={0.0,1.7763568394002505E-15},ND2_Brachypteryx_long.phy.rate_95%_HPD={0.009019927370597263,0.021084475958436166},length_range={0.5065409991988296,4.118159528146135},length_95%_HPD={0.8690997326066544,2.267643080276404},height_range={0.0,3.552713678800501E-15},Cytb_Brachypteryx_long.phy.rate_95%_HPD={0.003433523986382893,0.009417801273986691},ND2_Brachypteryx_long.phy.rate_median=0.014545007310130635,Cytb_Brachypteryx_long.phy.rate_median=0.0067367196466073,height_median=0.0,height=2.4284047226774893E-16,Cytb_Brachypteryx_long.phy.rate=0.006585016215060557,Cytb_Brachypteryx_long.phy.rate_range={0.0013896118889254708,0.017175495821446334},length=1.551743834947167,length_median=1.5168348727918937,ND2_Brachypteryx_long.phy.rate=0.014810660210188557]:1.537820092020965,2[&ND2_Brachypteryx_long.phy.rate_range={0.003991860380455566,0.039274239266699124},height_95%_HPD={0.0,1.7763568394002505E-15},ND2_Brachypteryx_long.phy.rate_95%_HPD={0.008350023915169863,0.02084723983565795},length_range={0.014295506125750338,3.7790015609171195},length_95%_HPD={0.8696977969722408,2.240624849960309},height_range={0.0,3.552713678800501E-15},Cytb_Brachypteryx_long.phy.rate_95%_HPD={0.004833961510914611,0.012449542144915598},ND2_Brachypteryx_long.phy.rate_median=0.014419532697253889,Cytb_Brachypteryx_long.phy.rate_median=0.007473130636967039,height_median=0.0,height=2.4284047226774893E-16,Cytb_Brachypteryx_long.phy.rate=0.00800252701496305,Cytb_Brachypteryx_long.phy.rate_range={0.0012936086834038636,0.02311198845478366},length=1.5348890453574926,length_median=1.5121408980164435,ND2_Brachypteryx_long.phy.rate=0.014464663863129938]:1.537820092020965)[&ND2_Brachypteryx_long.phy.rate_range={0.003874735176722906,0.04297774830580771},height_95%_HPD={0.8717700242679873,2.221194174681523},ND2_Brachypteryx_long.phy.rate_95%_HPD={0.009454713223050361,0.020239932235289325},length_range={0.00699123754907971,5.118348062954395},length_95%_HPD={1.2020248690675799,3.6128170214893696},height_range={0.5065409991988297,3.77900156091712},Cytb_Brachypteryx_long.phy.rate_95%_HPD={0.004890230924792309,0.013092170475829862},ND2_Brachypteryx_long.phy.rate_median=0.014511269905074647,Cytb_Brachypteryx_long.phy.rate_median=0.007657822274391692,height_median=1.5131778162531004,height=1.5378200920209653,posterior=0.9904455060548828,Cytb_Brachypteryx_long.phy.rate=0.008290531028769636,Cytb_Brachypteryx_long.phy.rate_range={0.0011723907879763015,0.026162104189333228},length=2.3568292596625184,length_median=2.3536410250431317,ND2_Brachypteryx_long.phy.rate=0.01465156899268452]:2.348137120583817,7[&ND2_Brachypteryx_long.phy.rate_range={0.004241955415327511,0.05346383813766967},height_95%_HPD={0.0,1.7763568394002505E-15},ND2_Brachypteryx_long.phy.rate_95%_HPD={0.007823646939583472,0.015671953523442153},length_range={0.014295506125750338,6.760674441432313},length_95%_HPD={2.836443775906567,5.0685669090639065},height_range={0.0,3.552713678800501E-15},Cytb_Brachypteryx_long.phy.rate_95%_HPD={0.0029835104761663433,0.010606973530839253},ND2_Brachypteryx_long.phy.rate_median=0.012933250863868826,Cytb_Brachypteryx_long.phy.rate_median=0.006932849702791957,height_median=0.0,height=2.4086696172514227E-16,Cytb_Brachypteryx_long.phy.rate=0.006986446964412204,Cytb_Brachypteryx_long.phy.rate_range={0.0015969312525289526,0.025561116649379684},length=3.869182663715206,length_median=3.8586513214848472,ND2_Brachypteryx_long.phy.rate=0.012598372921027237]:3.8859572126047817)[&ND2_Brachypteryx_long.phy.rate_range={0.0032448418105360992,0.03539031435680237},height_95%_HPD={2.842316747440126,5.002252147945102},ND2_Brachypteryx_long.phy.rate_95%_HPD={0.007376633040452494,0.01849299841414325},length_range={0.1368683787645928,4.326339969158173},length_95%_HPD={0.43768236723822973,2.1995089984915364},height_range={1.5799815687907097,6.760674441432313},Cytb_Brachypteryx_long.phy.rate_95%_HPD={0.00367662914198897,0.012764193358361878},ND2_Brachypteryx_long.phy.rate_median=0.01399121873155059,Cytb_Brachypteryx_long.phy.rate_median=0.007189833176788351,height_median=3.8588003193775364,height=3.885957212604782,posterior=0.9998889012331963,Cytb_Brachypteryx_long.phy.rate=0.0077732534662934855,Cytb_Brachypteryx_long.phy.rate_range={0.001319537684201899,0.026147276719933842},length=1.2768372302571878,length_median=1.2202938906011422,ND2_Brachypteryx_long.phy.rate=0.013550391688756068]:1.365066427269138,((9[&ND2_Brachypteryx_long.phy.rate_range={0.006243254694851235,0.026573433981526444},height_95%_HPD={0.0,1.7763568394002505E-15},ND2_Brachypteryx_long.phy.rate_95%_HPD={0.008989405601012898,0.016498106237974316},length_range={2.1675159389680094,6.9586250834827865},length_95%_HPD={2.8260621655556957,4.647357320851636},height_range={0.0,3.552713678800501E-15},Cytb_Brachypteryx_long.phy.rate_95%_HPD={0.0031091028062369976,0.010617351724115758},ND2_Brachypteryx_long.phy.rate_median=0.013797947062071969,Cytb_Brachypteryx_long.phy.rate_median=0.006936188121179349,height_median=0.0,height=2.391894777639266E-16,Cytb_Brachypteryx_long.phy.rate=0.006973498649127432,Cytb_Brachypteryx_long.phy.rate_range={0.0010063822238262552,0.025561116649379684},length=3.667288768658378,length_median=3.618182022946193,ND2_Brachypteryx_long.phy.rate=0.013431282217876185]:3.65911762633564,(11[&ND2_Brachypteryx_long.phy.rate_range={0.003952826304315215,0.025871231011459765},height_95%_HPD={0.0,1.7763568394002505E-15},ND2_Brachypteryx_long.phy.rate_95%_HPD={0.007969484002194596,0.017012327771434105},length_range={0.6668733552670045,4.013056707689306},length_95%_HPD={1.1306088764086137,2.339765009350217},height_range={0.0,3.552713678800501E-15},Cytb_Brachypteryx_long.phy.rate_95%_HPD={0.00335220986343031,0.01080792700359436},ND2_Brachypteryx_long.phy.rate_median=0.01349585308468758,Cytb_Brachypteryx_long.phy.rate_median=0.006925632646984615,height_median=0.0,height=2.352424566787133E-16,Cytb_Brachypteryx_long.phy.rate=0.006974965157038825,Cytb_Brachypteryx_long.phy.rate_range={0.001322193744013457,0.02408863496667671},length=1.6955550748937736,length_median=1.6596599565380297,ND2_Brachypteryx_long.phy.rate=0.01301985213608541]:1.6955550748937733,(4[&ND2_Brachypteryx_long.phy.rate_range={0.0030117242031964687,0.037921680697513574},height_95%_HPD={0.0,1.7763568394002505E-15},ND2_Brachypteryx_long.phy.rate_95%_HPD={0.009011052527587902,0.021041650755180843},length_range={0.05995853843124138,1.1001306362703274},length_95%_HPD={0.1076974389991845,0.4954262570679943},height_range={0.0,3.552713678800501E-15},Cytb_Brachypteryx_long.phy.rate_95%_HPD={0.00318112822938475,0.01067157253995658},ND2_Brachypteryx_long.phy.rate_median=0.01450861255438325,Cytb_Brachypteryx_long.phy.rate_median=0.006910176382933296,height_median=0.0,height=2.319861642834123E-16,Cytb_Brachypteryx_long.phy.rate=0.006944030907902494,Cytb_Brachypteryx_long.phy.rate_range={0.001405750111069642,0.024243536866472373},length=0.2868391908469948,length_median=0.2724185357626239,ND2_Brachypteryx_long.phy.rate=0.0147884752944603]:0.2868391908469948,5[&ND2_Brachypteryx_long.phy.rate_range={0.0023629081789522137,0.03344270823270341},height_95%_HPD={0.0,1.7763568394002505E-15},ND2_Brachypteryx_long.phy.rate_95%_HPD={0.007916108333568327,0.018979710293882308},length_range={0.05995853843124138,1.1001306362703274},length_95%_HPD={0.1076974389991845,0.4954262570679943},height_range={0.0,3.552713678800501E-15},Cytb_Brachypteryx_long.phy.rate_95%_HPD={0.0030144862388999383,0.010665382348464647},ND2_Brachypteryx_long.phy.rate_median=0.014215550699310976,Cytb_Brachypteryx_long.phy.rate_median=0.0069350239941982925,height_median=0.0,height=2.319861642834123E-16,Cytb_Brachypteryx_long.phy.rate=0.006962432595070198,Cytb_Brachypteryx_long.phy.rate_range={9.761529560053913E-4,0.022946529520367374},length=0.2868391908469948,length_median=0.2724185357626239,ND2_Brachypteryx_long.phy.rate=0.013900681003643629]:0.2868391908469948)[&ND2_Brachypteryx_long.phy.rate_range={0.0058113976086961155,0.03809917235234338},height_95%_HPD={0.10769743899918538,0.4954262570679937},ND2_Brachypteryx_long.phy.rate_95%_HPD={0.009888121468153198,0.021805048322149936},length_range={0.4796935226385888,3.529862126741214},length_95%_HPD={0.8670927675074591,2.0684124959697394},height_range={0.05995853843124177,1.1001306362703271},Cytb_Brachypteryx_long.phy.rate_95%_HPD={0.0032392706031230296,0.010639942109036595},ND2_Brachypteryx_long.phy.rate_median=0.014822928931244903,Cytb_Brachypteryx_long.phy.rate_median=0.006926081337521216,height_median=0.27241853576262365,height=0.286839190846995,posterior=1.0,Cytb_Brachypteryx_long.phy.rate=0.006957697115097168,Cytb_Brachypteryx_long.phy.rate_range={9.774334721063082E-4,0.025561116649379684},length=1.4087158840467702,length_median=1.3770207174993176,ND2_Brachypteryx_long.phy.rate=0.015450883945047521]:1.4087158840467786)[&ND2_Brachypteryx_long.phy.rate_range={0.00554698070590003,0.035371275112391944},height_95%_HPD={1.1306088764086137,2.3397650093502165},ND2_Brachypteryx_long.phy.rate_95%_HPD={0.009099704507335053,0.019264173710957823},length_range={0.748717446507964,4.551118654737726},length_95%_HPD={1.1527722520125558,2.851365382503833},height_range={0.6668733552670041,4.013056707689306},Cytb_Brachypteryx_long.phy.rate_95%_HPD={0.003208989619059288,0.010773076752191298},ND2_Brachypteryx_long.phy.rate_median=0.014302011990120694,Cytb_Brachypteryx_long.phy.rate_median=0.006955854975404411,height_median=1.6596599565380306,height=1.6955550748937736,posterior=1.0,Cytb_Brachypteryx_long.phy.rate=0.007022868950821417,Cytb_Brachypteryx_long.phy.rate_range={9.034359086868625E-4,0.02499178245147478},length=1.9699403130020123,length_median=1.9241844791779732,ND2_Brachypteryx_long.phy.rate=0.014164840334996622]:1.9635625514418669)[&ND2_Brachypteryx_long.phy.rate_range={0.003448359019159522,0.04325083828945739},height_95%_HPD={2.817797074784111,4.6108185542154905},ND2_Brachypteryx_long.phy.rate_95%_HPD={0.007161623139643625,0.01859577181357339},length_range={0.007717627215633627,3.6341726382721116},length_95%_HPD={0.29080458339704496,1.7259445145499486},height_range={2.16751593896801,6.958625083482788},Cytb_Brachypteryx_long.phy.rate_95%_HPD={0.003092808761587987,0.010532561520886104},ND2_Brachypteryx_long.phy.rate_median=0.014114600692807837,Cytb_Brachypteryx_long.phy.rate_median=0.006931504674149893,height_median=3.6145525913966976,height=3.6591176263356404,posterior=0.9928896789245639,Cytb_Brachypteryx_long.phy.rate=0.006997584427982267,Cytb_Brachypteryx_long.phy.rate_range={0.0014473252881893445,0.025711314828510468},length=0.9651924551531309,length_median=0.9205714830805705,ND2_Brachypteryx_long.phy.rate=0.013745393791482438]:0.9479229500098878,(10[&ND2_Brachypteryx_long.phy.rate_range={0.006591587234206539,0.023089052062770735},height_95%_HPD={0.0,1.7763568394002505E-15},ND2_Brachypteryx_long.phy.rate_95%_HPD={0.010196778777308855,0.017641716303007704},length_range={2.428913280101538,5.98424076345707},length_95%_HPD={3.017117220690833,4.840310823448427},height_range={0.0,3.552713678800501E-15},Cytb_Brachypteryx_long.phy.rate_95%_HPD={0.006018628225643175,0.012024501379506286},ND2_Brachypteryx_long.phy.rate_median=0.014319366358473593,Cytb_Brachypteryx_long.phy.rate_median=0.008121590860808747,height_median=0.0,height=2.406696106708816E-16,Cytb_Brachypteryx_long.phy.rate=0.008508912535923792,Cytb_Brachypteryx_long.phy.rate_range={0.004766001257270656,0.019075021958044835},length=3.904138606662608,length_median=3.8630062009864377,ND2_Brachypteryx_long.phy.rate=0.01413343844312923]:3.9026578639611063,1[&ND2_Brachypteryx_long.phy.rate_range={0.0062925293078722406,0.023654021469519393},height_95%_HPD={0.0,1.7763568394002505E-15},ND2_Brachypteryx_long.phy.rate_95%_HPD={0.009690976611379791,0.01701852005021484},length_range={2.428913280101538,5.98424076345707},length_95%_HPD={3.007864838428691,4.836026193775909},height_range={0.0,3.552713678800501E-15},Cytb_Brachypteryx_long.phy.rate_95%_HPD={0.005408299975500873,0.010208918343673481},ND2_Brachypteryx_long.phy.rate_median=0.014079879912075564,Cytb_Brachypteryx_long.phy.rate_median=0.007231458009636057,height_median=0.0,height=2.4076828619801197E-16,Cytb_Brachypteryx_long.phy.rate=0.007493727300103254,Cytb_Brachypteryx_long.phy.rate_range={0.0037758200304566615,0.01491960851086613},length=3.9043253416244497,length_median=3.8630062009864377,ND2_Brachypteryx_long.phy.rate=0.013811839229665161]:3.9026578639611063)[&ND2_Brachypteryx_long.phy.rate_range={0.0043843741692791436,0.03840749454011471},height_95%_HPD={3.0171172206908334,4.834915360920697},ND2_Brachypteryx_long.phy.rate_95%_HPD={0.009004671323434452,0.02133852313092637},length_range={0.06257076252706639,2.6022349844731485},length_95%_HPD={0.24297504186134633,1.3681719059665713},height_range={2.428913280101538,5.98424076345707},Cytb_Brachypteryx_long.phy.rate_95%_HPD={0.0030785837094055107,0.009516193423737641},ND2_Brachypteryx_long.phy.rate_median=0.014519747701199898,Cytb_Brachypteryx_long.phy.rate_median=0.006777100805465515,height_median=3.8622319011142086,height=3.9026578639611067,posterior=0.9973336295967115,Cytb_Brachypteryx_long.phy.rate=0.006635553092583528,Cytb_Brachypteryx_long.phy.rate_range={0.0014945557077491926,0.01907713383594115},length=0.7839225490267386,length_median=0.756752638072582,ND2_Brachypteryx_long.phy.rate=0.014929081520442092]:0.7043827123844215)[&ND2_Brachypteryx_long.phy.rate_range={0.005641555280834408,0.039456354528616226},height_95%_HPD={3.824624491778457,5.499843902051594},ND2_Brachypteryx_long.phy.rate_95%_HPD={0.008937750506779982,0.02079504481935373},length_range={0.009509152678761623,2.048565962175498},length_95%_HPD={0.1927789112476237,1.1489324856643117},height_range={3.3911131955600577,7.000072808658387},Cytb_Brachypteryx_long.phy.rate_95%_HPD={0.003180964327172964,0.00991645665977284},ND2_Brachypteryx_long.phy.rate_median=0.014477382640690286,Cytb_Brachypteryx_long.phy.rate_median=0.006780555411643836,height_median=4.554203250923617,height=4.607040576345528,posterior=0.8625708254638373,Cytb_Brachypteryx_long.phy.rate=0.006676433282042786,Cytb_Brachypteryx_long.phy.rate_range={0.001213669579195763,0.02443629429398033},length=0.6371090824986134,length_median=0.6114441837080369,ND2_Brachypteryx_long.phy.rate=0.01470166337482402]:0.6439830635283919)[&ND2_Brachypteryx_long.phy.rate_range={0.00371834033129765,0.028110157837757978},height_95%_HPD={4.441511876840959,6.145290193420867},ND2_Brachypteryx_long.phy.rate_95%_HPD={0.006862903759715398,0.01628063940278529},length_range={0.7956238618841134,4.601906520472162},length_95%_HPD={1.3619181099905306,3.1989614493743517},height_range={4.03378073603775,7.927383675705158},Cytb_Brachypteryx_long.phy.rate_95%_HPD={0.005707787578371065,0.014432782687128106},ND2_Brachypteryx_long.phy.rate_median=0.013141281715729206,Cytb_Brachypteryx_long.phy.rate_median=0.008298474407590576,height_median=5.194483932841018,height=5.25102363987392,posterior=1.0,Cytb_Brachypteryx_long.phy.rate=0.009092585224492994,Cytb_Brachypteryx_long.phy.rate_range={0.004118947152787049,0.025561116649379684},length=2.229408598278828,length_median=2.186510396039173,ND2_Brachypteryx_long.phy.rate=0.0125521549175887]:2.112557410577322,(6[&ND2_Brachypteryx_long.phy.rate_range={0.005662047498441633,0.021165105801709612},height_95%_HPD={0.0,1.7763568394002505E-15},ND2_Brachypteryx_long.phy.rate_95%_HPD={0.008892398795986049,0.015648926026550228},length_range={4.084215122809181,9.511823873459212},length_95%_HPD={5.022117431088308,7.486595935111866},height_range={0.0,1.7763568394002505E-15},Cytb_Brachypteryx_long.phy.rate_95%_HPD={0.005432556398740105,0.009869900765511898},ND2_Brachypteryx_long.phy.rate_median=0.013151788531944677,Cytb_Brachypteryx_long.phy.rate_median=0.007245475080320176,height_median=0.0,height=2.4165636594218493E-16,Cytb_Brachypteryx_long.phy.rate=0.007517499089879929,Cytb_Brachypteryx_long.phy.rate_range={0.004123072970869179,0.01396843568988126},length=6.149275151992103,length_median=6.074232301835153,ND2_Brachypteryx_long.phy.rate=0.012878807302978306]:6.1474216773138775,(8[&ND2_Brachypteryx_long.phy.rate_range={0.004334458489942177,0.021293760962555634},height_95%_HPD={0.0,1.7763568394002505E-15},ND2_Brachypteryx_long.phy.rate_95%_HPD={0.007278772605522519,0.01567386848750461},length_range={2.1776420419592046,6.512807040551233},length_95%_HPD={2.6994567841644406,5.162922222210731},height_range={0.0,1.7763568394002505E-15},Cytb_Brachypteryx_long.phy.rate_95%_HPD={0.00544508118956851,0.011528723431899103},ND2_Brachypteryx_long.phy.rate_median=0.012657457723722865,Cytb_Brachypteryx_long.phy.rate_median=0.00755703783774202,height_median=0.0,height=2.391894777639266E-16,Cytb_Brachypteryx_long.phy.rate=0.0080579875358489,Cytb_Brachypteryx_long.phy.rate_range={0.004506665854509208,0.017559039802428022},length=3.801165829016518,length_median=3.709856364168157,ND2_Brachypteryx_long.phy.rate=0.012212725976912128]:3.8011658290165182,12[&ND2_Brachypteryx_long.phy.rate_range={0.005579623561605607,0.02537230559325276},height_95%_HPD={0.0,1.7763568394002505E-15},ND2_Brachypteryx_long.phy.rate_95%_HPD={0.008825620539958503,0.017016829539370212},length_range={2.1776420419592046,6.512807040551233},length_95%_HPD={2.6994567841644406,5.162922222210731},height_range={0.0,1.7763568394002505E-15},Cytb_Brachypteryx_long.phy.rate_95%_HPD={0.006000512608400853,0.013256129944165257},ND2_Brachypteryx_long.phy.rate_median=0.013941378068418128,Cytb_Brachypteryx_long.phy.rate_median=0.008432901000431347,height_median=0.0,height=2.391894777639266E-16,Cytb_Brachypteryx_long.phy.rate=0.008971306523232817,Cytb_Brachypteryx_long.phy.rate_range={0.0049419514168987065,0.019979980193646194},length=3.801165829016518,length_median=3.709856364168157,ND2_Brachypteryx_long.phy.rate=0.013518677053421767]:3.8011658290165182)[&ND2_Brachypteryx_long.phy.rate_range={0.007502448286307828,0.034712082618980324},height_95%_HPD={2.6994567841644415,5.162922222210731},ND2_Brachypteryx_long.phy.rate_95%_HPD={0.01048178897574285,0.021429797205119224},length_range={0.9205714362290998,5.212066765389263},length_95%_HPD={1.5187260182166415,3.21778668855424},height_range={2.1776420419592046,6.512807040551233},Cytb_Brachypteryx_long.phy.rate_95%_HPD={0.0035614147713633614,0.008662605005903426},ND2_Brachypteryx_long.phy.rate_median=0.014797454529536774,Cytb_Brachypteryx_long.phy.rate_median=0.006558954071768732,height_median=3.7098563641681572,height=3.8011658290165187,posterior=1.0,Cytb_Brachypteryx_long.phy.rate=0.006377792521247196,Cytb_Brachypteryx_long.phy.rate_range={0.0019520874489744459,0.01414457815153369},length=2.3479557313072545,length_median=2.326622554628972,ND2_Brachypteryx_long.phy.rate=0.015418859220314005]:2.346255848297359)[&ND2_Brachypteryx_long.phy.rate_range={0.00471421293436683,0.04018898573105412},height_95%_HPD={5.022221034842775,7.481721776490382},ND2_Brachypteryx_long.phy.rate_95%_HPD={0.009298500794811065,0.020691571046232357},length_range={0.1428429516975891,3.129265044542943},length_95%_HPD={0.6172693895656973,2.0035265513252876},height_range={4.084215122809182,9.511823873459212},Cytb_Brachypteryx_long.phy.rate_95%_HPD={0.003216029349478334,0.009026844939280378},ND2_Brachypteryx_long.phy.rate_median=0.014490225569217103,Cytb_Brachypteryx_long.phy.rate_median=0.006608064368969248,height_median=6.073682093723469,height=6.1474216773138775,posterior=0.9992223086323742,Cytb_Brachypteryx_long.phy.rate=0.006420128358093574,Cytb_Brachypteryx_long.phy.rate_range={0.0013951502174204676,0.016172242276474215},length=1.2987561453283252,length_median=1.277264512726398,ND2_Brachypteryx_long.phy.rate=0.01468511971511801]:1.2161593731373648)[&ND2_Brachypteryx_long.phy.rate_range={0.0020859683684804568,0.039456354528616226},height_95%_HPD={6.197933054317306,8.591968408513614},ND2_Brachypteryx_long.phy.rate_95%_HPD={0.008767987491566785,0.020062558047861195},length_range={4.761043243881602E-4,6.852769411579295},length_95%_HPD={0.009714286643950132,2.236181898422343},height_range={5.69608694613916,10.153636998404025},Cytb_Brachypteryx_long.phy.rate_95%_HPD={0.003213465999325031,0.011069569523634798},ND2_Brachypteryx_long.phy.rate_median=0.014413581020875482,Cytb_Brachypteryx_long.phy.rate_median=0.006918901969247588,height_median=7.281746455216258,height=7.363581050451242,posterior=0.8469058993445173,Cytb_Brachypteryx_long.phy.rate=0.0070151732830443115,Cytb_Brachypteryx_long.phy.rate_range={0.001213669579195763,0.023555477459989788},length=1.1766631459752184,length_median=1.14485834999065,ND2_Brachypteryx_long.phy.rate=0.014444252177419497]:1.126462201368816)[&height_95%_HPD={7.19789979052106,9.885935827581136},height_median=8.438526460050754,height=8.490043251820058,posterior=1.0,height_range={6.390559587673488,13.796297318479196},length=0.0];
End;
