# Supplementary material for: The formation of the Indo-Pacific montane avifauna
Source: Nat Commun. 2023 Dec 11;14:8215. doi: 10.1038/s41467-023-43964-y (PMC10713610; doi:10.1038/s41467-023-43964-y)
Supplement: Supplementary file 6 — Supplementary Data 3 [file 41467_2023_43964_MOESM6_ESM.zip › 15_Muscicapidae_C.tre]

#NEXUS

Begin taxa;
	Dimensions ntax=35;
	Taxlabels
		Calliope_calliope
		Ficedula_albicilla_KU_10388
		Ficedula_albicollis_UWBM_OV
		Ficedula_annamensis_Mitogenome
		Ficedula_basilanica_KU_18120
		Ficedula_buruensis_ZMUC_133499
		Ficedula_crypta_KU_19200
		Ficedula_disposita_KU_25324
		Ficedula_dumetoria_KU_15049
		Ficedula_dumetoria_aka_riedeli_WAM_25182
		Ficedula_elisae_U0311
		Ficedula_harterti_WAM_22908
		Ficedula_henrici_Mitogenome
		Ficedula_hodgsonii_slaty_backed_sch519
		Ficedula_hyperythra_KU_10967
		Ficedula_hyperythra_sumatrana_sumatra
		Ficedula_hypoleuca_KU_15444
		Ficedula_mugimaki_KU_12753
		Ficedula_narcissina_KU_15129
		Ficedula_nigrorufa_AMNH_SKIN_801349
		Ficedula_parva_NRM_996601
		Ficedula_platenae_KU_12605
		Ficedula_ruficauda_YPM_24522
		Ficedula_rufigula_AMNH_DOT_24622
		Ficedula_sapphira_NRM_67529
		Ficedula_semitorquata_UWBM_61130
		Ficedula_speculigera_None
		Ficedula_strophiata_KU_15267
		Ficedula_subrubra_None
		Ficedula_superciliaris_FMNH_347899
		Ficedula_timorensis_WAM_22896
		Ficedula_tricolor_KU_11224
		Ficedula_westermanni_KU_19122
		Ficedula_zanthopygia_KU_10282
		Muscicapella_hodgsoni_LSUMZ_52616
		;
End;

Begin trees;
	Translate
		1 Calliope_calliope,
		2 Ficedula_albicilla_KU_10388,
		3 Ficedula_albicollis_UWBM_OV,
		4 Ficedula_annamensis_Mitogenome,
		5 Ficedula_basilanica_KU_18120,
		6 Ficedula_buruensis_ZMUC_133499,
		7 Ficedula_crypta_KU_19200,
		8 Ficedula_disposita_KU_25324,
		9 Ficedula_dumetoria_KU_15049,
		10 Ficedula_dumetoria_aka_riedeli_WAM_25182,
		11 Ficedula_elisae_U0311,
		12 Ficedula_harterti_WAM_22908,
		13 Ficedula_henrici_Mitogenome,
		14 Ficedula_hodgsonii_slaty_backed_sch519,
		15 Ficedula_hyperythra_KU_10967,
		16 Ficedula_hyperythra_sumatrana_sumatra,
		17 Ficedula_hypoleuca_KU_15444,
		18 Ficedula_mugimaki_KU_12753,
		19 Ficedula_narcissina_KU_15129,
		20 Ficedula_nigrorufa_AMNH_SKIN_801349,
		21 Ficedula_parva_NRM_996601,
		22 Ficedula_platenae_KU_12605,
		23 Ficedula_ruficauda_YPM_24522,
		24 Ficedula_rufigula_AMNH_DOT_24622,
		25 Ficedula_sapphira_NRM_67529,
		26 Ficedula_semitorquata_UWBM_61130,
		27 Ficedula_speculigera_None,
		28 Ficedula_strophiata_KU_15267,
		29 Ficedula_subrubra_None,
		30 Ficedula_superciliaris_FMNH_347899,
		31 Ficedula_timorensis_WAM_22896,
		32 Ficedula_tricolor_KU_11224,
		33 Ficedula_westermanni_KU_19122,
		34 Ficedula_zanthopygia_KU_10282,
		35 Muscicapella_hodgsoni_LSUMZ_52616
		;
tree TREE1 = [&R] ((((11[&Ficedula_ND2.phy.rate_median=0.01463337085571305,length_range={3.197118861651319,9.311994391251035},height_range={0.0,7.105427357601002E-15},Ficedula_ND3.phy.rate_median=0.011953556000178027,Ficedula_Myo.phy.rate_median=6.622526504294001E-4,Ficedula_cytb.phy.rate_range={0.002218105859341773,0.019490747014833314},height=9.952413666365362E-16,Ficedula_ODC.phy.rate_median=7.384850736244447E-4,Ficedula_ND3.phy.rate_95%_HPD={0.007033770392073436,0.01616305766882638},Ficedula_ODC.phy.rate_95%_HPD={1.5543729677847297E-4,0.0016176858072578116},length=5.588485820051305,Ficedula_cytb.phy.rate=0.006980497802785544,Ficedula_Myo.phy.rate_95%_HPD={1.5391055450313215E-4,0.0013433925819430338},Ficedula_Myo.phy.rate=7.053568663909462E-4,Ficedula_ODC.phy.rate_range={3.6293078039135714E-5,0.004236724161662533},Ficedula_PCK1.phy.rate=9.42785066221099E-4,Ficedula_ND2.phy.rate_range={0.008262363672110438,0.026513014785139413},Ficedula_cytb.phy.rate_median=0.006770965558809933,height_95%_HPD={0.0,3.552713678800501E-15},Ficedula_PCK1.phy.rate_median=8.546782785233233E-4,length_95%_HPD={4.117684783444687,7.035742008527399},Ficedula_Myo.phy.rate_range={2.393120041077132E-5,0.0030447772854136313},Ficedula_ND3.phy.rate_range={0.0028121974540950083,0.029380326433804383},Ficedula_PCK1.phy.rate_range={3.9161281203172726E-5,0.009780735239217837},Ficedula_PCK1.phy.rate_95%_HPD={1.2832351149019328E-4,0.001871383579171595},Ficedula_ODC.phy.rate=8.095277654976775E-4,Ficedula_ND3.phy.rate=0.011990759830891252,Ficedula_ND2.phy.rate=0.014968323491084387,height_median=0.0,length_median=5.562433943131233,Ficedula_cytb.phy.rate_95%_HPD={0.0035625383902970335,0.010697780062992455},Ficedula_ND2.phy.rate_95%_HPD={0.012044940166398704,0.01888070221722164}]:5.588485820051305,19[&Ficedula_ND2.phy.rate_median=0.014633349608338116,length_range={3.197118861651319,9.311994391251035},height_range={0.0,7.105427357601002E-15},Ficedula_ND3.phy.rate_median=0.012105961137729545,Ficedula_Myo.phy.rate_median=5.93773497637446E-4,Ficedula_cytb.phy.rate_range={0.003117662092939345,0.017619439094562685},height=9.952413666365362E-16,Ficedula_ODC.phy.rate_median=8.586395147534541E-4,Ficedula_ND3.phy.rate_95%_HPD={0.008255226887472697,0.017407456138482946},Ficedula_ODC.phy.rate_95%_HPD={1.0857242102693657E-4,0.0018856651780541594},length=5.588485820051305,Ficedula_cytb.phy.rate=0.008137247163784557,Ficedula_Myo.phy.rate_95%_HPD={1.225850502422406E-4,0.0011947548337034814},Ficedula_Myo.phy.rate=6.338342527315317E-4,Ficedula_ODC.phy.rate_range={6.17846544488343E-5,0.004774056714134119},Ficedula_PCK1.phy.rate=7.124850966782549E-4,Ficedula_ND2.phy.rate_range={0.008224789476153647,0.026513014785139413},Ficedula_cytb.phy.rate_median=0.007933063113900348,height_95%_HPD={0.0,3.552713678800501E-15},Ficedula_PCK1.phy.rate_median=7.196649049656745E-4,length_95%_HPD={4.117684783444687,7.035742008527399},Ficedula_Myo.phy.rate_range={5.0057544892299465E-5,0.002601844603159936},Ficedula_ND3.phy.rate_range={0.004731435370210783,0.031412076205110245},Ficedula_PCK1.phy.rate_range={2.5950597882117472E-5,0.0026476622406387705},Ficedula_PCK1.phy.rate_95%_HPD={1.2123731395860768E-4,0.0011796294082320564},Ficedula_ODC.phy.rate=9.413517332495776E-4,Ficedula_ND3.phy.rate=0.012504113567945431,Ficedula_ND2.phy.rate=0.014946537497672286,height_median=0.0,length_median=5.562433943131233,Ficedula_cytb.phy.rate_95%_HPD={0.004884739835570616,0.01206039069023978},Ficedula_ND2.phy.rate_95%_HPD={0.011635441538965641,0.018520700512453782}]:5.588485820051305)[&Ficedula_ND2.phy.rate_median=0.0144802540484488,length_range={0.8858475128301162,7.696709501257953},height_range={3.197118861651319,9.311994391251035},Ficedula_ND3.phy.rate_median=0.01201794508659709,Ficedula_Myo.phy.rate_median=7.570316631253563E-4,Ficedula_cytb.phy.rate_range={0.002150074227794814,0.018668520815470137},height=5.5884858200513055,Ficedula_ODC.phy.rate_median=0.0017268678747221595,Ficedula_ND3.phy.rate_95%_HPD={0.0080434310242691,0.017390918571158334},Ficedula_ODC.phy.rate_95%_HPD={4.205427155372022E-4,0.004029444963214229},length=3.6556175347126856,Ficedula_cytb.phy.rate=0.007790124569381089,Ficedula_Myo.phy.rate_95%_HPD={1.5732180388247893E-4,0.001598951299466888},Ficedula_Myo.phy.rate=8.231640661977504E-4,Ficedula_ODC.phy.rate_range={1.6519179819125422E-4,0.010123285232787441},Ficedula_PCK1.phy.rate=7.643527572887016E-4,Ficedula_ND2.phy.rate_range={0.007857646732163163,0.02467246606999038},Ficedula_cytb.phy.rate_median=0.0075430943345970065,height_95%_HPD={4.117684783444689,7.0357420085274},Ficedula_PCK1.phy.rate_median=7.628459236936494E-4,length_95%_HPD={2.052702358318223,5.4304269774040135},Ficedula_Myo.phy.rate_range={6.674660236662506E-5,0.00396651685053708},Ficedula_ND3.phy.rate_range={0.003377235060760935,0.03210873240028764},Ficedula_PCK1.phy.rate_range={5.4834227451100696E-5,0.0033079715230418362},Ficedula_PCK1.phy.rate_95%_HPD={1.5162952608490494E-4,0.0013275920064977278},Ficedula_ODC.phy.rate=0.001952010857397771,Ficedula_ND3.phy.rate=0.012293746196675078,Ficedula_ND2.phy.rate=0.014458999799479028,height_median=5.562433943131232,posterior=1.0,length_median=3.6179666738687937,Ficedula_cytb.phy.rate_95%_HPD={0.004218747815606182,0.012040683190445782},Ficedula_ND2.phy.rate_95%_HPD={0.01083335516147119,0.017650962567781175}]:3.655617534712661,34[&Ficedula_ND2.phy.rate_median=0.014503470359835962,length_range={6.5114593906492075,12.226259744338316},height_range={0.0,3.552713678800501E-15},Ficedula_ND3.phy.rate_median=0.011925754361476047,Ficedula_Myo.phy.rate_median=0.0010539998724161345,Ficedula_cytb.phy.rate_range={0.004075578932742585,0.01683094655032375},height=9.88926132900195E-16,Ficedula_ODC.phy.rate_median=0.0011667362152224228,Ficedula_ND3.phy.rate_95%_HPD={0.008256492871881746,0.015440924747183542},Ficedula_ODC.phy.rate_95%_HPD={5.052966396784075E-4,0.0021618956211456406},length=9.244103354763965,Ficedula_cytb.phy.rate=0.008282615804113602,Ficedula_Myo.phy.rate_95%_HPD={4.1210865316231867E-4,0.001892699652191627},Ficedula_Myo.phy.rate=0.0011057377957249869,Ficedula_ODC.phy.rate_range={1.9798701427904008E-4,0.0038732824576269854},Ficedula_PCK1.phy.rate=7.155013645395315E-4,Ficedula_ND2.phy.rate_range={0.008860727113587728,0.023079987374375197},Ficedula_cytb.phy.rate_median=0.00814687133943289,height_95%_HPD={0.0,3.552713678800501E-15},Ficedula_PCK1.phy.rate_median=7.254575704893872E-4,length_95%_HPD={7.773490339301746,10.92431301380143},Ficedula_Myo.phy.rate_range={2.0183566920375107E-4,0.0035069838508432006},Ficedula_ND3.phy.rate_range={0.0047216803589424025,0.025362322129368477},Ficedula_PCK1.phy.rate_range={7.03565353295013E-5,0.0020850145509886835},Ficedula_PCK1.phy.rate_95%_HPD={2.4033663352869997E-4,0.001185522700451206},Ficedula_ODC.phy.rate=0.0012260192877437972,Ficedula_ND3.phy.rate=0.01184988822500958,Ficedula_ND2.phy.rate=0.01456086389099302,height_median=0.0,length_median=9.210017165706386,Ficedula_cytb.phy.rate_95%_HPD={0.005696867638730731,0.011236410483447125},Ficedula_ND2.phy.rate_95%_HPD={0.01164867266866246,0.017553694874609505}]:9.244103354763965)[&Ficedula_ND2.phy.rate_median=0.015097202819282153,length_range={3.6015417678484543,10.336475105165457},height_range={6.511459390649211,12.22625974433832},Ficedula_ND3.phy.rate_median=0.011563208664027696,Ficedula_Myo.phy.rate_median=8.483525906792149E-4,Ficedula_cytb.phy.rate_range={0.003398195298151125,0.015269518151167942},height=9.244103354763967,Ficedula_ODC.phy.rate_median=0.001616196650755771,Ficedula_ND3.phy.rate_95%_HPD={0.006863851039367283,0.014357200966128306},Ficedula_ODC.phy.rate_95%_HPD={6.517534399263672E-4,0.003001418816016129},length=6.805777834617024,Ficedula_cytb.phy.rate=0.007209849165517684,Ficedula_Myo.phy.rate_95%_HPD={3.1426705406700615E-4,0.0016722776958474205},Ficedula_Myo.phy.rate=9.059490825516094E-4,Ficedula_ODC.phy.rate_range={3.022477380013228E-4,0.006395771611956135},Ficedula_PCK1.phy.rate=0.0010131106707043172,Ficedula_ND2.phy.rate_range={0.01036433572399096,0.02853167855437713},Ficedula_cytb.phy.rate_median=0.007076119911917197,height_95%_HPD={7.773490339301745,10.92431301380143},Ficedula_PCK1.phy.rate_median=9.345300069272895E-4,length_95%_HPD={5.047501353111528,8.500868253984304},Ficedula_Myo.phy.rate_range={1.0779780316323346E-4,0.003257609283203065},Ficedula_ND3.phy.rate_range={0.003291034298132044,0.0232983063889301},Ficedula_PCK1.phy.rate_range={1.8820833820213382E-4,0.004459847481730552},Ficedula_PCK1.phy.rate_95%_HPD={3.8361851893811054E-4,0.001779866445612475},Ficedula_ODC.phy.rate=0.0017112467886704601,Ficedula_ND3.phy.rate=0.011168605915032506,Ficedula_ND2.phy.rate=0.015672038768742017,height_median=9.210017165706386,posterior=1.0,length_median=6.808129636056433,Ficedula_cytb.phy.rate_95%_HPD={0.004575064530944759,0.010101454745779715},Ficedula_ND2.phy.rate_95%_HPD={0.012658105164824426,0.020077584892833775}]:6.947026700513144,((((14[&Ficedula_ND2.phy.rate_median=0.014487378061115217,length_range={3.443958273306582,13.263388449419251},height_range={0.0,3.552713678800501E-15},Ficedula_ND3.phy.rate_median=0.01196202765939497,Ficedula_Myo.phy.rate_median=8.462924166877699E-4,Ficedula_cytb.phy.rate_range={0.004251878300873105,0.017635403216476917},height=9.857685160320244E-16,Ficedula_ODC.phy.rate_median=0.0010801031622615907,Ficedula_ND3.phy.rate_95%_HPD={0.007117213171258669,0.01637995616126461},Ficedula_ODC.phy.rate_95%_HPD={8.773496952587935E-5,0.003411381246066574},length=7.985156487555877,Ficedula_cytb.phy.rate=0.008263023698412935,Ficedula_Myo.phy.rate_95%_HPD={8.083667843209835E-5,0.002313951046433042},Ficedula_Myo.phy.rate=0.001021996666688307,Ficedula_ODC.phy.rate_range={1.504933715935636E-5,0.014285724701877797},Ficedula_PCK1.phy.rate=9.456684861819806E-4,Ficedula_ND2.phy.rate_range={0.005627019207033757,0.026540188765789844},Ficedula_cytb.phy.rate_median=0.00804132910103177,height_95%_HPD={0.0,3.552713678800501E-15},Ficedula_PCK1.phy.rate_median=8.54026575454191E-4,length_95%_HPD={5.2823974400703255,10.688400931141064},Ficedula_Myo.phy.rate_range={5.761789435997841E-5,0.017379179773140054},Ficedula_ND3.phy.rate_range={0.0027553705212513876,0.03754894507164464},Ficedula_PCK1.phy.rate_range={4.337334635263532E-5,0.013651248852631512},Ficedula_PCK1.phy.rate_95%_HPD={1.3156773672988003E-4,0.0018520118212071383},Ficedula_ODC.phy.rate=0.0013617035975908968,Ficedula_ND3.phy.rate=0.011995792151186905,Ficedula_ND2.phy.rate=0.014523137965776438,height_median=0.0,length_median=7.943889447159467,Ficedula_cytb.phy.rate_95%_HPD={0.00521165478582959,0.011636103156198611},Ficedula_ND2.phy.rate_95%_HPD={0.010788645816554202,0.018128953192449605}]:7.985156487555877,18[&Ficedula_ND2.phy.rate_median=0.015024519051343905,length_range={3.443958273306582,13.263388449419251},height_range={0.0,3.552713678800501E-15},Ficedula_ND3.phy.rate_median=0.012254901493144598,Ficedula_Myo.phy.rate_median=0.001184636217524584,Ficedula_cytb.phy.rate_range={0.0024658679595935522,0.01598695851926936},height=9.857685160320244E-16,Ficedula_ODC.phy.rate_median=9.836329455882873E-4,Ficedula_ND3.phy.rate_95%_HPD={0.008745317937762273,0.018345199118148234},Ficedula_ODC.phy.rate_95%_HPD={1.7435391873948664E-4,0.0020908808961073843},length=7.985156487555877,Ficedula_cytb.phy.rate=0.006095553028895038,Ficedula_Myo.phy.rate_95%_HPD={2.230037487546272E-4,0.002509394975880266},Ficedula_Myo.phy.rate=0.0012808413045844664,Ficedula_ODC.phy.rate_range={4.189419307856971E-5,0.004773157667218749},Ficedula_PCK1.phy.rate=8.01249775124127E-4,Ficedula_ND2.phy.rate_range={0.008378561565156713,0.026673954036213574},Ficedula_cytb.phy.rate_median=0.005996349062815796,height_95%_HPD={0.0,3.552713678800501E-15},Ficedula_PCK1.phy.rate_median=7.95377626716339E-4,length_95%_HPD={5.2823974400703255,10.688400931141064},Ficedula_Myo.phy.rate_range={3.040470060715966E-5,0.0054332294286923025},Ficedula_ND3.phy.rate_range={0.004172073181009417,0.03439476947377774},Ficedula_PCK1.phy.rate_range={4.68225067225509E-5,0.0032471788039660494},Ficedula_PCK1.phy.rate_95%_HPD={2.2123219665433499E-4,0.0013816898481103994},Ficedula_ODC.phy.rate=0.0010639660589360136,Ficedula_ND3.phy.rate=0.012858653747065423,Ficedula_ND2.phy.rate=0.015561637481574978,height_median=0.0,length_median=7.943889447159467,Ficedula_cytb.phy.rate_95%_HPD={0.003783015599862165,0.008428471180494541},Ficedula_ND2.phy.rate_95%_HPD={0.01255464337754568,0.020256761547757157}]:7.985156487555877)[&Ficedula_ND2.phy.rate_median=0.014865083958413112,length_range={1.5814236172808815,13.02240525984908},height_range={3.443958273306583,13.263388449419255},Ficedula_ND3.phy.rate_median=0.012173206822123151,Ficedula_Myo.phy.rate_median=0.0011131912199384782,Ficedula_cytb.phy.rate_range={0.003084288567665072,0.015862814293889742},height=7.985156487555878,Ficedula_ODC.phy.rate_median=0.0010362281261855207,Ficedula_ND3.phy.rate_95%_HPD={0.008365460734399071,0.01824544045917824},Ficedula_ODC.phy.rate_95%_HPD={1.2986189416691607E-4,0.0022825953835453657},length=6.529951363633628,Ficedula_cytb.phy.rate=0.006887603403724045,Ficedula_Myo.phy.rate_95%_HPD={1.5434648346728335E-4,0.0026291549972515416},Ficedula_Myo.phy.rate=0.0012616530012575925,Ficedula_ODC.phy.rate_range={4.235143850067502E-5,0.007184970821179196},Ficedula_PCK1.phy.rate=8.269832668706134E-4,Ficedula_ND2.phy.rate_range={0.007710942199916498,0.028114835848441436},Ficedula_cytb.phy.rate_median=0.00673633832299737,height_95%_HPD={5.282397440070325,10.688400931141064},Ficedula_PCK1.phy.rate_median=8.077239167439884E-4,length_95%_HPD={3.7916415246024613,9.374842948264618},Ficedula_Myo.phy.rate_range={5.034523309853817E-5,0.007579189964401438},Ficedula_ND3.phy.rate_range={0.0044520634337778,0.04227012224053683},Ficedula_PCK1.phy.rate_range={8.314070802901307E-5,0.0035343013781653615},Ficedula_PCK1.phy.rate_95%_HPD={1.7996130814123745E-4,0.0014502593554407148},Ficedula_ODC.phy.rate=0.0011427598426730196,Ficedula_ND3.phy.rate=0.01268865289521477,Ficedula_ND2.phy.rate=0.015341207247697773,height_median=7.943889447159467,posterior=1.0,length_median=6.520801896078631,Ficedula_cytb.phy.rate_95%_HPD={0.004181285874640854,0.009796942520778982},Ficedula_ND2.phy.rate_95%_HPD={0.011819880117452499,0.019576102139003394}]:6.4844120730786,(32[&Ficedula_ND2.phy.rate_median=0.014468642025104866,length_range={10.57904526376092,17.297321246281598},height_range={0.0,3.552713678800501E-15},Ficedula_ND3.phy.rate_median=0.01203208607315348,Ficedula_Myo.phy.rate_median=5.769000040012227E-4,Ficedula_cytb.phy.rate_range={0.003788276172510157,0.011200884249877018},height=9.90702292388541E-16,Ficedula_ODC.phy.rate_median=6.840886312792672E-4,Ficedula_ND3.phy.rate_95%_HPD={0.008931506777804406,0.016131405128923845},Ficedula_ODC.phy.rate_95%_HPD={2.2781541750444844E-4,0.0012587735031587344},length=13.712154579373165,Ficedula_cytb.phy.rate=0.00663879455565748,Ficedula_Myo.phy.rate_95%_HPD={2.147554533475037E-4,0.001041509867296487},Ficedula_Myo.phy.rate=6.020287026986382E-4,Ficedula_ODC.phy.rate_range={5.703272762960808E-5,0.002455525118490163},Ficedula_PCK1.phy.rate=9.965675181978833E-4,Ficedula_ND2.phy.rate_range={0.009632208332734189,0.02094039561869643},Ficedula_cytb.phy.rate_median=0.006568710171364662,height_95%_HPD={0.0,3.552713678800501E-15},Ficedula_PCK1.phy.rate_median=9.472614568201008E-4,length_95%_HPD={11.959071074751439,15.632861199375881},Ficedula_Myo.phy.rate_range={9.3787438467001E-5,0.0019762539176786274},Ficedula_ND3.phy.rate_range={0.006229561170500822,0.02512912489951781},Ficedula_PCK1.phy.rate_range={2.47942327094864E-4,0.0038305723960175924},Ficedula_PCK1.phy.rate_95%_HPD={4.859506988277849E-4,0.0016292129918094762},Ficedula_ODC.phy.rate=7.182504386543282E-4,Ficedula_ND3.phy.rate=0.012230450755105763,Ficedula_ND2.phy.rate=0.014443783550542976,height_median=0.0,length_median=13.688070158012904,Ficedula_cytb.phy.rate_95%_HPD={0.004913950298162981,0.00852531501889731},Ficedula_ND2.phy.rate_95%_HPD={0.011569046652021964,0.016876647466759813}]:13.568269699742867,((16[&Ficedula_ND2.phy.rate_median=0.014398766052445383,length_range={0.12124484809693746,0.9883259065226773},height_range={0.0,7.105427357601002E-15},Ficedula_ND3.phy.rate_median=0.011823967860345955,Ficedula_Myo.phy.rate_median=8.602786943081956E-4,Ficedula_cytb.phy.rate_range={0.0027030696054835958,0.021664383967144808},height=9.938599092567115E-16,Ficedula_ODC.phy.rate_median=0.0010102259603367973,Ficedula_ND3.phy.rate_95%_HPD={0.006733003513741346,0.015081719819495038},Ficedula_ODC.phy.rate_95%_HPD={1.0254780466869805E-4,0.0029377275561648444},length=0.44202927191517327,Ficedula_cytb.phy.rate=0.007968599516454608,Ficedula_Myo.phy.rate_95%_HPD={1.1623626063313845E-4,0.0023444243337505497},Ficedula_Myo.phy.rate=0.0010225718288425748,Ficedula_ODC.phy.rate_range={5.705736820218733E-5,0.01083800116714912},Ficedula_PCK1.phy.rate=9.460040702823029E-4,Ficedula_ND2.phy.rate_range={0.006107681159267316,0.026919794348915102},Ficedula_cytb.phy.rate_median=0.00766602213752408,height_95%_HPD={0.0,3.552713678800501E-15},Ficedula_PCK1.phy.rate_median=8.560617127536593E-4,length_95%_HPD={0.25574252553119436,0.6569613168660235},Ficedula_Myo.phy.rate_range={4.793274394032448E-5,0.0115301134425159},Ficedula_ND3.phy.rate_range={0.0020445526129379893,0.02968165995027443},Ficedula_PCK1.phy.rate_range={6.437517093438792E-5,0.013201514326289706},Ficedula_PCK1.phy.rate_95%_HPD={1.4549709103791133E-4,0.0018925101539862268},Ficedula_ODC.phy.rate=0.0012331041959091312,Ficedula_ND3.phy.rate=0.01156576734449067,Ficedula_ND2.phy.rate=0.014263765650917202,height_median=0.0,length_median=0.433585814815492,Ficedula_cytb.phy.rate_95%_HPD={0.004383178874220674,0.012215858486493467},Ficedula_ND2.phy.rate_95%_HPD={0.010539569954836195,0.01743298867277012}]:0.4420292719151735,13[&Ficedula_ND2.phy.rate_median=0.014351067218077796,length_range={0.12124484809693746,0.9883259065226773},height_range={0.0,7.105427357601002E-15},Ficedula_ND3.phy.rate_median=0.01204102522251728,Ficedula_Myo.phy.rate_median=8.622928219461182E-4,Ficedula_cytb.phy.rate_range={0.0024256464825235594,0.017499282960588756},height=9.938599092567115E-16,Ficedula_ODC.phy.rate_median=0.0010920549572299922,Ficedula_ND3.phy.rate_95%_HPD={0.007966915798657291,0.017141832569026693},Ficedula_ODC.phy.rate_95%_HPD={1.0686852305722894E-4,0.0033242409043485284},length=0.44202927191517327,Ficedula_cytb.phy.rate=0.006980262892959882,Ficedula_Myo.phy.rate_95%_HPD={8.531314264544204E-5,0.002352586712843383},Ficedula_Myo.phy.rate=0.001032414672079782,Ficedula_ODC.phy.rate_range={6.148913749524686E-5,0.023397814628607336},Ficedula_PCK1.phy.rate=9.345877498166918E-4,Ficedula_ND2.phy.rate_range={0.007160574520130554,0.024696895627734125},Ficedula_cytb.phy.rate_median=0.006802181304399423,height_95%_HPD={0.0,3.552713678800501E-15},Ficedula_PCK1.phy.rate_median=8.508413114596555E-4,length_95%_HPD={0.25574252553119436,0.6569613168660235},Ficedula_Myo.phy.rate_range={5.852155871428213E-5,0.009651936623893909},Ficedula_ND3.phy.rate_range={0.004603537819162204,0.03303871841241742},Ficedula_PCK1.phy.rate_range={3.857699768646026E-5,0.015474845828454348},Ficedula_PCK1.phy.rate_95%_HPD={1.1897617866085195E-4,0.0018416918464128887},Ficedula_ODC.phy.rate=0.0013650883998023971,Ficedula_ND3.phy.rate=0.012351514302804966,Ficedula_ND2.phy.rate=0.014179215251631872,height_median=0.0,length_median=0.433585814815492,Ficedula_cytb.phy.rate_95%_HPD={0.003722201229494425,0.010480444991655482},Ficedula_ND2.phy.rate_95%_HPD={0.010430508123990916,0.0172545913101255}]:0.4420292719151735)[&Ficedula_ND2.phy.rate_median=0.014361074310644107,length_range={1.2783714088374447,4.375054889566908},height_range={0.12124484809693925,0.9883259065226788},Ficedula_ND3.phy.rate_median=0.01142854470931631,Ficedula_Myo.phy.rate_median=9.019110130140911E-4,Ficedula_cytb.phy.rate_range={0.0031073983805621065,0.017681691908499567},height=0.4420292719151745,Ficedula_ODC.phy.rate_median=8.038288959986168E-4,Ficedula_ND3.phy.rate_95%_HPD={0.006329366261140229,0.014050472304714196},Ficedula_ODC.phy.rate_95%_HPD={1.3765155589776228E-4,0.0020134872523164507},length=2.62305527589664,Ficedula_cytb.phy.rate=0.008219580161538153,Ficedula_Myo.phy.rate_95%_HPD={1.123722630160006E-4,0.002366719241613855},Ficedula_Myo.phy.rate=0.0010528580758842243,Ficedula_ODC.phy.rate_range={5.280534478025966E-5,0.007285590845459801},Ficedula_PCK1.phy.rate=9.954311047779094E-4,Ficedula_ND2.phy.rate_range={0.006978138202155657,0.023628322227108402},Ficedula_cytb.phy.rate_median=0.008008807690321395,height_95%_HPD={0.2557425255311969,0.656961316866024},Ficedula_PCK1.phy.rate_median=8.841734815314151E-4,length_95%_HPD={1.9379975710275104,3.388829478302875},Ficedula_Myo.phy.rate_range={2.9222069850090643E-5,0.007855955968184104},Ficedula_ND3.phy.rate_range={0.003118599430507962,0.020914450791143967},Ficedula_PCK1.phy.rate_range={2.5993859604739528E-5,0.008532076520153947},Ficedula_PCK1.phy.rate_95%_HPD={1.6523452074272493E-4,0.0021022767876221348},Ficedula_ODC.phy.rate=9.207447894125592E-4,Ficedula_ND3.phy.rate=0.010944914201346233,Ficedula_ND2.phy.rate=0.014217745973255458,height_median=0.4335858148154923,posterior=1.0,length_median=2.6054725110218833,Ficedula_cytb.phy.rate_95%_HPD={0.004767919449016607,0.011847144826319083},Ficedula_ND2.phy.rate_95%_HPD={0.010573544376356634,0.017224073974141874}]:2.6230552758966303,4[&Ficedula_ND2.phy.rate_median=0.014503074177757988,length_range={1.8403175924250519,4.980864092150656},height_range={0.0,7.105427357601002E-15},Ficedula_ND3.phy.rate_median=0.011466000556287955,Ficedula_Myo.phy.rate_median=8.562591534935547E-4,Ficedula_cytb.phy.rate_range={0.003634518170280354,0.018617045186266976},height=9.95438717690797E-16,Ficedula_ODC.phy.rate_median=0.0010698733224658223,Ficedula_ND3.phy.rate_95%_HPD={0.006527904680703994,0.014078045008014852},Ficedula_ODC.phy.rate_95%_HPD={7.549045486681118E-5,0.0034442284589113322},length=3.0650845478118045,Ficedula_cytb.phy.rate=0.009196207471321206,Ficedula_Myo.phy.rate_95%_HPD={8.965850007185459E-5,0.0023447865539300205},Ficedula_Myo.phy.rate=0.0010284355464333,Ficedula_ODC.phy.rate_range={6.259048164857153E-5,0.02061126539979538},Ficedula_PCK1.phy.rate=9.486001947729296E-4,Ficedula_ND2.phy.rate_range={0.00795966123947575,0.026447909792739244},Ficedula_cytb.phy.rate_median=0.008940813675976138,height_95%_HPD={0.0,3.552713678800501E-15},Ficedula_PCK1.phy.rate_median=8.534976661091966E-4,length_95%_HPD={2.3577219728562286,3.7937104934168526},Ficedula_Myo.phy.rate_range={4.9977083164433184E-5,0.012281888931720969},Ficedula_ND3.phy.rate_range={0.0034598415714065293,0.02178153206697933},Ficedula_PCK1.phy.rate_range={2.983439419148811E-5,0.015042101805711692},Ficedula_PCK1.phy.rate_95%_HPD={1.0226492727150284E-4,0.0018698929200009643},Ficedula_ODC.phy.rate=0.0013833200520025723,Ficedula_ND3.phy.rate=0.01102997786168981,Ficedula_ND2.phy.rate=0.014607099424087524,height_median=0.0,length_median=3.0473405560736895,Ficedula_cytb.phy.rate_95%_HPD={0.0057821120323955375,0.013264477757817932},Ficedula_ND2.phy.rate_95%_HPD={0.011356415572744766,0.01797657743517127}]:3.065084547811804)[&Ficedula_ND2.phy.rate_median=0.014492881852498737,length_range={6.914548390996824,14.136062766851058},height_range={1.8403175924250554,4.9808640921506555},Ficedula_ND3.phy.rate_median=0.011736742694445055,Ficedula_Myo.phy.rate_median=8.817361941550937E-4,Ficedula_cytb.phy.rate_range={0.003951172874664696,0.014489073559184815},height=3.065084547811805,Ficedula_ODC.phy.rate_median=5.232458167770031E-4,Ficedula_ND3.phy.rate_95%_HPD={0.0077909557083942135,0.0146771598215466},Ficedula_ODC.phy.rate_95%_HPD={1.0281968125108105E-4,0.0011118059024794995},length=10.49810933795807,Ficedula_cytb.phy.rate=0.007699352695736539,Ficedula_Myo.phy.rate_95%_HPD={2.6174895942430705E-4,0.001653128996016427},Ficedula_Myo.phy.rate=9.184711605452045E-4,Ficedula_ODC.phy.rate_range={4.829998441527127E-5,0.0022768255934394227},Ficedula_PCK1.phy.rate=0.0010163068321174245,Ficedula_ND2.phy.rate_range={0.008775053000826871,0.022546292766284587},Ficedula_cytb.phy.rate_median=0.007607909709770379,height_95%_HPD={2.357721972856229,3.793710493416853},Ficedula_PCK1.phy.rate_median=9.407366493230788E-4,length_95%_HPD={8.770312183839259,12.256911465895481},Ficedula_Myo.phy.rate_range={6.0936119606987665E-5,0.0029281283848414394},Ficedula_ND3.phy.rate_range={0.002739478799919934,0.023066690104793813},Ficedula_PCK1.phy.rate_range={6.733511444808337E-5,0.003880469361193601},Ficedula_PCK1.phy.rate_95%_HPD={3.440287308696585E-4,0.0018406546180282453},Ficedula_ODC.phy.rate=5.672230882640898E-4,Ficedula_ND3.phy.rate=0.01149695171994685,Ficedula_ND2.phy.rate=0.014521327683287363,height_median=3.0473405560736904,posterior=1.0,length_median=10.48123580505557,Ficedula_cytb.phy.rate_95%_HPD={0.005524426637954058,0.010208676432369126},Ficedula_ND2.phy.rate_95%_HPD={0.011872567768372444,0.01745851438516237}]:10.503185151931064)[&Ficedula_ND2.phy.rate_median=0.014414522183673393,length_range={0.03414722530997594,3.3825630111973624},height_range={10.579045263760921,17.028768899490903},Ficedula_ND3.phy.rate_median=0.011786608342417407,Ficedula_Myo.phy.rate_median=7.329670885043345E-4,Ficedula_cytb.phy.rate_range={0.002658873424974588,0.017060313607149186},height=13.568269699742869,Ficedula_ODC.phy.rate_median=0.0017374452348214147,Ficedula_ND3.phy.rate_95%_HPD={0.006937324933794196,0.01553031820824129},Ficedula_ODC.phy.rate_95%_HPD={3.554183003670083E-4,0.005214763409977836},length=1.0447708080379645,Ficedula_cytb.phy.rate=0.007123012558511243,Ficedula_Myo.phy.rate_95%_HPD={9.071738576997946E-5,0.0017313353380029254},Ficedula_Myo.phy.rate=8.218839525653369E-4,Ficedula_ODC.phy.rate_range={1.6734725925578376E-4,0.014070168524063464},Ficedula_PCK1.phy.rate=8.932384560385532E-4,Ficedula_ND2.phy.rate_range={0.006165580315838807,0.02556976459829762},Ficedula_cytb.phy.rate_median=0.006897895826823742,height_95%_HPD={11.840804838695883,15.345222976405266},Ficedula_PCK1.phy.rate_median=8.339662838298594E-4,length_95%_HPD={0.23938822303750307,1.992935930347734},Ficedula_Myo.phy.rate_range={4.550882698747665E-5,0.004839604967911094},Ficedula_ND3.phy.rate_range={0.0029764730158280844,0.03342722792759606},Ficedula_PCK1.phy.rate_range={2.251335094807791E-5,0.005570463501159956},Ficedula_PCK1.phy.rate_95%_HPD={1.4639155536608217E-4,0.001750100449167154},Ficedula_ODC.phy.rate=0.0021419361028743237,Ficedula_ND3.phy.rate=0.011566470453918822,Ficedula_ND2.phy.rate=0.014338753391154797,height_median=13.546345106936613,posterior=0.7993556271525386,length_median=0.984393751474796,Ficedula_cytb.phy.rate_95%_HPD={0.003721970431549795,0.010748515582742015},Ficedula_ND2.phy.rate_95%_HPD={0.010758186968470704,0.01771049357172605}]:0.9012988608916093)[&posterior=0.4936118209087879]:0.44204460739099893,(((25[&Ficedula_ND2.phy.rate_median=0.014007206937495948,length_range={1.2225907179697306,6.854558443844795},height_range={0.0,7.105427357601002E-15},Ficedula_ND3.phy.rate_median=0.011963030068197983,Ficedula_Myo.phy.rate_median=6.629236231812107E-4,Ficedula_cytb.phy.rate_range={0.002194317278801079,0.016448433065207744},height=9.855711649777637E-16,Ficedula_ODC.phy.rate_median=9.087603801028163E-4,Ficedula_ND3.phy.rate_95%_HPD={0.007188939039349279,0.016249126612891164},Ficedula_ODC.phy.rate_95%_HPD={2.0613358425784778E-4,0.0018642496305046107},length=4.029231215510222,Ficedula_cytb.phy.rate=0.007000311654458779,Ficedula_Myo.phy.rate_95%_HPD={1.4341010223674987E-4,0.0013672207531474447},Ficedula_Myo.phy.rate=7.136789126186865E-4,Ficedula_ODC.phy.rate_range={1.121111850941765E-4,0.004858035390883162},Ficedula_PCK1.phy.rate=0.0010606943270714952,Ficedula_ND2.phy.rate_range={0.007025003290574981,0.025790627276914266},Ficedula_cytb.phy.rate_median=0.006792063884302053,height_95%_HPD={0.0,3.552713678800501E-15},Ficedula_PCK1.phy.rate_median=9.533380719453117E-4,length_95%_HPD={2.933715724013158,5.107541941011769},Ficedula_Myo.phy.rate_range={7.719524366151122E-5,0.0040968569473449545},Ficedula_ND3.phy.rate_range={0.0034560169709562214,0.03262317700356861},Ficedula_PCK1.phy.rate_range={6.627948088954596E-5,0.005218130679182522},Ficedula_PCK1.phy.rate_95%_HPD={3.725772891208554E-4,0.001973099302594515},Ficedula_ODC.phy.rate=9.872399038034086E-4,Ficedula_ND3.phy.rate=0.012009262335621908,Ficedula_ND2.phy.rate=0.01365071933971662,height_median=0.0,length_median=4.00151020542532,Ficedula_cytb.phy.rate_95%_HPD={0.0035164625911375674,0.010625115952041068},Ficedula_ND2.phy.rate_95%_HPD={0.009971302181373605,0.016370990234042142}]:4.057740439510357,(33[&Ficedula_ND2.phy.rate_median=0.014243512990708598,length_range={1.6145023559892937,6.049905235717685},height_range={0.0,7.105427357601002E-15},Ficedula_ND3.phy.rate_median=0.012047439326401514,Ficedula_Myo.phy.rate_median=0.0010373783561358327,Ficedula_cytb.phy.rate_range={0.002782416000583517,0.014826150397711752},height=9.81821494946811E-16,Ficedula_ODC.phy.rate_median=0.0015390742767053347,Ficedula_ND3.phy.rate_95%_HPD={0.0078785252129058,0.017721722718018945},Ficedula_ODC.phy.rate_95%_HPD={4.5867594042322076E-4,0.003151341455819764},length=3.4270751921013516,Ficedula_cytb.phy.rate=0.006849991168114335,Ficedula_Myo.phy.rate_95%_HPD={2.9252284844565035E-4,0.0021427926198672067},Ficedula_Myo.phy.rate=0.0011313459259686142,Ficedula_ODC.phy.rate_range={2.857208865456631E-4,0.007153380513194489},Ficedula_PCK1.phy.rate=0.0015488793046954134,Ficedula_ND2.phy.rate_range={0.007291392443351824,0.021506208000145716},Ficedula_cytb.phy.rate_median=0.00671585676527023,height_95%_HPD={0.0,3.552713678800501E-15},Ficedula_PCK1.phy.rate_median=0.0012728838789799273,length_95%_HPD={2.3967351434649036,4.434908190670111},Ficedula_Myo.phy.rate_range={1.273670375140676E-4,0.004514210668417571},Ficedula_ND3.phy.rate_range={0.0036438941065899677,0.040594315172987575},Ficedula_PCK1.phy.rate_range={1.1984732376884776E-4,0.008830432682693321},Ficedula_PCK1.phy.rate_95%_HPD={5.709566249083506E-4,0.0033679252849240096},Ficedula_ODC.phy.rate=0.001686973959817709,Ficedula_ND3.phy.rate=0.012402344548796462,Ficedula_ND2.phy.rate=0.01397583826621707,height_median=0.0,length_median=3.4033795437807366,Ficedula_cytb.phy.rate_95%_HPD={0.004018330125256353,0.009689453878384383},Ficedula_ND2.phy.rate_95%_HPD={0.010455564924767414,0.01679043254798741}]:3.410537328644047,30[&Ficedula_ND2.phy.rate_median=0.01448402884111343,length_range={1.2225907179697306,6.049905235717685},height_range={0.0,7.105427357601002E-15},Ficedula_ND3.phy.rate_median=0.011964979104419734,Ficedula_Myo.phy.rate_median=0.001701646343845368,Ficedula_cytb.phy.rate_range={0.00263332269595219,0.015492581676464922},height=9.80637388621247E-16,Ficedula_ODC.phy.rate_median=7.759962192822572E-4,Ficedula_ND3.phy.rate_95%_HPD={0.007431821107836837,0.016706347752045013},Ficedula_ODC.phy.rate_95%_HPD={1.5980984040029063E-4,0.0017078983630491058},length=3.4293583713657942,Ficedula_cytb.phy.rate=0.007091940405620591,Ficedula_Myo.phy.rate_95%_HPD={6.237575799205104E-4,0.0036042249948803583},Ficedula_Myo.phy.rate=0.0018699128983514957,Ficedula_ODC.phy.rate_range={5.705736820218733E-5,0.0047411760115789936},Ficedula_PCK1.phy.rate=9.439079029852864E-4,Ficedula_ND2.phy.rate_range={0.006069990331650911,0.030834406551571342},Ficedula_cytb.phy.rate_median=0.006959902255126899,height_95%_HPD={0.0,3.552713678800501E-15},Ficedula_PCK1.phy.rate_median=8.47262448084319E-4,length_95%_HPD={2.3605048364532206,4.484458014704682},Ficedula_Myo.phy.rate_range={3.8732043071799255E-4,0.006912770983236054},Ficedula_ND3.phy.rate_range={0.003377235060760935,0.02985235157763885},Ficedula_PCK1.phy.rate_range={6.405116379920964E-5,0.015042101805711692},Ficedula_PCK1.phy.rate_95%_HPD={1.5728003302940076E-4,0.001921940163701183},Ficedula_ODC.phy.rate=8.541751835019429E-4,Ficedula_ND3.phy.rate=0.01199031078599655,Ficedula_ND2.phy.rate=0.014512140688175605,height_median=0.0,length_median=3.3995204379539876,Ficedula_cytb.phy.rate_95%_HPD={0.0043794872196117485,0.01029912859536912},Ficedula_ND2.phy.rate_95%_HPD={0.010810606314525843,0.017906106216673563}]:3.410537328644047)[&Ficedula_ND2.phy.rate_median=0.014422207041107887,length_range={9.493537105904615E-4,3.2441178270155984},height_range={1.6145023559892948,6.049905235717686},Ficedula_ND3.phy.rate_median=0.011983265033824915,Ficedula_Myo.phy.rate_median=7.751341978563283E-4,Ficedula_cytb.phy.rate_range={0.0024033690623026117,0.016268164928564123},height=3.4105373286440477,Ficedula_ODC.phy.rate_median=0.0012921874534984397,Ficedula_ND3.phy.rate_95%_HPD={0.007337508920387224,0.016788596005098428},Ficedula_ODC.phy.rate_95%_HPD={1.815559235418364E-4,0.0038509751700201993},length=0.6468913305730878,Ficedula_cytb.phy.rate=0.006906654562468559,Ficedula_Myo.phy.rate_95%_HPD={1.1137440592744962E-4,0.0019004160350951527},Ficedula_Myo.phy.rate=8.842129495035503E-4,Ficedula_ODC.phy.rate_range={9.083590597706967E-5,0.019732678713975955},Ficedula_PCK1.phy.rate=0.0010416702949482559,Ficedula_ND2.phy.rate_range={0.007114105919696743,0.027240768613627436},Ficedula_cytb.phy.rate_median=0.006709135052121766,height_95%_HPD={2.396735143464902,4.421860924811286},Ficedula_PCK1.phy.rate_median=8.907095633990311E-4,length_95%_HPD={0.02189578688685856,1.4642918237839035},Ficedula_Myo.phy.rate_range={2.4913051437126565E-5,0.008287654341702649},Ficedula_ND3.phy.rate_range={0.003377235060760935,0.04170504267272572},Ficedula_PCK1.phy.rate_range={4.77178917339478E-5,0.013865563105869628},Ficedula_PCK1.phy.rate_95%_HPD={1.44229559472064E-4,0.0022561536039676067},Ficedula_ODC.phy.rate=0.0015841997253298714,Ficedula_ND3.phy.rate=0.01207983999484497,Ficedula_ND2.phy.rate=0.014346233532972985,height_median=3.3844319954689492,posterior=0.9511165426063771,length_median=0.5627783590895548,Ficedula_cytb.phy.rate_95%_HPD={0.0035937829907348564,0.010400406203864149},Ficedula_ND2.phy.rate_95%_HPD={0.01085946148375171,0.017844710161609417}]:0.6472031108663101)[&Ficedula_ND2.phy.rate_median=0.014487254321545823,length_range={5.828392160918942,12.815940852298812},height_range={2.517164726874272,6.854558443844795},Ficedula_ND3.phy.rate_median=0.012283051967684613,Ficedula_Myo.phy.rate_median=8.25092080322245E-4,Ficedula_cytb.phy.rate_range={0.0026200772140571723,0.010787877747806728},height=4.057740439510358,Ficedula_ODC.phy.rate_median=6.707385549270386E-4,Ficedula_ND3.phy.rate_95%_HPD={0.00916956109065843,0.018311481858471992},Ficedula_ODC.phy.rate_95%_HPD={2.0931237438738046E-4,0.0013283552266594842},length=9.271198380963652,Ficedula_cytb.phy.rate=0.005727452302691475,Ficedula_Myo.phy.rate_95%_HPD={3.1115988046685294E-4,0.0014629159115032053},Ficedula_Myo.phy.rate=8.607881480797471E-4,Ficedula_ODC.phy.rate_range={7.484741393063312E-5,0.002723979469774921},Ficedula_PCK1.phy.rate=8.831496918522854E-4,Ficedula_ND2.phy.rate_range={0.008812590302181272,0.024260965535383303},Ficedula_cytb.phy.rate_median=0.005700287262088805,height_95%_HPD={3.0289652218960015,5.133153825726007},Ficedula_PCK1.phy.rate_median=8.591888824530353E-4,length_95%_HPD={7.444929250609427,11.027779501699664},Ficedula_Myo.phy.rate_range={1.1045062050359702E-4,0.002508577155767434},Ficedula_ND3.phy.rate_range={0.004699879916511497,0.028572617769031212},Ficedula_PCK1.phy.rate_range={1.5943804184138184E-4,0.0027176955992138955},Ficedula_PCK1.phy.rate_95%_HPD={3.487080460432581E-4,0.0014325348817094536},Ficedula_ODC.phy.rate=7.203266314600062E-4,Ficedula_ND3.phy.rate=0.012910770779559103,Ficedula_ND2.phy.rate=0.014519508515436283,height_median=4.021177817398701,posterior=1.0,length_median=9.272917113639686,Ficedula_cytb.phy.rate_95%_HPD={0.0038838135619669208,0.0077149092866290216},Ficedula_ND2.phy.rate_95%_HPD={0.011591744486396393,0.01740252122444324}]:9.203789497571929,28[&Ficedula_ND2.phy.rate_median=0.014345358792595495,length_range={9.555474318539735,17.201589599543937},height_range={0.0,3.552713678800501E-15},Ficedula_ND3.phy.rate_median=0.011570098656743188,Ficedula_Myo.phy.rate_median=6.11364160560509E-4,Ficedula_cytb.phy.rate_range={0.0033795530144922086,0.009715587293559088},height=9.90702292388541E-16,Ficedula_ODC.phy.rate_median=7.341619177161254E-4,Ficedula_ND3.phy.rate_95%_HPD={0.0076644129226321805,0.014282702327526533},Ficedula_ODC.phy.rate_95%_HPD={2.467935217771847E-4,0.0013742885095523359},length=13.364468300844335,Ficedula_cytb.phy.rate=0.005945898876231936,Ficedula_Myo.phy.rate_95%_HPD={2.4546817568517094E-4,0.0010927617887077665},Ficedula_Myo.phy.rate=6.367545834546537E-4,Ficedula_ODC.phy.rate_range={1.1534608576496891E-4,0.002608670955208367},Ficedula_PCK1.phy.rate=8.972498372015938E-4,Ficedula_ND2.phy.rate_range={0.008674611246372347,0.02085461063045782},Ficedula_cytb.phy.rate_median=0.005901040142231888,height_95%_HPD={0.0,3.552713678800501E-15},Ficedula_PCK1.phy.rate_median=8.7354194260376E-4,length_95%_HPD={11.54561322360464,15.16952472921556},Ficedula_Myo.phy.rate_range={9.03614014553164E-5,0.0024908534967169873},Ficedula_ND3.phy.rate_range={0.004043511064942657,0.02145639070127509},Ficedula_PCK1.phy.rate_range={2.076297364142654E-4,0.002799787742774633},Ficedula_PCK1.phy.rate_95%_HPD={4.2584293505942356E-4,0.001408964960986376},Ficedula_ODC.phy.rate=7.741549686406153E-4,Ficedula_ND3.phy.rate=0.011243706689590615,Ficedula_ND2.phy.rate=0.01421261253294494,height_median=0.0,length_median=13.347908821454835,Ficedula_cytb.phy.rate_95%_HPD={0.004286893356655216,0.0076091381405904174},Ficedula_ND2.phy.rate_95%_HPD={0.011471616093112792,0.016588597498656495}]:13.261529937082285)[&Ficedula_ND2.phy.rate_median=0.014443282056932506,length_range={1.0569774240209995E-4,4.263568373051566},height_range={9.555474318539737,16.79905711230513},Ficedula_ND3.phy.rate_median=0.0119438321633513,Ficedula_Myo.phy.rate_median=7.412515975304059E-4,Ficedula_cytb.phy.rate_range={0.0025889070581535892,0.019490747014833314},height=13.261529937082287,Ficedula_ODC.phy.rate_median=8.969628751465186E-4,Ficedula_ND3.phy.rate_95%_HPD={0.007364862540483524,0.01621369075209738},Ficedula_ODC.phy.rate_95%_HPD={7.067439101171244E-5,0.002314211941912411},length=0.87782000856544,Ficedula_cytb.phy.rate=0.007151733378689757,Ficedula_Myo.phy.rate_95%_HPD={1.0983658206463202E-4,0.0018104510721045236},Ficedula_Myo.phy.rate=8.528328864120254E-4,Ficedula_ODC.phy.rate_range={4.46303084735286E-5,0.009408151033371307},Ficedula_PCK1.phy.rate=8.589281924149165E-4,Ficedula_ND2.phy.rate_range={0.007782178962621401,0.02965286146702639},Ficedula_cytb.phy.rate_median=0.0069165099893365506,height_95%_HPD={11.507287545960043,14.975377337249336},Ficedula_PCK1.phy.rate_median=8.170429854185211E-4,length_95%_HPD={0.039407422881669874,1.7776717252896237},Ficedula_Myo.phy.rate_range={3.66747447097209E-5,0.007341583684679547},Ficedula_ND3.phy.rate_range={0.003182400697456939,0.034251359753375496},Ficedula_PCK1.phy.rate_range={5.107431139885549E-5,0.007132595185657813},Ficedula_PCK1.phy.rate_95%_HPD={1.5234852699545247E-4,0.001595467403155706},Ficedula_ODC.phy.rate=0.0010430635883355932,Ficedula_ND3.phy.rate=0.011891852230617903,Ficedula_ND2.phy.rate=0.014412782988252206,height_median=13.2486536707724,posterior=0.8622375291634263,length_median=0.8096481153048138,Ficedula_cytb.phy.rate_95%_HPD={0.003867525035478389,0.010873571694137406},Ficedula_ND2.phy.rate_95%_HPD={0.010884976174632898,0.018046930696191857}]:0.791527605419768,35[&Ficedula_ND2.phy.rate_median=0.014328060398906486,length_range={10.718207849152712,17.249451572856014},height_range={0.0,3.552713678800501E-15},Ficedula_ND3.phy.rate_median=0.01183936589891011,Ficedula_Myo.phy.rate_median=0.0015517608399216285,Ficedula_cytb.phy.rate_range={0.004386129522379286,0.012739522525552424},height=9.90702292388541E-16,Ficedula_ODC.phy.rate_median=0.0012113443859958749,Ficedula_ND3.phy.rate_95%_HPD={0.008127599049269187,0.01482766459042397},Ficedula_ODC.phy.rate_95%_HPD={5.419041952723323E-4,0.0019693727826657135},length=13.892342968515871,Ficedula_cytb.phy.rate=0.007553788687856109,Ficedula_Myo.phy.rate_95%_HPD={8.426926600621108E-4,0.002455750439785095},Ficedula_Myo.phy.rate=0.0015946613071823293,Ficedula_ODC.phy.rate_range={2.7497996076178096E-4,0.0036133729356675305},Ficedula_PCK1.phy.rate=9.42657654260564E-4,Ficedula_ND2.phy.rate_range={0.008522134612725909,0.02247736509617427},Ficedula_cytb.phy.rate_median=0.007461811546740951,height_95%_HPD={0.0,3.552713678800501E-15},Ficedula_PCK1.phy.rate_median=9.082079660140977E-4,length_95%_HPD={12.157465289222186,15.650948243000512},Ficedula_Myo.phy.rate_range={4.6747048440282584E-4,0.00357793365149352},Ficedula_ND3.phy.rate_range={0.005535940968121914,0.021657285605012802},Ficedula_PCK1.phy.rate_range={2.402966920967084E-4,0.0025399885773520017},Ficedula_PCK1.phy.rate_95%_HPD={4.890511832163048E-4,0.0014985694826021574},Ficedula_ODC.phy.rate=0.0012501617427388906,Ficedula_ND3.phy.rate=0.011705861375108236,Ficedula_ND2.phy.rate=0.014189376175851127,height_median=0.0,length_median=13.896016284300044,Ficedula_cytb.phy.rate_95%_HPD={0.005576248292044271,0.009542785886447684},Ficedula_ND2.phy.rate_95%_HPD={0.01148402982153573,0.01652420272323099}]:14.053057542502053)[&Ficedula_ND2.phy.rate_median=0.014424095020765259,length_range={0.016837143340076466,2.7988863368525028},height_range={11.27136402046342,17.249451572856014},Ficedula_ND3.phy.rate_median=0.011898102403732692,Ficedula_Myo.phy.rate_median=7.672111296028185E-4,Ficedula_cytb.phy.rate_range={0.002372084496332545,0.017130584187605914},height=14.053057542502055,Ficedula_ODC.phy.rate_median=9.14039241723561E-4,Ficedula_ND3.phy.rate_95%_HPD={0.007036558629498463,0.015770328937236427},Ficedula_ODC.phy.rate_95%_HPD={8.648699066600877E-5,0.0025461316092720452},length=0.7165285717466465,Ficedula_cytb.phy.rate=0.006616257056486163,Ficedula_Myo.phy.rate_95%_HPD={8.726490306642417E-5,0.0018466035942962642},Ficedula_Myo.phy.rate=8.724620107093178E-4,Ficedula_ODC.phy.rate_range={5.4042931698558767E-5,0.010585811248386924},Ficedula_PCK1.phy.rate=0.0013171189652306703,Ficedula_ND2.phy.rate_range={0.0067042853857753534,0.023631890500341778},Ficedula_cytb.phy.rate_median=0.006471431486623012,height_95%_HPD={12.423016570555149,15.70629993937377},Ficedula_PCK1.phy.rate_median=0.0010298681191740157,length_95%_HPD={0.10240321005394648,1.4133699189838573},Ficedula_Myo.phy.rate_range={5.242401516424155E-5,0.0064245479765547946},Ficedula_ND3.phy.rate_range={0.003344325038474082,0.03065662438590621},Ficedula_PCK1.phy.rate_range={1.9376893464217174E-4,0.015746572654754303},Ficedula_PCK1.phy.rate_95%_HPD={3.2235877658856897E-4,0.0030112279744179257},Ficedula_ODC.phy.rate=0.0010933339560669944,Ficedula_ND3.phy.rate=0.011791908001862379,Ficedula_ND2.phy.rate=0.014320647650592537,height_median=14.039843614988241,posterior=0.8150205532718586,length_median=0.6631076402196516,Ficedula_cytb.phy.rate_95%_HPD={0.003455153295976051,0.009741561725427391},Ficedula_ND2.phy.rate_95%_HPD={0.010689220389089496,0.01769291074173439}]:0.8585556255234223)[&Ficedula_ND2.phy.rate_median=0.01443657672926133,length_range={0.00458137710768014,1.9195386955210711},height_range={12.232691354424173,18.49420146419372},Ficedula_ND3.phy.rate_median=0.011906272108814434,Ficedula_Myo.phy.rate_median=7.828087167380621E-4,Ficedula_cytb.phy.rate_range={0.002167233646820852,0.01629688302920021},height=14.911613168025477,Ficedula_ODC.phy.rate_median=0.002062303010347945,Ficedula_ND3.phy.rate_95%_HPD={0.007336978792735978,0.01586854369992403},Ficedula_ODC.phy.rate_95%_HPD={3.424684520474018E-4,0.006240570478692655},length=0.53437394565069,Ficedula_cytb.phy.rate=0.006513010199909843,Ficedula_Myo.phy.rate_95%_HPD={9.524158015390363E-5,0.0019515053679288997},Ficedula_Myo.phy.rate=8.96806872884673E-4,Ficedula_ODC.phy.rate_range={1.785309173037141E-4,0.025402391881394915},Ficedula_PCK1.phy.rate=8.776261787919828E-4,Ficedula_ND2.phy.rate_range={0.006824881548886362,0.030613630669366475},Ficedula_cytb.phy.rate_median=0.006364351565159047,height_95%_HPD={13.339603679265055,16.55347362483761},Ficedula_PCK1.phy.rate_median=8.285897069899653E-4,length_95%_HPD={0.08004465310721542,1.061216953378537},Ficedula_Myo.phy.rate_range={3.664923209595927E-5,0.005855772966236666},Ficedula_ND3.phy.rate_range={0.003154724043117212,0.03424916607921251},Ficedula_PCK1.phy.rate_range={3.420192564413841E-5,0.010178579659611303},Ficedula_PCK1.phy.rate_95%_HPD={1.2077103642000398E-4,0.0016570218425162365},Ficedula_ODC.phy.rate=0.0025879148020174457,Ficedula_ND3.phy.rate=0.011793008304036696,Ficedula_ND2.phy.rate=0.014400818998547128,height_median=14.889459474826108,posterior=0.9270081102099766,length_median=0.49438701885848246,Ficedula_cytb.phy.rate_95%_HPD={0.0033972909162840893,0.009828274324288292},Ficedula_ND2.phy.rate_95%_HPD={0.010895462633401095,0.01817781782395442}]:0.6487275575772635,(((((15[&Ficedula_ND2.phy.rate_median=0.01450092200506804,length_range={3.609928875598856,8.343660234835674},height_range={0.0,7.105427357601002E-15},Ficedula_ND3.phy.rate_median=0.011955513145188161,Ficedula_Myo.phy.rate_median=6.064790396525457E-4,Ficedula_cytb.phy.rate_range={0.0029914049920145183,0.012434402396147952},height=1.0055036214580909E-15,Ficedula_ODC.phy.rate_median=0.001418484528560515,Ficedula_ND3.phy.rate_95%_HPD={0.007281152394056269,0.016575575096669442},Ficedula_ODC.phy.rate_95%_HPD={5.128955008832567E-4,0.0027324702710287904},length=5.4791219059373955,Ficedula_cytb.phy.rate=0.006669164876341875,Ficedula_Myo.phy.rate_95%_HPD={1.3659426310541132E-4,0.0012170965147419287},Ficedula_Myo.phy.rate=6.498852118568228E-4,Ficedula_ODC.phy.rate_range={2.169811767854603E-4,0.005250630149615974},Ficedula_PCK1.phy.rate=6.478435835580708E-4,Ficedula_ND2.phy.rate_range={0.008631845778826995,0.027870813387329302},Ficedula_cytb.phy.rate_median=0.006582703433976612,height_95%_HPD={0.0,3.552713678800501E-15},Ficedula_PCK1.phy.rate_median=6.533609595521456E-4,length_95%_HPD={4.406852370274834,6.654028006261329},Ficedula_Myo.phy.rate_range={5.292549647085752E-5,0.002731670455150924},Ficedula_ND3.phy.rate_range={0.002739478799919934,0.0352311818126001},Ficedula_PCK1.phy.rate_range={1.3453559459374935E-5,0.002703699437883727},Ficedula_PCK1.phy.rate_95%_HPD={1.363245825279697E-4,0.0011117619319845702},Ficedula_ODC.phy.rate=0.001513419124772156,Ficedula_ND3.phy.rate=0.011996523640404572,Ficedula_ND2.phy.rate=0.014563500744617836,height_median=0.0,length_median=5.465133955151377,Ficedula_cytb.phy.rate_95%_HPD={0.004578085919933797,0.009080749829903936},Ficedula_ND2.phy.rate_95%_HPD={0.011441590300751548,0.01741200582242182}]:5.4791219059373955,7[&Ficedula_ND2.phy.rate_median=0.014503560785735552,length_range={3.609928875598856,8.343660234835674},height_range={0.0,7.105427357601002E-15},Ficedula_ND3.phy.rate_median=0.01168792776866908,Ficedula_Myo.phy.rate_median=0.0010888213488244865,Ficedula_cytb.phy.rate_range={0.005336511694898681,0.02109576761919623},height=1.0055036214580909E-15,Ficedula_ODC.phy.rate_median=8.313933132118339E-4,Ficedula_ND3.phy.rate_95%_HPD={0.00739688605581447,0.014881987411259437},Ficedula_ODC.phy.rate_95%_HPD={2.1092985267555345E-4,0.0017020620059675089},length=5.4791219059373955,Ficedula_cytb.phy.rate=0.009894494196136229,Ficedula_Myo.phy.rate_95%_HPD={4.361821036511437E-4,0.002135196974365239},Ficedula_Myo.phy.rate=0.0011679021254489528,Ficedula_ODC.phy.rate_range={7.919459591659762E-5,0.003757579503252673},Ficedula_PCK1.phy.rate=6.465359694357968E-4,Ficedula_ND2.phy.rate_range={0.007632593394773651,0.024242751123714462},Ficedula_cytb.phy.rate_median=0.009709791435005718,height_95%_HPD={0.0,3.552713678800501E-15},Ficedula_PCK1.phy.rate_median=6.531710961816073E-4,length_95%_HPD={4.406852370274834,6.654028006261329},Ficedula_Myo.phy.rate_range={1.8386776564850233E-4,0.0042708027768265525},Ficedula_ND3.phy.rate_range={0.0028031053799840843,0.02331116758746832},Ficedula_PCK1.phy.rate_range={3.798698023259228E-5,0.002181478955923084},Ficedula_PCK1.phy.rate_95%_HPD={1.2800282937800215E-4,0.0011083534289167212},Ficedula_ODC.phy.rate=8.929599800870367E-4,Ficedula_ND3.phy.rate=0.011374192811072428,Ficedula_ND2.phy.rate=0.01456069723904336,height_median=0.0,length_median=5.465133955151377,Ficedula_cytb.phy.rate_95%_HPD={0.006648452102949548,0.013359320478947806},Ficedula_ND2.phy.rate_95%_HPD={0.011646777025896879,0.017429981073247607}]:5.4791219059373955)[&Ficedula_ND2.phy.rate_median=0.014494915979432652,length_range={0.6727019421606251,4.340703893030748},height_range={3.6099288755988574,8.343660234835674},Ficedula_ND3.phy.rate_median=0.011873032371628761,Ficedula_Myo.phy.rate_median=8.654257954456851E-4,Ficedula_cytb.phy.rate_range={0.002246808517624193,0.017461250834895154},height=5.479121905937396,Ficedula_ODC.phy.rate_median=7.31388085586742E-4,Ficedula_ND3.phy.rate_95%_HPD={0.007170668291767267,0.015547775783589297},Ficedula_ODC.phy.rate_95%_HPD={1.0550949831340619E-4,0.001760508861695078},length=2.1259912743835803,Ficedula_cytb.phy.rate=0.006412352632529735,Ficedula_Myo.phy.rate_95%_HPD={1.8301324201188665E-4,0.0020190631700036108},Ficedula_Myo.phy.rate=9.708393487289064E-4,Ficedula_ODC.phy.rate_range={4.5712903825338776E-5,0.004538280542012286},Ficedula_PCK1.phy.rate=0.001406642448434411,Ficedula_ND2.phy.rate_range={0.007036432068353646,0.026865101092340436},Ficedula_cytb.phy.rate_median=0.00630468767596833,height_95%_HPD={4.406852370274834,6.654028006261328},Ficedula_PCK1.phy.rate_median=0.0011175367787071705,length_95%_HPD={1.0725853878044154,3.1010217727976492},Ficedula_Myo.phy.rate_range={4.112766496735663E-5,0.010490693292574342},Ficedula_ND3.phy.rate_range={0.0028124731204395865,0.0385027949097519},Ficedula_PCK1.phy.rate_range={2.1110304736901559E-4,0.012253976870287668},Ficedula_PCK1.phy.rate_95%_HPD={4.1344041896331424E-4,0.003141633978870618},Ficedula_ODC.phy.rate=8.275628607629353E-4,Ficedula_ND3.phy.rate=0.011746048081314854,Ficedula_ND2.phy.rate=0.014520537599891945,height_median=5.465133955151378,posterior=1.0,length_median=2.0987321752105066,Ficedula_cytb.phy.rate_95%_HPD={0.0036606119734708844,0.009363578427947408},Ficedula_ND2.phy.rate_95%_HPD={0.011093185385196217,0.01803713968969218}]:2.063430343000448,5[&Ficedula_ND2.phy.rate_median=0.01460464521309488,length_range={5.743574932210571,10.007456289327068},height_range={0.0,7.105427357601002E-15},Ficedula_ND3.phy.rate_median=0.012145049549272065,Ficedula_Myo.phy.rate_median=0.0014051615926908233,Ficedula_cytb.phy.rate_range={0.003034197683790558,0.011674117441535958},height=1.0003724940473137E-15,Ficedula_ODC.phy.rate_median=9.584909844996577E-4,Ficedula_ND3.phy.rate_95%_HPD={0.00903957347420271,0.016453909938897223},Ficedula_ODC.phy.rate_95%_HPD={2.972277586949608E-4,0.0018479311142686702},length=7.549205191080575,Ficedula_cytb.phy.rate=0.006567090653180991,Ficedula_Myo.phy.rate_95%_HPD={5.809869125229304E-4,0.0024606825172066105},Ficedula_Myo.phy.rate=0.0014848404839312359,Ficedula_ODC.phy.rate_range={1.2979862266722746E-4,0.004018241517067609},Ficedula_PCK1.phy.rate=6.09462641845162E-4,Ficedula_ND2.phy.rate_range={0.009623817661075553,0.02424131137877051},Ficedula_cytb.phy.rate_median=0.006515880907783787,height_95%_HPD={0.0,3.552713678800501E-15},Ficedula_PCK1.phy.rate_median=6.116183698568402E-4,length_95%_HPD={6.473810004760022,8.61853937770858},Ficedula_Myo.phy.rate_range={3.4969687303302145E-4,0.004919766287387244},Ficedula_ND3.phy.rate_range={0.006120156441905431,0.02448173023631345},Ficedula_PCK1.phy.rate_range={3.844998248006974E-5,0.0019692889095468775},Ficedula_PCK1.phy.rate_95%_HPD={1.2020400834690623E-4,0.0010434427316050273},Ficedula_ODC.phy.rate=0.0010246038050380477,Ficedula_ND3.phy.rate=0.012484414288489698,Ficedula_ND2.phy.rate=0.014793727857849333,height_median=0.0,length_median=7.536176736328032,Ficedula_cytb.phy.rate_95%_HPD={0.004601524334040761,0.00867028500879925},Ficedula_ND2.phy.rate_95%_HPD={0.012261357720191558,0.017680581556201256}]:7.542552248937843)[&Ficedula_ND2.phy.rate_median=0.014442345865744576,length_range={0.059651359223947154,2.7684885750496386},height_range={5.743574932210574,10.007456289327068},Ficedula_ND3.phy.rate_median=0.0119825902024868,Ficedula_Myo.phy.rate_median=0.001609128070520059,Ficedula_cytb.phy.rate_range={0.00202731291030818,0.016500487419942582},height=7.542552248937844,Ficedula_ODC.phy.rate_median=8.706889294416986E-4,Ficedula_ND3.phy.rate_95%_HPD={0.007303167979656052,0.01630510853696278},Ficedula_ODC.phy.rate_95%_HPD={9.706035071359004E-5,0.0023091801638180053},length=0.8946053686180953,Ficedula_cytb.phy.rate=0.006403203893817108,Ficedula_Myo.phy.rate_95%_HPD={3.248137538272151E-4,0.004501281067213595},Ficedula_Myo.phy.rate=0.0019750257238879848,Ficedula_ODC.phy.rate_range={5.072449113194213E-5,0.006534202081590909},Ficedula_PCK1.phy.rate=8.382647224900417E-4,Ficedula_ND2.phy.rate_range={0.006928976427144953,0.025691281962020186},Ficedula_cytb.phy.rate_median=0.006258988451884245,height_95%_HPD={6.4738100047600255,8.604028080219367},Ficedula_PCK1.phy.rate_median=8.072267609926077E-4,length_95%_HPD={0.2503293955573067,1.5816934596062087},Ficedula_Myo.phy.rate_range={2.386050512987933E-4,0.01647762461214036},Ficedula_ND3.phy.rate_range={0.0034731752578594697,0.039070121586232666},Ficedula_PCK1.phy.rate_range={4.684654993236417E-5,0.005001275584907983},Ficedula_PCK1.phy.rate_95%_HPD={1.5298454207413894E-4,0.0015916204696261307},Ficedula_ODC.phy.rate=0.001023613050141909,Ficedula_ND3.phy.rate=0.01207197784206574,Ficedula_ND2.phy.rate=0.014401366351779028,height_median=7.532396946621827,posterior=0.9364515053882901,length_median=0.8572721638185667,Ficedula_cytb.phy.rate_95%_HPD={0.003466644642765724,0.009589037103658375},Ficedula_ND2.phy.rate_95%_HPD={0.010713991881478988,0.01764842368858022}]:0.9869590238863504,((31[&Ficedula_ND2.phy.rate_median=0.014380452172336525,length_range={4.067133867931988,8.681856845301144},height_range={0.0,7.105427357601002E-15},Ficedula_ND3.phy.rate_median=0.012269303548799244,Ficedula_Myo.phy.rate_median=7.59537429241668E-4,Ficedula_cytb.phy.rate_range={0.005760812035379248,0.019593699188518103},height=9.968201750706217E-16,Ficedula_ODC.phy.rate_median=0.0010931298664684723,Ficedula_ND3.phy.rate_95%_HPD={0.009191899683763284,0.017488753676861455},Ficedula_ODC.phy.rate_95%_HPD={1.1387526723781983E-4,0.0034260602127313446},length=6.261073746272465,Ficedula_cytb.phy.rate=0.011110676858678267,Ficedula_Myo.phy.rate_95%_HPD={2.2344480160345524E-4,0.0014555137528239432},Ficedula_Myo.phy.rate=8.002662820754589E-4,Ficedula_ODC.phy.rate_range={5.379730336992593E-5,0.01639910430118417},Ficedula_PCK1.phy.rate=7.82570336677255E-4,Ficedula_ND2.phy.rate_range={0.00800950265250173,0.024982954530525764},Ficedula_cytb.phy.rate_median=0.01097940600216897,height_95%_HPD={0.0,3.552713678800501E-15},Ficedula_PCK1.phy.rate_median=7.803093590446449E-4,length_95%_HPD={5.106098958678448,7.490424524547238},Ficedula_Myo.phy.rate_range={6.774426752285412E-5,0.0034058537962075946},Ficedula_ND3.phy.rate_range={0.006105252611977651,0.02803458489943047},Ficedula_PCK1.phy.rate_range={8.215492226578967E-5,0.0028756598635655464},Ficedula_PCK1.phy.rate_95%_HPD={2.1250781990201248E-4,0.0012876721246412855},Ficedula_ODC.phy.rate=0.0013856155131134087,Ficedula_ND3.phy.rate=0.012790368186475456,Ficedula_ND2.phy.rate=0.014238180348750287,height_median=0.0,length_median=6.245650951698604,Ficedula_cytb.phy.rate_95%_HPD={0.007628177764326911,0.014791358033809729},Ficedula_ND2.phy.rate_95%_HPD={0.010911185027365669,0.01719049186874756}]:6.260819342443378,12[&Ficedula_ND2.phy.rate_median=0.015134397839046678,length_range={4.067133867931988,8.681856845301144},height_range={0.0,7.105427357601002E-15},Ficedula_ND3.phy.rate_median=0.011744425309563681,Ficedula_Myo.phy.rate_median=7.826791430437899E-4,Ficedula_cytb.phy.rate_range={0.003166008282811501,0.012732523689823359},height=9.968201750706217E-16,Ficedula_ODC.phy.rate_median=0.0010699075676745646,Ficedula_ND3.phy.rate_95%_HPD={0.007457602217551819,0.014653921914887423},Ficedula_ODC.phy.rate_95%_HPD={1.040054002575587E-4,0.0033735909676557325},length=6.2610226823924355,Ficedula_cytb.phy.rate=0.006750714621518558,Ficedula_Myo.phy.rate_95%_HPD={2.3073742314100486E-4,0.0015062293369630458},Ficedula_Myo.phy.rate=8.294156437986671E-4,Ficedula_ODC.phy.rate_range={6.826970376323349E-5,0.015231630805487886},Ficedula_PCK1.phy.rate=7.034738057309348E-4,Ficedula_ND2.phy.rate_range={0.01031822281798124,0.027057704642504253},Ficedula_cytb.phy.rate_median=0.006657285000855529,height_95%_HPD={0.0,3.552713678800501E-15},Ficedula_PCK1.phy.rate_median=7.148772242341798E-4,length_95%_HPD={5.106098958678448,7.490424524547238},Ficedula_Myo.phy.rate_range={9.767332848140806E-5,0.003055739953205536},Ficedula_ND3.phy.rate_range={0.0035491966659262474,0.02328332270611336},Ficedula_PCK1.phy.rate_range={3.1166505719713996E-5,0.002686616766231993},Ficedula_PCK1.phy.rate_95%_HPD={1.5247174413544358E-4,0.0011456906232573689},Ficedula_ODC.phy.rate=0.0013671619050756386,Ficedula_ND3.phy.rate=0.01147978885880995,Ficedula_ND2.phy.rate=0.01568924508150414,height_median=0.0,length_median=6.245650951698604,Ficedula_cytb.phy.rate_95%_HPD={0.004472632079528207,0.00918876215991354},Ficedula_ND2.phy.rate_95%_HPD={0.012966748820761499,0.020070336941537086}]:6.260819342443378)[&Ficedula_ND2.phy.rate_median=0.014428295936587468,length_range={0.3745537227711919,4.053653113261725},height_range={4.067133867931993,8.681856845301144},Ficedula_ND3.phy.rate_median=0.012349795495761429,Ficedula_Myo.phy.rate_median=6.953259618082553E-4,Ficedula_cytb.phy.rate_range={0.0021413380580315917,0.01880853809375394},height=6.260819342443379,Ficedula_ODC.phy.rate_median=0.0010847167660568437,Ficedula_ND3.phy.rate_95%_HPD={0.008741190859737454,0.019339448945544048},Ficedula_ODC.phy.rate_95%_HPD={9.83840819893646E-5,0.0033584582399317137},length=1.9179211553307456,Ficedula_cytb.phy.rate=0.007918690069202199,Ficedula_Myo.phy.rate_95%_HPD={9.89860057232795E-5,0.001565368525344486},Ficedula_Myo.phy.rate=7.650647324193712E-4,Ficedula_ODC.phy.rate_range={5.455023955214735E-5,0.018594763548193314},Ficedula_PCK1.phy.rate=7.721666238360786E-4,Ficedula_ND2.phy.rate_range={0.007182234325458132,0.02621430580722299},Ficedula_cytb.phy.rate_median=0.0076580715543799385,height_95%_HPD={5.106098958678448,7.489096609457604},Ficedula_PCK1.phy.rate_median=7.718443329975798E-4,length_95%_HPD={0.910279513153089,2.924634765512393},Ficedula_Myo.phy.rate_range={4.557898383208277E-5,0.008041268585192557},Ficedula_ND3.phy.rate_range={0.004835630185791271,0.03871112568224308},Ficedula_PCK1.phy.rate_range={2.5993859604739528E-5,0.0033163772811267596},Ficedula_PCK1.phy.rate_95%_HPD={1.1945889077737022E-4,0.0013267035514677556},Ficedula_ODC.phy.rate=0.0013684677589269037,Ficedula_ND3.phy.rate=0.013203158570308796,Ficedula_ND2.phy.rate=0.014342057842480051,height_median=6.245538878849591,posterior=0.9998889012331963,length_median=1.8936752932216097,Ficedula_cytb.phy.rate_95%_HPD={0.004452203266255848,0.011974979387297212},Ficedula_ND2.phy.rate_95%_HPD={0.010889939167676208,0.017801014493593257}]:1.8318648903748782,(24[&Ficedula_ND2.phy.rate_median=0.014289305585816594,length_range={2.3959055622395673,7.677055841365178},height_range={0.0,7.105427357601002E-15},Ficedula_ND3.phy.rate_median=0.011701995187136764,Ficedula_Myo.phy.rate_median=9.309893456909258E-4,Ficedula_cytb.phy.rate_range={0.002323713747356797,0.01701234752586011},height=9.958334197993183E-16,Ficedula_ODC.phy.rate_median=0.0011470108310944736,Ficedula_ND3.phy.rate_95%_HPD={0.00711085951978079,0.014959599931953825},Ficedula_ODC.phy.rate_95%_HPD={3.172030878387622E-4,0.0023582262888389577},length=4.4977002894073355,Ficedula_cytb.phy.rate=0.007691252587489806,Ficedula_Myo.phy.rate_95%_HPD={2.7547301193165356E-4,0.0018722009176276046},Ficedula_Myo.phy.rate=0.0010056626064140026,Ficedula_ODC.phy.rate_range={1.4804253965658703E-4,0.00548456699635412},Ficedula_PCK1.phy.rate=7.662681948147908E-4,Ficedula_ND2.phy.rate_range={0.00696028473222947,0.0240977069165516},Ficedula_cytb.phy.rate_median=0.0075153435575301825,height_95%_HPD={0.0,3.552713678800501E-15},Ficedula_PCK1.phy.rate_median=7.676560824427232E-4,length_95%_HPD={3.245391184510251,5.842648205145355},Ficedula_Myo.phy.rate_range={1.0203321398956355E-4,0.004164700081338062},Ficedula_ND3.phy.rate_range={0.0027553705212513876,0.022970313315977188},Ficedula_PCK1.phy.rate_range={3.844998248006974E-5,0.0027492979372966786},Ficedula_PCK1.phy.rate_95%_HPD={1.8122952701808654E-4,0.001339530185347576},Ficedula_ODC.phy.rate=0.0012438652526237386,Ficedula_ND3.phy.rate=0.011379933331029952,Ficedula_ND2.phy.rate=0.014110172277665386,height_median=0.0,length_median=4.452700899959844,Ficedula_cytb.phy.rate_95%_HPD={0.00448843160939841,0.011187523376130833},Ficedula_ND2.phy.rate_95%_HPD={0.010815502264931307,0.01701997541014817}]:4.497700289407337,6[&Ficedula_ND2.phy.rate_median=0.014259728186357642,length_range={2.3959055622395673,7.677055841365178},height_range={0.0,7.105427357601002E-15},Ficedula_ND3.phy.rate_median=0.01197528582207832,Ficedula_Myo.phy.rate_median=5.159935047478358E-4,Ficedula_cytb.phy.rate_range={0.0023196718222713124,0.017672775042837423},height=9.958334197993183E-16,Ficedula_ODC.phy.rate_median=6.902044164521904E-4,Ficedula_ND3.phy.rate_95%_HPD={0.007349597299517554,0.016377150051264798},Ficedula_ODC.phy.rate_95%_HPD={1.3446039692637532E-4,0.0014937483343205626},length=4.4977002894073355,Ficedula_cytb.phy.rate=0.006994540228753866,Ficedula_Myo.phy.rate_95%_HPD={9.657811913962087E-5,0.001119525231703248},Ficedula_Myo.phy.rate=5.613153483684574E-4,Ficedula_ODC.phy.rate_range={4.7932402901697385E-5,0.003770557608538167},Ficedula_PCK1.phy.rate=9.399801223214005E-4,Ficedula_ND2.phy.rate_range={0.006797931879434611,0.023103485112264188},Ficedula_cytb.phy.rate_median=0.006783704750474809,height_95%_HPD={0.0,3.552713678800501E-15},Ficedula_PCK1.phy.rate_median=8.537345171393178E-4,length_95%_HPD={3.245391184510251,5.842648205145355},Ficedula_Myo.phy.rate_range={3.7290368107992774E-5,0.002453369068582112},Ficedula_ND3.phy.rate_range={0.0034690973587917506,0.03704143300768974},Ficedula_PCK1.phy.rate_range={4.336666907054087E-5,0.012307364394057106},Ficedula_PCK1.phy.rate_95%_HPD={1.4751971325221012E-4,0.0018538797568136802},Ficedula_ODC.phy.rate=7.543786597772296E-4,Ficedula_ND3.phy.rate=0.011997768867465362,Ficedula_ND2.phy.rate=0.014065206203467379,height_median=0.0,length_median=4.452700899959844,Ficedula_cytb.phy.rate_95%_HPD={0.0037353207600275824,0.010957427782546308},Ficedula_ND2.phy.rate_95%_HPD={0.01064967011500428,0.016993265628291312}]:4.497700289407337)[&Ficedula_ND2.phy.rate_median=0.014189518922334552,length_range={0.9213663007047765,6.678894524244596},height_range={2.395905562239566,7.677055841365178},Ficedula_ND3.phy.rate_median=0.011758569120272108,Ficedula_Myo.phy.rate_median=5.598991206588687E-4,Ficedula_cytb.phy.rate_range={0.0025262244202228683,0.019171498233176265},height=4.497700289407338,Ficedula_ODC.phy.rate_median=5.920115009585018E-4,Ficedula_ND3.phy.rate_95%_HPD={0.006886219079552405,0.01512962732231974},Ficedula_ODC.phy.rate_95%_HPD={8.539710069103885E-5,0.001355538652208687},length=3.750287897962137,Ficedula_cytb.phy.rate=0.007583362758158279,Ficedula_Myo.phy.rate_95%_HPD={9.34899372591328E-5,0.0012353223785912012},Ficedula_Myo.phy.rate=6.146821724813399E-4,Ficedula_ODC.phy.rate_range={3.6293078039135714E-5,0.005483752851217039},Ficedula_PCK1.phy.rate=7.882917992656615E-4,Ficedula_ND2.phy.rate_range={0.0067960490725081785,0.024488785584916663},Ficedula_cytb.phy.rate_median=0.007389543235574466,height_95%_HPD={3.245391184510252,5.842648205145355},Ficedula_PCK1.phy.rate_median=7.806586355404367E-4,length_95%_HPD={2.249707254395954,5.1803619022398095},Ficedula_Myo.phy.rate_range={4.581510414517064E-5,0.0033100368240230804},Ficedula_ND3.phy.rate_range={0.0029812074537878255,0.02438780505212306},Ficedula_PCK1.phy.rate_range={1.8901069663110432E-5,0.0037951486421425743},Ficedula_PCK1.phy.rate_95%_HPD={1.5776317833353997E-4,0.0013633937158380822},Ficedula_ODC.phy.rate=6.570303203610155E-4,Ficedula_ND3.phy.rate=0.011476174832082653,Ficedula_ND2.phy.rate=0.013965675352953745,height_median=4.452700899959847,posterior=1.0,length_median=3.751156150508714,Ficedula_cytb.phy.rate_95%_HPD={0.004367993815896189,0.011299513018240491},Ficedula_ND2.phy.rate_95%_HPD={0.010411562550872715,0.01690046071196155}]:3.594983943410919)[&Ficedula_ND2.phy.rate_median=0.014438665653907444,length_range={2.5687774039440114E-5,2.0583506190223444},height_range={6.266729045784306,10.153148413520853},Ficedula_ND3.phy.rate_median=0.011933728225364168,Ficedula_Myo.phy.rate_median=8.509558925401079E-4,Ficedula_cytb.phy.rate_range={0.00202731291030818,0.01595895565387598},height=8.092684232818257,Ficedula_ODC.phy.rate_median=9.772640185105195E-4,Ficedula_ND3.phy.rate_95%_HPD={0.007418847079406763,0.016336061156065403},Ficedula_ODC.phy.rate_95%_HPD={1.2056986930460049E-4,0.002701071937785305},length=0.42244194571618804,Ficedula_cytb.phy.rate=0.00694076711090113,Ficedula_Myo.phy.rate_95%_HPD={7.636606687759068E-5,0.002164631421213109},Ficedula_Myo.phy.rate=9.94397971394347E-4,Ficedula_ODC.phy.rate_range={5.03038315734719E-5,0.014276492933867178},Ficedula_PCK1.phy.rate=9.234651717667577E-4,Ficedula_ND2.phy.rate_range={0.007536846664597086,0.03279274407536463},Ficedula_cytb.phy.rate_median=0.0067462723800731424,height_95%_HPD={7.033145796634564,9.23784022124408},Ficedula_PCK1.phy.rate_median=8.58096016853723E-4,length_95%_HPD={2.5687774039440114E-5,1.0043485627800042},Ficedula_Myo.phy.rate_range={7.636606687759068E-5,0.02231391731959949},Ficedula_ND3.phy.rate_range={0.004485147265165569,0.026910454551342163},Ficedula_PCK1.phy.rate_range={2.980787944421346E-5,0.008310229702881455},Ficedula_PCK1.phy.rate_95%_HPD={1.82753414200155E-4,0.0017574916386179484},Ficedula_ODC.phy.rate=0.0011702143980452826,Ficedula_ND3.phy.rate=0.011928049110086063,Ficedula_ND2.phy.rate=0.014411361200939667,height_median=8.082103314052775,posterior=0.5427174758360183,length_median=0.3626604612753237,Ficedula_cytb.phy.rate_95%_HPD={0.0036303412693177734,0.010519134708543414},Ficedula_ND2.phy.rate_95%_HPD={0.010945873751261386,0.018202771677072953}]:0.4368270400059373)[&Ficedula_ND2.phy.rate_median=0.01436928593854163,length_range={0.10500516209761912,2.3695679274430095},height_range={6.612117055666815,10.66896647846829},Ficedula_ND3.phy.rate_median=0.011867151365966106,Ficedula_Myo.phy.rate_median=0.00122836364607634,Ficedula_cytb.phy.rate_range={0.002381406936195854,0.014648139571080082},height=8.529511272824195,Ficedula_ODC.phy.rate_median=0.0012202013348433685,Ficedula_ND3.phy.rate_95%_HPD={0.00689095190536204,0.015542630304432396},Ficedula_ODC.phy.rate_95%_HPD={1.6097875688269664E-4,0.003277633670306199},length=0.8365141839182583,Ficedula_cytb.phy.rate=0.006181521660917409,Ficedula_Myo.phy.rate_95%_HPD={2.538727667117336E-4,0.0034105109003592093},Ficedula_Myo.phy.rate=0.0014854397589163476,Ficedula_ODC.phy.rate_range={4.87593158030414E-5,0.01918369364392132},Ficedula_PCK1.phy.rate=0.0014474046667727611,Ficedula_ND2.phy.rate_range={0.007299155540555754,0.024463466651360392},Ficedula_cytb.phy.rate_median=0.0060541637095762905,height_95%_HPD={7.531841936169517,9.50387240758167},Ficedula_PCK1.phy.rate_median=0.0010885366711862548,length_95%_HPD={0.30625224253121175,1.4138497212806218},Ficedula_Myo.phy.rate_range={7.559052990214048E-5,0.011477885890325746},Ficedula_ND3.phy.rate_range={0.0021549344636768676,0.03291112287923249},Ficedula_PCK1.phy.rate_range={1.2849505755528352E-4,0.013865563105869628},Ficedula_PCK1.phy.rate_95%_HPD={3.3813427292608166E-4,0.003454191381484191},Ficedula_ODC.phy.rate=0.0014464054646235833,Ficedula_ND3.phy.rate=0.011731219073156626,Ficedula_ND2.phy.rate=0.014200065649331982,height_median=8.508530213093806,posterior=0.9994445061659816,length_median=0.8056894773816312,Ficedula_cytb.phy.rate_95%_HPD={0.003324477195758913,0.009175732405600103},Ficedula_ND2.phy.rate_95%_HPD={0.010648751605060437,0.017520830584431265}]:0.8393443004579613,((10[&Ficedula_ND2.phy.rate_median=0.014501247168042195,length_range={3.4847592095485997,8.489664305780769},height_range={0.0,7.105427357601002E-15},Ficedula_ND3.phy.rate_median=0.01214249126388252,Ficedula_Myo.phy.rate_median=7.529455068795031E-4,Ficedula_cytb.phy.rate_range={0.004050735657564795,0.014498552512356221},height=9.940572603109722E-16,Ficedula_ODC.phy.rate_median=0.001084503152977989,Ficedula_ND3.phy.rate_95%_HPD={0.00885367412168722,0.016837956335911033},Ficedula_ODC.phy.rate_95%_HPD={1.2314162186234068E-4,0.0032958439654525037},length=6.354140133013437,Ficedula_cytb.phy.rate=0.007324081127296911,Ficedula_Myo.phy.rate_95%_HPD={1.9916671248221412E-4,0.0014655047679860433},Ficedula_Myo.phy.rate=7.98174247448373E-4,Ficedula_ODC.phy.rate_range={5.415376463990243E-5,0.02061126539979538},Ficedula_PCK1.phy.rate=0.0010364067537032462,Ficedula_ND2.phy.rate_range={0.008118015077295534,0.02365072868639807},Ficedula_cytb.phy.rate_median=0.007207705386296792,height_95%_HPD={0.0,3.552713678800501E-15},Ficedula_PCK1.phy.rate_median=9.590786848767989E-4,length_95%_HPD={5.025542193863529,7.613282210444804},Ficedula_Myo.phy.rate_range={4.440357469840502E-5,0.0031318846486996024},Ficedula_ND3.phy.rate_range={0.00484302625100414,0.027525661564749806},Ficedula_PCK1.phy.rate_range={9.492129304531396E-5,0.003714802788487316},Ficedula_PCK1.phy.rate_95%_HPD={4.036263267351258E-4,0.0018205691407053549},Ficedula_ODC.phy.rate=0.001350567552876323,Ficedula_ND3.phy.rate=0.012525775134758443,Ficedula_ND2.phy.rate=0.014536386868247781,height_median=0.0,length_median=6.397629105327513,Ficedula_cytb.phy.rate_95%_HPD={0.005181862309621532,0.009680574556915084},Ficedula_ND2.phy.rate_95%_HPD={0.011787102520645791,0.017738594457967348}]:6.571036441985462,(9[&Ficedula_ND2.phy.rate_median=0.014255761548338103,length_range={4.549744678781672,8.660873092035676},height_range={0.0,7.105427357601002E-15},Ficedula_ND3.phy.rate_median=0.01216481598317452,Ficedula_Myo.phy.rate_median=5.637954046945869E-4,Ficedula_cytb.phy.rate_range={0.004007422011502752,0.013519340884310742},height=1.0047142172410483E-15,Ficedula_ODC.phy.rate_median=6.735290053458075E-4,Ficedula_ND3.phy.rate_95%_HPD={0.00915384316340268,0.016698193237687824},Ficedula_ODC.phy.rate_95%_HPD={1.5799339406060475E-4,0.0014359645939925982},length=6.285685607950904,Ficedula_cytb.phy.rate=0.007728366387067237,Ficedula_Myo.phy.rate_95%_HPD={1.3056867861542304E-4,0.0011581310540996613},Ficedula_Myo.phy.rate=6.049612473207856E-4,Ficedula_ODC.phy.rate_range={5.098923934096726E-5,0.0028032073037626806},Ficedula_PCK1.phy.rate=7.6753557180165E-4,Ficedula_ND2.phy.rate_range={0.008171349950265023,0.020720071441464694},Ficedula_cytb.phy.rate_median=0.007617524564060501,height_95%_HPD={0.0,3.552713678800501E-15},Ficedula_PCK1.phy.rate_median=7.695583571929271E-4,length_95%_HPD={5.328688585186051,7.200980180739317},Ficedula_Myo.phy.rate_range={6.487728014218195E-5,0.00253561197246258},Ficedula_ND3.phy.rate_range={0.0068166051141363895,0.026447049031206496},Ficedula_PCK1.phy.rate_range={3.476608041941217E-5,0.002437260124818705},Ficedula_PCK1.phy.rate_95%_HPD={2.09650379190041E-4,0.0012683965002520906},Ficedula_ODC.phy.rate=7.320391249495586E-4,Ficedula_ND3.phy.rate=0.012544357671424618,Ficedula_ND2.phy.rate=0.014062764613939918,height_median=0.0,length_median=6.261362006285439,Ficedula_cytb.phy.rate_95%_HPD={0.00553049477890396,0.010298051622255402},Ficedula_ND2.phy.rate_95%_HPD={0.011106721106387779,0.016724528589888127}]:6.2588133000767945,(8[&Ficedula_ND2.phy.rate_median=0.014225842613670289,length_range={3.4969304432155734,7.318854825980278},height_range={0.0,7.105427357601002E-15},Ficedula_ND3.phy.rate_median=0.011719765423492741,Ficedula_Myo.phy.rate_median=5.004334449723462E-4,Ficedula_cytb.phy.rate_range={0.006616510683048766,0.021664383967144808},height=1.0058983235666123E-15,Ficedula_ODC.phy.rate_median=9.817788196482022E-4,Ficedula_ND3.phy.rate_95%_HPD={0.007434816653740075,0.014659107984261585},Ficedula_ODC.phy.rate_95%_HPD={2.4897008960828937E-4,0.0020048608580643438},length=5.00684211635624,Ficedula_cytb.phy.rate=0.011563603915593162,Ficedula_Myo.phy.rate_95%_HPD={9.284560645015368E-5,0.001077865939477683},Ficedula_Myo.phy.rate=5.423795206931966E-4,Ficedula_ODC.phy.rate_range={1.1958259001500866E-4,0.0040228268929664536},Ficedula_PCK1.phy.rate=7.430504458005284E-4,Ficedula_ND2.phy.rate_range={0.006676058057024083,0.02140445012266293},Ficedula_cytb.phy.rate_median=0.011482662856747282,height_95%_HPD={0.0,3.552713678800501E-15},Ficedula_PCK1.phy.rate_median=7.45122999386189E-4,length_95%_HPD={4.131128864604209,5.936730186397131},Ficedula_Myo.phy.rate_range={3.5481035264637356E-5,0.0024677619686376212},Ficedula_ND3.phy.rate_range={0.0031027581685140184,0.020780198769031817},Ficedula_PCK1.phy.rate_range={5.753161408704853E-5,0.0028475204927744307},Ficedula_PCK1.phy.rate_95%_HPD={1.8876038141247498E-4,0.0012498411851710202},Ficedula_ODC.phy.rate=0.0010636092257345082,Ficedula_ND3.phy.rate=0.01141456222438391,Ficedula_ND2.phy.rate=0.013985265114594003,height_median=0.0,length_median=4.986813200206952,Ficedula_cytb.phy.rate_95%_HPD={0.008026060581316951,0.015274606191233052},Ficedula_ND2.phy.rate_95%_HPD={0.011020126113029202,0.016709222267562995}]:5.006842116356241,22[&Ficedula_ND2.phy.rate_median=0.014115548592437578,length_range={3.4969304432155734,7.318854825980278},height_range={0.0,7.105427357601002E-15},Ficedula_ND3.phy.rate_median=0.012814631125270927,Ficedula_Myo.phy.rate_median=6.096167236560338E-4,Ficedula_cytb.phy.rate_range={0.004225220029573992,0.019119012642817488},height=1.0058983235666123E-15,Ficedula_ODC.phy.rate_median=0.0011039604807163632,Ficedula_ND3.phy.rate_95%_HPD={0.010222201700474585,0.01996317491676889},Ficedula_ODC.phy.rate_95%_HPD={3.4037781883503596E-4,0.0021929912903534605},length=5.00684211635624,Ficedula_cytb.phy.rate=0.008618020020387834,Ficedula_Myo.phy.rate_95%_HPD={1.486169256964882E-4,0.0012369375678034226},Ficedula_Myo.phy.rate=6.493557945430987E-4,Ficedula_ODC.phy.rate_range={1.5258701650897223E-4,0.004275597385758132},Ficedula_PCK1.phy.rate=9.46645565295921E-4,Ficedula_ND2.phy.rate_range={0.007586348028905482,0.020391160924566},Ficedula_cytb.phy.rate_median=0.008457824940496966,height_95%_HPD={0.0,3.552713678800501E-15},Ficedula_PCK1.phy.rate_median=8.930379608936206E-4,length_95%_HPD={4.131128864604209,5.936730186397131},Ficedula_Myo.phy.rate_range={3.5481035264637356E-5,0.0023729045580000384},Ficedula_ND3.phy.rate_range={0.006088328521070333,0.03466750635295935},Ficedula_PCK1.phy.rate_range={1.0814445262241726E-4,0.0034388157089489057},Ficedula_PCK1.phy.rate_95%_HPD={3.2900948936762954E-4,0.0016569078046370937},Ficedula_ODC.phy.rate=0.001185942406059994,Ficedula_ND3.phy.rate=0.013760063865687046,Ficedula_ND2.phy.rate=0.013824679469778597,height_median=0.0,length_median=4.986813200206952,Ficedula_cytb.phy.rate_95%_HPD={0.00582135614464413,0.011792346413893061},Ficedula_ND2.phy.rate_95%_HPD={0.010438759178744919,0.016226796622875638}]:5.006842116356241)[&Ficedula_ND2.phy.rate_median=0.014412657110157871,length_range={0.1829959255390765,2.696802885774286},height_range={3.4969304432155734,7.318854825980278},Ficedula_ND3.phy.rate_median=0.012011748272474452,Ficedula_Myo.phy.rate_median=7.123816744010198E-4,Ficedula_cytb.phy.rate_range={0.00257095106394284,0.016804067952145167},height=5.006842116356242,Ficedula_ODC.phy.rate_median=8.382083942729017E-4,Ficedula_ND3.phy.rate_95%_HPD={0.007806140945042483,0.01679902686515322},Ficedula_ODC.phy.rate_95%_HPD={1.1061086595877379E-4,0.0021583181562757226},length=1.24867227477756,Ficedula_cytb.phy.rate=0.007228844965418317,Ficedula_Myo.phy.rate_95%_HPD={9.939162417480632E-5,0.001640037476904083},Ficedula_Myo.phy.rate=7.909941232013111E-4,Ficedula_ODC.phy.rate_range={4.8693266631817336E-5,0.008001784675515706},Ficedula_PCK1.phy.rate=0.0014182316627579562,Ficedula_ND2.phy.rate_range={0.0065032493429668685,0.029270891922077873},Ficedula_cytb.phy.rate_median=0.007028875926356407,height_95%_HPD={4.131128864604211,5.936730186397133},Ficedula_PCK1.phy.rate_median=0.0011118544830756398,length_95%_HPD={0.6174773762345636,1.919366463240677},Ficedula_Myo.phy.rate_range={3.66747447097209E-5,0.00542700413539578},Ficedula_ND3.phy.rate_range={0.0014896426490179522,0.03599942078437166},Ficedula_PCK1.phy.rate_range={1.6480962135060988E-4,0.011792958163104248},Ficedula_PCK1.phy.rate_95%_HPD={4.08774592266691E-4,0.003279906998237319},Ficedula_ODC.phy.rate=9.679791618737625E-4,Ficedula_ND3.phy.rate=0.012215529411138496,Ficedula_ND2.phy.rate=0.01431779158536671,height_median=4.986813200206953,posterior=1.0,length_median=1.2238924943892595,Ficedula_cytb.phy.rate_95%_HPD={0.003978361181662328,0.010772269529751546},Ficedula_ND2.phy.rate_95%_HPD={0.010604962258372192,0.017556418783128715}]:1.2519711837205536)[&Ficedula_ND2.phy.rate_median=0.014395881836122885,length_range={0.001006061176637374,2.1383828719261357},height_range={4.602471044188599,8.660873092035676},Ficedula_ND3.phy.rate_median=0.011991008552271247,Ficedula_Myo.phy.rate_median=0.0011753456613871026,Ficedula_cytb.phy.rate_range={0.002184270038647692,0.016804067952145167},height=6.258813300076795,Ficedula_ODC.phy.rate_median=0.0012313486006768942,Ficedula_ND3.phy.rate_95%_HPD={0.0070578603167600115,0.016687083208201083},Ficedula_ODC.phy.rate_95%_HPD={8.218818645841931E-5,0.004387433257603792},length=0.3798884155389784,Ficedula_cytb.phy.rate=0.006674020838061119,Ficedula_Myo.phy.rate_95%_HPD={1.6836852681895176E-4,0.003582609840608699},Ficedula_Myo.phy.rate=0.0014899889988751567,Ficedula_ODC.phy.rate_range={6.0479167197457005E-5,0.028327550603718252},Ficedula_PCK1.phy.rate=9.070349610335847E-4,Ficedula_ND2.phy.rate_range={0.0065032493429668685,0.028114835848441436},Ficedula_cytb.phy.rate_median=0.006492333948233815,height_95%_HPD={5.369471936271147,7.202433214144914},Ficedula_PCK1.phy.rate_median=8.403443966629928E-4,length_95%_HPD={0.019052778437238516,0.8780921475277736},Ficedula_Myo.phy.rate_range={9.666010546050468E-5,0.01497867501378634},Ficedula_ND3.phy.rate_range={0.0038135419029272912,0.03723307728372752},Ficedula_PCK1.phy.rate_range={3.260761845663307E-5,0.00889623971971249},Ficedula_PCK1.phy.rate_95%_HPD={1.5124241416018358E-4,0.0017611285494566588},Ficedula_ODC.phy.rate=0.0016469177619898249,Ficedula_ND3.phy.rate=0.01213110051865633,Ficedula_ND2.phy.rate=0.014269911064928356,height_median=6.232705207930838,posterior=0.8842350849905566,length_median=0.3283362589447929,Ficedula_cytb.phy.rate_95%_HPD={0.0034600023136942106,0.010002725974128317},Ficedula_ND2.phy.rate_95%_HPD={0.0105020174049312,0.017567700864002115}]:0.3122231419086674)[&Ficedula_ND2.phy.rate_median=0.01432581526535311,length_range={0.026450712629888073,3.692609961987749},height_range={5.160257779946148,8.489664305780769},Ficedula_ND3.phy.rate_median=0.011918901861202494,Ficedula_Myo.phy.rate_median=0.001732862334938589,Ficedula_cytb.phy.rate_range={0.0023373245601133624,0.016736319476454126},height=6.571036441985463,Ficedula_ODC.phy.rate_median=0.002231182270282392,Ficedula_ND3.phy.rate_95%_HPD={0.006809100764983073,0.016069883961224354},Ficedula_ODC.phy.rate_95%_HPD={1.1165142936598178E-4,0.007404569764461634},length=1.2217767628476877,Ficedula_cytb.phy.rate=0.006865987397564093,Ficedula_Myo.phy.rate_95%_HPD={3.604672737578035E-4,0.004862546181092843},Ficedula_Myo.phy.rate=0.0021239201913052196,Ficedula_ODC.phy.rate_range={3.32857993980452E-5,0.020177459094960576},Ficedula_PCK1.phy.rate=8.277015985178633E-4,Ficedula_ND2.phy.rate_range={0.006107681159267316,0.025902349455248816},Ficedula_cytb.phy.rate_median=0.006724013622127921,height_95%_HPD={5.62666070394982,7.490671573389346},Ficedula_PCK1.phy.rate_median=8.003194761099423E-4,length_95%_HPD={0.2329960263916897,2.27848357804862},Ficedula_Myo.phy.rate_range={1.8317701239316025E-4,0.02264092619097549},Ficedula_ND3.phy.rate_range={0.003899755435561201,0.030270452686290514},Ficedula_PCK1.phy.rate_range={1.8901069663110432E-5,0.004835947772139638},Ficedula_PCK1.phy.rate_95%_HPD={1.4178662775385698E-4,0.0015215269984986631},Ficedula_ODC.phy.rate=0.0029025725430814257,Ficedula_ND3.phy.rate=0.01190613471350404,Ficedula_ND2.phy.rate=0.014122239379932046,height_median=6.554646722190727,posterior=0.804577269192312,length_median=1.1625421777198808,Ficedula_cytb.phy.rate_95%_HPD={0.0036051876991440076,0.010161314065406176},Ficedula_ND2.phy.rate_95%_HPD={0.010328321595127157,0.017091222066049502}]:1.0318142494328963,20[&Ficedula_ND2.phy.rate_median=0.014483831162515297,length_range={3.4847592095485997,13.213406999672024},height_range={0.0,7.105427357601002E-15},Ficedula_ND3.phy.rate_median=0.011953148941495854,Ficedula_Myo.phy.rate_median=0.001887476071944826,Ficedula_cytb.phy.rate_range={0.00425353581368576,0.017149967800336327},height=9.802426865127256E-16,Ficedula_ODC.phy.rate_median=0.0010771432664356474,Ficedula_ND3.phy.rate_95%_HPD={0.007278742950720261,0.01622837821959084},Ficedula_ODC.phy.rate_95%_HPD={9.095084943627245E-5,0.0034200798536049644},length=7.3775630123042495,Ficedula_cytb.phy.rate=0.007971948082063496,Ficedula_Myo.phy.rate_95%_HPD={5.672421033688795E-4,0.0043760618166969025},Ficedula_Myo.phy.rate=0.0021617805531139633,Ficedula_ODC.phy.rate_range={5.855018268115686E-5,0.014787912611864577},Ficedula_PCK1.phy.rate=9.50038631621508E-4,Ficedula_ND2.phy.rate_range={0.007512272878083554,0.02510977402022313},Ficedula_cytb.phy.rate_median=0.007772588781213717,height_95%_HPD={0.0,3.552713678800501E-15},Ficedula_PCK1.phy.rate_median=8.577021538420986E-4,length_95%_HPD={4.902996659698496,9.15740256938753},Ficedula_Myo.phy.rate_range={3.547662516430176E-4,0.012988621389101887},Ficedula_ND3.phy.rate_range={0.0037178616074082776,0.03357365732134923},Ficedula_PCK1.phy.rate_range={4.856159573283545E-5,0.008697590600625011},Ficedula_PCK1.phy.rate_95%_HPD={1.4495387635501424E-4,0.0018891135357201473},Ficedula_ODC.phy.rate=0.0013655829809233082,Ficedula_ND3.phy.rate=0.011948274754220795,Ficedula_ND2.phy.rate=0.014521211142714803,height_median=0.0,length_median=7.556845518327959,Ficedula_cytb.phy.rate_95%_HPD={0.005179725812366065,0.010806333897509703},Ficedula_ND2.phy.rate_95%_HPD={0.010548806887301452,0.017813964954969674}]:7.602850691418358)[&Ficedula_ND2.phy.rate_median=0.014222391817496358,length_range={0.11983524322235439,4.314334618890068},height_range={5.51466604886695,10.44569657060231},Ficedula_ND3.phy.rate_median=0.011951157686601146,Ficedula_Myo.phy.rate_median=0.0010280284512297559,Ficedula_cytb.phy.rate_range={0.0028702192607285206,0.019490747014833314},height=7.602850691418359,Ficedula_ODC.phy.rate_median=0.0034386142368706372,Ficedula_ND3.phy.rate_95%_HPD={0.0073534564771328016,0.016294419999967346},Ficedula_ODC.phy.rate_95%_HPD={1.884903463523211E-4,0.008021540259419806},length=1.7632928521560767,Ficedula_cytb.phy.rate=0.00848311107075184,Ficedula_Myo.phy.rate_95%_HPD={1.4996407809372516E-4,0.0026203341852473533},Ficedula_Myo.phy.rate=0.0011932680923472656,Ficedula_ODC.phy.rate_range={9.699802850627267E-5,0.020138340769501276},Ficedula_PCK1.phy.rate=7.835078719197157E-4,Ficedula_ND2.phy.rate_range={0.006661800136709868,0.023720066206598847},Ficedula_cytb.phy.rate_median=0.008211532109099277,height_95%_HPD={6.1864182005167745,8.997648972786822},Ficedula_PCK1.phy.rate_median=7.706547561682267E-4,length_95%_HPD={0.5878342149756222,2.975921120857641},Ficedula_Myo.phy.rate_range={7.225158481764561E-5,0.008136336796715792},Ficedula_ND3.phy.rate_range={0.003667041174992251,0.030355814124469107},Ficedula_PCK1.phy.rate_range={4.342360065171323E-5,0.004489174471213704},Ficedula_PCK1.phy.rate_95%_HPD={1.4375376516866464E-4,0.0014056907140894913},Ficedula_ODC.phy.rate=0.003764085367186794,Ficedula_ND3.phy.rate=0.011945965766265904,Ficedula_ND2.phy.rate=0.013967300986765485,height_median=7.584208742288183,posterior=0.9962226419286746,length_median=1.750607003059617,Ficedula_cytb.phy.rate_95%_HPD={0.004840775762182759,0.012636355663199633},Ficedula_ND2.phy.rate_95%_HPD={0.010147754585498788,0.016924307531122083}]:1.7660048818637968)[&Ficedula_ND2.phy.rate_median=0.014522157184119134,length_range={3.0863964724682322,9.02750078148},height_range={7.424420582429207,13.213406999672024},Ficedula_ND3.phy.rate_median=0.012266544426141023,Ficedula_Myo.phy.rate_median=0.0013814520990450396,Ficedula_cytb.phy.rate_range={0.003413337355612533,0.017363027669993134},height=9.368855573282156,Ficedula_ODC.phy.rate_median=0.001311195199597825,Ficedula_ND3.phy.rate_95%_HPD={0.009175079243953835,0.01816779226076066},Ficedula_ODC.phy.rate_95%_HPD={4.7266853614852844E-4,0.0025135136977181946},length=5.638559274366228,Ficedula_cytb.phy.rate=0.00787159079151899,Ficedula_Myo.phy.rate_95%_HPD={5.630492318102375E-4,0.002622762536791368},Ficedula_Myo.phy.rate=0.0014754701841730253,Ficedula_ODC.phy.rate_range={1.8225358817300954E-4,0.004628782996151788},Ficedula_PCK1.phy.rate=0.0011482700833711096,Ficedula_ND2.phy.rate_range={0.00812458602545595,0.026002732501394874},Ficedula_cytb.phy.rate_median=0.0077353479640479145,height_95%_HPD={8.378049816913531,10.463553539807245},Ficedula_PCK1.phy.rate_median=0.001023755723585146,length_95%_HPD={4.249074229614628,6.928917067386909},Ficedula_Myo.phy.rate_range={1.9469570028323878E-4,0.005864356316998077},Ficedula_ND3.phy.rate_range={0.004670074874113813,0.03449982350606684},Ficedula_PCK1.phy.rate_range={2.0060846479864577E-4,0.005054748874142697},Ficedula_PCK1.phy.rate_95%_HPD={4.376406596873178E-4,0.002106404047077026},Ficedula_ODC.phy.rate=0.0013879282917410925,Ficedula_ND3.phy.rate=0.012873846733566452,Ficedula_ND2.phy.rate=0.014684355784724521,height_median=9.344558662285749,posterior=1.0,length_median=5.606748607660119,Ficedula_cytb.phy.rate_95%_HPD={0.005171817227918341,0.010750760677688787},Ficedula_ND2.phy.rate_95%_HPD={0.01158377401572192,0.018187097342524047}]:5.481329753707133,(23[&Ficedula_ND2.phy.rate_median=0.014408540850210608,length_range={9.1924917356133,16.259224641850484},height_range={0.0,3.552713678800501E-15},Ficedula_ND3.phy.rate_median=0.011951773908259612,Ficedula_Myo.phy.rate_median=8.644755141703275E-4,Ficedula_cytb.phy.rate_range={0.0031041811497499643,0.00972640159916392},height=9.90702292388541E-16,Ficedula_ODC.phy.rate_median=0.0010838980870962662,Ficedula_ND3.phy.rate_95%_HPD={0.0074124624881359655,0.01645745571298257},Ficedula_ODC.phy.rate_95%_HPD={1.084481168515312E-4,0.0033318433665206117},length=12.37388134320518,Ficedula_cytb.phy.rate=0.0059211961779922955,Ficedula_Myo.phy.rate_95%_HPD={1.25824373230808E-4,0.0024295523181940676},Ficedula_Myo.phy.rate=0.0010421896154941802,Ficedula_ODC.phy.rate_range={6.543489422174737E-5,0.017060040262971688},Ficedula_PCK1.phy.rate=9.559610330862608E-4,Ficedula_ND2.phy.rate_range={0.00782782502334313,0.020804994917686375},Ficedula_cytb.phy.rate_median=0.0058716582182875175,height_95%_HPD={0.0,3.552713678800501E-15},Ficedula_PCK1.phy.rate_median=8.544970189496198E-4,length_95%_HPD={10.582740698933533,14.209630192811874},Ficedula_Myo.phy.rate_range={3.889099634524035E-5,0.02231391731959949},Ficedula_ND3.phy.rate_range={0.003377235060760935,0.03259436529305688},Ficedula_PCK1.phy.rate_range={4.68225067225509E-5,0.010977096993885776},Ficedula_PCK1.phy.rate_95%_HPD={1.5273178466503054E-4,0.0019293769043680637},Ficedula_ODC.phy.rate=0.001378383259221505,Ficedula_ND3.phy.rate=0.011977473280716905,Ficedula_ND2.phy.rate=0.014321142043792971,height_median=0.0,length_median=12.335259898418448,Ficedula_cytb.phy.rate_95%_HPD={0.00416216074045755,0.00757895326652847},Ficedula_ND2.phy.rate_95%_HPD={0.01161816832456429,0.01679599020348935}]:12.373881343205182,(((17[&Ficedula_ND2.phy.rate_median=0.014607376488418493,length_range={1.1325002163582545,3.897059146835822},height_range={0.0,7.105427357601002E-15},Ficedula_ND3.phy.rate_median=0.011479832619467122,Ficedula_Myo.phy.rate_median=9.181786037696602E-4,Ficedula_cytb.phy.rate_range={0.0033074567501532523,0.015541464908133355},height=9.934652071481903E-16,Ficedula_ODC.phy.rate_median=0.0011194230500630137,Ficedula_ND3.phy.rate_95%_HPD={0.006482219920603594,0.014019056704897122},Ficedula_ODC.phy.rate_95%_HPD={1.5207123932377238E-4,0.003086245301789116},length=2.58347305528711,Ficedula_cytb.phy.rate=0.006790827543007352,Ficedula_Myo.phy.rate_95%_HPD={1.0364433319602719E-4,0.002450994093493852},Ficedula_Myo.phy.rate=0.0010793979334467096,Ficedula_ODC.phy.rate_range={6.008262866562126E-5,0.009952967726015644},Ficedula_PCK1.phy.rate=8.58693680520867E-4,Ficedula_ND2.phy.rate_range={0.008957334606551725,0.029270891922077873},Ficedula_cytb.phy.rate_median=0.006657048641387891,height_95%_HPD={0.0,3.552713678800501E-15},Ficedula_PCK1.phy.rate_median=8.220835936326365E-4,length_95%_HPD={1.9354496395377856,3.2175707309815875},Ficedula_Myo.phy.rate_range={2.393120041077132E-5,0.006970216730316232},Ficedula_ND3.phy.rate_range={0.0028939199148302463,0.020487879589227615},Ficedula_PCK1.phy.rate_range={4.68225067225509E-5,0.00511016584604268},Ficedula_PCK1.phy.rate_95%_HPD={1.505860410768524E-4,0.0015678578994270025},Ficedula_ODC.phy.rate=0.0013371119271707223,Ficedula_ND3.phy.rate=0.010999109267949954,Ficedula_ND2.phy.rate=0.014877289863921218,height_median=0.0,length_median=2.5823788587752046,Ficedula_cytb.phy.rate_95%_HPD={0.004351035163948798,0.009492127216263548},Ficedula_ND2.phy.rate_95%_HPD={0.011861612210126132,0.018721306989695388}]:2.656291389141816,(26[&Ficedula_ND2.phy.rate_median=0.014188216826167305,length_range={1.1983256037180947,3.652213865968893},height_range={0.0,7.105427357601002E-15},Ficedula_ND3.phy.rate_median=0.012000145828311054,Ficedula_Myo.phy.rate_median=8.538884958092786E-4,Ficedula_cytb.phy.rate_range={0.002924104100125378,0.01323757986958661},height=9.87742026574631E-16,Ficedula_ODC.phy.rate_median=0.0010831578186099762,Ficedula_ND3.phy.rate_95%_HPD={0.00803863136492043,0.016125199921397357},Ficedula_ODC.phy.rate_95%_HPD={7.282460427421089E-5,0.0032986743927541006},length=2.402137821382382,Ficedula_cytb.phy.rate=0.006538839023102975,Ficedula_Myo.phy.rate_95%_HPD={1.0311680418366808E-4,0.0024493401529106997},Ficedula_Myo.phy.rate=0.001039750130120532,Ficedula_ODC.phy.rate_range={6.584355075149991E-5,0.018067856518007318},Ficedula_PCK1.phy.rate=9.409704435240425E-4,Ficedula_ND2.phy.rate_range={0.007158736823134819,0.02395238863495229},Ficedula_cytb.phy.rate_median=0.00644761010340587,height_95%_HPD={0.0,3.552713678800501E-15},Ficedula_PCK1.phy.rate_median=8.50813681024528E-4,length_95%_HPD={1.7830298716115138,3.0288907670434204},Ficedula_Myo.phy.rate_range={4.110206714209414E-5,0.013318841698356945},Ficedula_ND3.phy.rate_range={0.003897389885290864,0.026881781888771293},Ficedula_PCK1.phy.rate_range={3.9161281203172726E-5,0.0116377752547301},Ficedula_PCK1.phy.rate_95%_HPD={1.2536875550972867E-4,0.0018461088792032583},Ficedula_ODC.phy.rate=0.0013699233100108303,Ficedula_ND3.phy.rate=0.0121136841503646,Ficedula_ND2.phy.rate=0.013907706670868183,height_median=0.0,length_median=2.387449767064148,Ficedula_cytb.phy.rate_95%_HPD={0.003986890448346867,0.009100851798625109},Ficedula_ND2.phy.rate_95%_HPD={0.01040640288134839,0.01667023250001655}]:2.3216765417547482,3[&Ficedula_ND2.phy.rate_median=0.014720820371744403,length_range={1.1951901688854547,3.7051318334261896},height_range={0.0,7.105427357601002E-15},Ficedula_ND3.phy.rate_median=0.011687111491067938,Ficedula_Myo.phy.rate_median=8.563342442099386E-4,Ficedula_cytb.phy.rate_range={0.003667284045391934,0.01768294441578319},height=9.776771228073371E-16,Ficedula_ODC.phy.rate_median=0.0010877184509294996,Ficedula_ND3.phy.rate_95%_HPD={0.006973212016483747,0.014777857883556803},Ficedula_ODC.phy.rate_95%_HPD={1.0218562793314587E-4,0.0034032357685460078},length=2.3510068596968647,Ficedula_cytb.phy.rate=0.00813472366342789,Ficedula_Myo.phy.rate_95%_HPD={1.0033785253331376E-4,0.002387105822426648},Ficedula_Myo.phy.rate=0.0010293294306489068,Ficedula_ODC.phy.rate_range={3.390902049646933E-5,0.014881218937998137},Ficedula_PCK1.phy.rate=9.396096417363986E-4,Ficedula_ND2.phy.rate_range={0.008644667211864226,0.02620726264117152},Ficedula_cytb.phy.rate_median=0.007942388399001963,height_95%_HPD={0.0,3.552713678800501E-15},Ficedula_PCK1.phy.rate_median=8.53682684923517E-4,length_95%_HPD={1.7227746968554116,2.977901192571958},Ficedula_Myo.phy.rate_range={4.2625057693634734E-5,0.009636125829000424},Ficedula_ND3.phy.rate_range={0.003377235060760935,0.02563466472476079},Ficedula_PCK1.phy.rate_range={6.153814784285777E-5,0.014106520234462678},Ficedula_PCK1.phy.rate_95%_HPD={1.133366125665378E-4,0.0018846858398482538},Ficedula_ODC.phy.rate=0.0013762038045162166,Ficedula_ND3.phy.rate=0.01135929771751476,Ficedula_ND2.phy.rate=0.015104164588483317,height_median=0.0,length_median=2.3446119158438776,Ficedula_cytb.phy.rate_95%_HPD={0.005220862032848147,0.011410718171883754},Ficedula_ND2.phy.rate_95%_HPD={0.011945964519486908,0.01895822818719445}]:2.3216765417547482)[&Ficedula_ND2.phy.rate_median=0.014448013389289964,length_range={3.42582674360159E-4,1.191628101835889},height_range={1.430729834729064,3.3735291046450975},Ficedula_ND3.phy.rate_median=0.011966553018030308,Ficedula_Myo.phy.rate_median=8.668651630349123E-4,Ficedula_cytb.phy.rate_range={0.0023465649822946746,0.017678856020606325},height=2.321676541754749,Ficedula_ODC.phy.rate_median=0.0010690318791456033,Ficedula_ND3.phy.rate_95%_HPD={0.00737177892544957,0.016400031405347352},Ficedula_ODC.phy.rate_95%_HPD={9.629167852647901E-5,0.0034512125234241035},length=0.3356983143833043,Ficedula_cytb.phy.rate=0.007027628050174844,Ficedula_Myo.phy.rate_95%_HPD={7.556488379109723E-5,0.0023849393493643157},Ficedula_Myo.phy.rate=0.0010465499986826471,Ficedula_ODC.phy.rate_range={4.346089712954492E-5,0.01589660799685648},Ficedula_PCK1.phy.rate=9.518964066814653E-4,Ficedula_ND2.phy.rate_range={0.007267460533104756,0.02951540327654939},Ficedula_cytb.phy.rate_median=0.0068405884479677825,height_95%_HPD={1.8012686611021582,2.865618438895261},Ficedula_PCK1.phy.rate_median=8.51644527258234E-4,length_95%_HPD={0.015805453652514068,0.6999472449427433},Ficedula_Myo.phy.rate_range={2.9690210879012635E-5,0.008885562692526406},Ficedula_ND3.phy.rate_range={0.003854431352197374,0.029406317486588854},Ficedula_PCK1.phy.rate_range={6.650573147800504E-5,0.012148271274768337},Ficedula_PCK1.phy.rate_95%_HPD={1.5119350347019415E-4,0.0019487936018429668},Ficedula_ODC.phy.rate=0.0013785916765153535,Ficedula_ND3.phy.rate=0.012047099714125965,Ficedula_ND2.phy.rate=0.014428586896713136,height_median=2.3198607750564193,posterior=0.5626041550938785,length_median=0.3073322352092973,Ficedula_cytb.phy.rate_95%_HPD={0.0038108721674941794,0.010755376956020836},Ficedula_ND2.phy.rate_95%_HPD={0.010667373984627006,0.017648573933039403}]:0.3346148473870678)[&posterior=0.3229641150983224]:0.17289379016052342,27[&Ficedula_ND2.phy.rate_median=0.014478865498596347,length_range={1.1325002163582545,6.8731678504274605},height_range={0.0,7.105427357601002E-15},Ficedula_ND3.phy.rate_median=0.011958640328966633,Ficedula_Myo.phy.rate_median=8.647671967607451E-4,Ficedula_cytb.phy.rate_range={0.0022073636569632502,0.014755253029812648},height=9.81821494946811E-16,Ficedula_ODC.phy.rate_median=0.001065131498081672,Ficedula_ND3.phy.rate_95%_HPD={0.007512731407386933,0.016499623403585864},Ficedula_ODC.phy.rate_95%_HPD={8.015355142971682E-5,0.003315955182040974},length=2.5887574700698295,Ficedula_cytb.phy.rate=0.006590908090193783,Ficedula_Myo.phy.rate_95%_HPD={1.0449666268268363E-4,0.0023965504398370816},Ficedula_Myo.phy.rate=0.001039166686676504,Ficedula_ODC.phy.rate_range={7.224049383647802E-5,0.02011078809327561},Ficedula_PCK1.phy.rate=9.397477803186565E-4,Ficedula_ND2.phy.rate_range={0.0063910743918677935,0.02438847861210918},Ficedula_cytb.phy.rate_median=0.006476191215039094,height_95%_HPD={0.0,3.552713678800501E-15},Ficedula_PCK1.phy.rate_median=8.494329703745319E-4,length_95%_HPD={1.7187359408313239,3.5828471123992425},Ficedula_Myo.phy.rate_range={4.542364219618439E-5,0.013350110822922192},Ficedula_ND3.phy.rate_range={0.0034818504174038392,0.03754894507164464},Ficedula_PCK1.phy.rate_range={2.7521284909992066E-5,0.013865563105869628},Ficedula_PCK1.phy.rate_95%_HPD={1.319365183419413E-4,0.0018803882288523691},Ficedula_ODC.phy.rate=0.0013567055866687023,Ficedula_ND3.phy.rate=0.011991932619316864,Ficedula_ND2.phy.rate=0.014493873721812559,height_median=0.0,length_median=2.561724272707802,Ficedula_cytb.phy.rate_95%_HPD={0.0039874106037141475,0.009398721674776792},Ficedula_ND2.phy.rate_95%_HPD={0.011020014126835065,0.018067439090197607}]:2.8291851793023395)[&Ficedula_ND2.phy.rate_median=0.014376584919382382,length_range={3.901683948221501,10.16633750570369},height_range={1.744021698724275,6.8731678504274605},Ficedula_ND3.phy.rate_median=0.012016802343751864,Ficedula_Myo.phy.rate_median=9.569923845015109E-4,Ficedula_cytb.phy.rate_range={0.003494778527838059,0.014368468392941404},height=2.8291851793023404,Ficedula_ODC.phy.rate_median=0.0010409076587738196,Ficedula_ND3.phy.rate_95%_HPD={0.008533199782199352,0.016514363626155222},Ficedula_ODC.phy.rate_95%_HPD={2.2073772048110648E-4,0.0021049626962192382},length=6.92664498430224,Ficedula_cytb.phy.rate=0.006849398794500751,Ficedula_Myo.phy.rate_95%_HPD={2.7797111547419413E-4,0.0019179936976329063},Ficedula_Myo.phy.rate=0.0010135700480722906,Ficedula_ODC.phy.rate_range={5.098923934096726E-5,0.004557672719093853},Ficedula_PCK1.phy.rate=7.596312805500561E-4,Ficedula_ND2.phy.rate_range={0.007887150645071292,0.02184900001938339},Ficedula_cytb.phy.rate_median=0.00675494093963804,height_95%_HPD={2.1713668473441174,3.510607962700451},Ficedula_PCK1.phy.rate_median=7.606737542164894E-4,length_95%_HPD={5.444545886351905,8.52909294835801},Ficedula_Myo.phy.rate_range={5.5074523869952045E-5,0.0044193227326978415},Ficedula_ND3.phy.rate_range={0.004776540555248649,0.03026669913273245},Ficedula_PCK1.phy.rate_range={3.476608041941217E-5,0.0027774315830372924},Ficedula_PCK1.phy.rate_95%_HPD={1.955585624817325E-4,0.0012664721963596363},Ficedula_ODC.phy.rate=0.001114212288948496,Ficedula_ND3.phy.rate=0.012189330809172677,Ficedula_ND2.phy.rate=0.014221386056523242,height_median=2.795152962111093,posterior=1.0,length_median=6.904869058748814,Ficedula_cytb.phy.rate_95%_HPD={0.004668507549044873,0.009365010677198336},Ficedula_ND2.phy.rate_95%_HPD={0.011006866139680768,0.016868166693572006}]:6.926644984302264,(2[&Ficedula_ND2.phy.rate_median=0.013643126455050397,length_range={2.588097468821724,6.911133581847287},height_range={0.0,7.105427357601002E-15},Ficedula_ND3.phy.rate_median=0.011797493015338178,Ficedula_Myo.phy.rate_median=9.400972064381179E-4,Ficedula_cytb.phy.rate_range={0.003015886602391279,0.015405396043864789},height=9.92478451876887E-16,Ficedula_ODC.phy.rate_median=8.429104731150927E-4,Ficedula_ND3.phy.rate_95%_HPD={0.007041950830590117,0.015347881523503316},Ficedula_ODC.phy.rate_95%_HPD={1.7902117804084673E-4,0.001802095310172736},length=4.3437531528023605,Ficedula_cytb.phy.rate=0.007151901179588247,Ficedula_Myo.phy.rate_95%_HPD={2.666188424071304E-4,0.0018713524412452421},Ficedula_Myo.phy.rate=0.0010107499145615556,Ficedula_ODC.phy.rate_range={6.181422709442394E-5,0.0044437166197817375},Ficedula_PCK1.phy.rate=8.720533411321225E-4,Ficedula_ND2.phy.rate_range={0.006430107888309324,0.018761354258646123},Ficedula_cytb.phy.rate_median=0.007045697896675708,height_95%_HPD={0.0,3.552713678800501E-15},Ficedula_PCK1.phy.rate_median=8.405605650685746E-4,length_95%_HPD={3.405123564455963,5.334339734616357},Ficedula_Myo.phy.rate_range={5.498964526447824E-5,0.005057923725685424},Ficedula_ND3.phy.rate_range={0.0022160237108226804,0.026983908013988745},Ficedula_PCK1.phy.rate_range={1.2440541214114867E-4,0.003867943186913215},Ficedula_PCK1.phy.rate_95%_HPD={2.5044251387224686E-4,0.0014940149926593476},Ficedula_ODC.phy.rate=9.169012941783538E-4,Ficedula_ND3.phy.rate=0.011512547961625657,Ficedula_ND2.phy.rate=0.01324705820347323,height_median=0.0,length_median=4.316763607596135,Ficedula_cytb.phy.rate_95%_HPD={0.004679590440651366,0.00998400394868891},Ficedula_ND2.phy.rate_95%_HPD={0.009563803529987454,0.01574442105526182}]:4.372954831048912,(29[&Ficedula_ND2.phy.rate_median=0.014217405764658426,length_range={2.3631554334527136,6.14364978396701},height_range={0.0,7.105427357601002E-15},Ficedula_ND3.phy.rate_median=0.011963505828922874,Ficedula_Myo.phy.rate_median=9.828403303195634E-4,Ficedula_cytb.phy.rate_range={0.002887827050750253,0.017770475484052833},height=9.89518186062977E-16,Ficedula_ODC.phy.rate_median=0.0020216058813361656,Ficedula_ND3.phy.rate_95%_HPD={0.006921305010100387,0.016274931509220682},Ficedula_ODC.phy.rate_95%_HPD={6.759168831739835E-4,0.004134867948026192},length=3.8472160323845053,Ficedula_cytb.phy.rate=0.008287413701458945,Ficedula_Myo.phy.rate_95%_HPD={3.11671994171048E-4,0.00201338676500708},Ficedula_Myo.phy.rate=0.0010671516059073984,Ficedula_ODC.phy.rate_range={4.1122002612483874E-4,0.008374713278150328},Ficedula_PCK1.phy.rate=9.38967975392354E-4,Ficedula_ND2.phy.rate_range={0.007276449986489305,0.020572372635321495},Ficedula_cytb.phy.rate_median=0.008080496697292595,height_95%_HPD={0.0,3.552713678800501E-15},Ficedula_PCK1.phy.rate_median=8.546662728702733E-4,length_95%_HPD={2.992177333325679,4.823033082895197},Ficedula_Myo.phy.rate_range={1.209045144403096E-4,0.0041176367173751975},Ficedula_ND3.phy.rate_range={0.0027553705212513876,0.03592712337406008},Ficedula_PCK1.phy.rate_range={4.459078982123449E-5,0.01214929430081357},Ficedula_PCK1.phy.rate_95%_HPD={1.404271249467186E-4,0.0018585374685164595},Ficedula_ODC.phy.rate=0.002194463228946487,Ficedula_ND3.phy.rate=0.012000374564313573,Ficedula_ND2.phy.rate=0.013968537594666831,height_median=0.0,length_median=3.8209757119042473,Ficedula_cytb.phy.rate_95%_HPD={0.00519112983238305,0.011806355270392078},Ficedula_ND2.phy.rate_95%_HPD={0.010787164633509191,0.016852866026073516}]:3.8362833498326845,21[&Ficedula_ND2.phy.rate_median=0.014490455590302388,length_range={2.3631554334527136,6.151775773101868},height_range={0.0,7.105427357601002E-15},Ficedula_ND3.phy.rate_median=0.011969685703472496,Ficedula_Myo.phy.rate_median=8.244571562788752E-4,Ficedula_cytb.phy.rate_range={0.0019652179911049464,0.017160949640428948},height=9.908996434428016E-16,Ficedula_ODC.phy.rate_median=0.003179702296808254,Ficedula_ND3.phy.rate_95%_HPD={0.00712615503100608,0.016331864726761593},Ficedula_ODC.phy.rate_95%_HPD={0.0013181100194999205,0.005811302510998928},length=3.8553619296526027,Ficedula_cytb.phy.rate=0.00699231926182611,Ficedula_Myo.phy.rate_95%_HPD={2.0463717802910174E-4,0.0016576279469360249},Ficedula_Myo.phy.rate=8.873509555957747E-4,Ficedula_ODC.phy.rate_range={7.201494847739029E-4,0.011763542631794195},Ficedula_PCK1.phy.rate=8.721336017365045E-4,Ficedula_ND2.phy.rate_range={0.008379670818698488,0.023216898079409062},Ficedula_cytb.phy.rate_median=0.006786671155338658,height_95%_HPD={0.0,3.552713678800501E-15},Ficedula_PCK1.phy.rate_median=8.364774065005767E-4,length_95%_HPD={2.969139536536303,4.821962369870102},Ficedula_Myo.phy.rate_range={1.0359629749215847E-4,0.004001021384325675},Ficedula_ND3.phy.rate_range={0.0032918540005896324,0.05571619019640231},Ficedula_PCK1.phy.rate_range={3.987684390034262E-5,0.0039311240110220256},Ficedula_PCK1.phy.rate_95%_HPD={2.604856398651887E-4,0.0015797904078976297},Ficedula_ODC.phy.rate=0.0033490120055969003,Ficedula_ND3.phy.rate=0.011985685490146683,Ficedula_ND2.phy.rate=0.014497142268595102,height_median=0.0,length_median=3.8244509858115223,Ficedula_cytb.phy.rate_95%_HPD={0.003601654863750632,0.010717895291384125},Ficedula_ND2.phy.rate_95%_HPD={0.01133589246886495,0.017754380514733496}]:3.8362833498326845)[&Ficedula_ND2.phy.rate_median=0.01432226850138113,length_range={0.009160664308029531,2.6583879298901154},height_range={2.3631554334527145,6.14364978396701},Ficedula_ND3.phy.rate_median=0.011973103525063594,Ficedula_Myo.phy.rate_median=0.0013537218679832447,Ficedula_cytb.phy.rate_range={0.002332483276259314,0.01885875634518585},height=3.8362833498326854,Ficedula_ODC.phy.rate_median=9.646557924851606E-4,Ficedula_ND3.phy.rate_95%_HPD={0.006974080142865418,0.016213098162167296},Ficedula_ODC.phy.rate_95%_HPD={9.251511285569724E-5,0.002694554085788842},length=0.5349381344555346,Ficedula_cytb.phy.rate=0.007146799963978487,Ficedula_Myo.phy.rate_95%_HPD={2.858758362510247E-4,0.004158448186073423},Ficedula_Myo.phy.rate=0.0017126618184269064,Ficedula_ODC.phy.rate_range={3.591972079155672E-5,0.011076162983984526},Ficedula_PCK1.phy.rate=9.343922290482512E-4,Ficedula_ND2.phy.rate_range={0.006079013266747235,0.026995831965628988},Ficedula_cytb.phy.rate_median=0.0069318714815471355,height_95%_HPD={3.0106367072358697,4.823033082895197},Ficedula_PCK1.phy.rate_median=8.56651160215932E-4,length_95%_HPD={0.06315368724504866,1.1018018563178589},Ficedula_Myo.phy.rate_range={1.3777126730892485E-4,0.02231391731959949},Ficedula_ND3.phy.rate_range={0.003740773310762453,0.035654908254094585},Ficedula_PCK1.phy.rate_range={2.980787944421346E-5,0.015608524192738695},Ficedula_PCK1.phy.rate_95%_HPD={1.453146644180667E-4,0.0018342815724165238},Ficedula_ODC.phy.rate=0.0011639005757822915,Ficedula_ND3.phy.rate=0.012012606980594956,Ficedula_ND2.phy.rate=0.014158966262483441,height_median=3.8125008771547977,posterior=0.9478946783690702,length_median=0.4889551667426333,Ficedula_cytb.phy.rate_95%_HPD={0.0037705113248417328,0.010982217667002359},Ficedula_ND2.phy.rate_95%_HPD={0.010414056559503424,0.017480995777100595}]:0.5366714812162279)[&Ficedula_ND2.phy.rate_median=0.014336103871359166,length_range={2.723163625179396,8.848259229046054},height_range={2.96573004149176,6.911133581847288},Ficedula_ND3.phy.rate_median=0.011696817335557694,Ficedula_Myo.phy.rate_median=6.008655693951571E-4,Ficedula_cytb.phy.rate_range={0.003160569748566176,0.01390339920219232},height=4.372954831048913,Ficedula_ODC.phy.rate_median=0.0014446247737281105,Ficedula_ND3.phy.rate_95%_HPD={0.006485111751366063,0.014577113123333159},Ficedula_ODC.phy.rate_95%_HPD={4.962643222803522E-4,0.0028162390583021234},length=5.3828753325556935,Ficedula_cytb.phy.rate=0.0067292286095749256,Ficedula_Myo.phy.rate_95%_HPD={1.383793146382578E-4,0.001233058880453794},Ficedula_Myo.phy.rate=6.437613636793419E-4,Ficedula_ODC.phy.rate_range={1.5884614085882285E-4,0.005991352370663138},Ficedula_PCK1.phy.rate=7.320832399789074E-4,Ficedula_ND2.phy.rate_range={0.0067042853857753534,0.02322732961448811},Ficedula_cytb.phy.rate_median=0.006636837697846288,height_95%_HPD={3.4743249334808546,5.334339734616357},Ficedula_PCK1.phy.rate_median=7.370486660781978E-4,length_95%_HPD={4.010085079107602,6.911808605850376},Ficedula_Myo.phy.rate_range={4.875768498891252E-5,0.0025657221351757064},Ficedula_ND3.phy.rate_range={0.0038135419029272912,0.02358496131111374},Ficedula_PCK1.phy.rate_range={6.185720328936187E-5,0.002754816439137025},Ficedula_PCK1.phy.rate_95%_HPD={1.7437766163388367E-4,0.0012284283381804374},Ficedula_ODC.phy.rate=0.0015475026103146455,Ficedula_ND3.phy.rate=0.011369880585112116,Ficedula_ND2.phy.rate=0.014181889792592385,height_median=4.34093057561978,posterior=1.0,length_median=5.347847789749244,Ficedula_cytb.phy.rate_95%_HPD={0.00434262706851106,0.009341922062295803},Ficedula_ND2.phy.rate_95%_HPD={0.010979591369815689,0.017098249039615255}]:5.382875332555692)[&Ficedula_ND2.phy.rate_median=0.01443329118597833,length_range={0.29472491199408246,6.37997270979581},height_range={7.093314429267055,13.063223767980372},Ficedula_ND3.phy.rate_median=0.011775700604144117,Ficedula_Myo.phy.rate_median=6.045065921299752E-4,Ficedula_cytb.phy.rate_range={0.0025886603901047116,0.014153743212804278},height=9.755830163604605,Ficedula_ODC.phy.rate_median=0.0014618495487271081,Ficedula_ND3.phy.rate_95%_HPD={0.006792558488849585,0.015251656746417987},Ficedula_ODC.phy.rate_95%_HPD={1.8771640020223652E-4,0.0038851438424921166},length=2.618051179600593,Ficedula_cytb.phy.rate=0.006032750034242238,Ficedula_Myo.phy.rate_95%_HPD={9.296201163933375E-5,0.0013449858153778273},Ficedula_Myo.phy.rate=6.67077043728202E-4,Ficedula_ODC.phy.rate_range={7.018093377124691E-5,0.011140719048791946},Ficedula_PCK1.phy.rate=0.0010313222421737746,Ficedula_ND2.phy.rate_range={0.00721244257489114,0.03279274407536463},Ficedula_cytb.phy.rate_median=0.0059190598781212935,height_95%_HPD={8.221811572105938,11.239279809072139},Ficedula_PCK1.phy.rate_median=9.108602442262258E-4,length_95%_HPD={1.0777470703517977,4.117988897955113},Ficedula_Myo.phy.rate_range={4.30264689490868E-5,0.0032906958864240892},Ficedula_ND3.phy.rate_range={0.002952923431628172,0.026907376301367365},Ficedula_PCK1.phy.rate_range={4.1106473419613423E-5,0.008041676227483927},Ficedula_PCK1.phy.rate_95%_HPD={2.3290084378397918E-4,0.0021433961159808565},Ficedula_ODC.phy.rate=0.001706597265154709,Ficedula_ND3.phy.rate=0.011492271571409836,Ficedula_ND2.phy.rate=0.014371947378146828,height_median=9.727053735735609,posterior=1.0,length_median=2.568164485989131,Ficedula_cytb.phy.rate_95%_HPD={0.0034202889291124632,0.008860655043488989},Ficedula_ND2.phy.rate_95%_HPD={0.010907559720936997,0.017519958145456864}]:2.618051179600579)[&Ficedula_ND2.phy.rate_median=0.014406800653708429,length_range={0.23822037638428029,5.780889000451143},height_range={9.1924917356133,16.259224641850487},Ficedula_ND3.phy.rate_median=0.011785925335072611,Ficedula_Myo.phy.rate_median=6.17440964618708E-4,Ficedula_cytb.phy.rate_range={0.0021044038655175794,0.013390971908179162},height=12.373881343205184,Ficedula_ODC.phy.rate_median=0.00149426609448133,Ficedula_ND3.phy.rate_95%_HPD={0.006926676863717631,0.015355622371098079},Ficedula_ODC.phy.rate_95%_HPD={1.4140245893067666E-4,0.0038930553574742736},length=2.5099286450520686,Ficedula_cytb.phy.rate=0.005882129101505224,Ficedula_Myo.phy.rate_95%_HPD={8.818154948246105E-5,0.001348943104899004},Ficedula_Myo.phy.rate=6.794764652664901E-4,Ficedula_ODC.phy.rate_range={7.187397208802492E-5,0.01199781546859363},Ficedula_PCK1.phy.rate=0.001030159097829468,Ficedula_ND2.phy.rate_range={0.007273252360445418,0.030613630669366475},Ficedula_cytb.phy.rate_median=0.005773190080355513,height_95%_HPD={10.582740698933534,14.209630192811874},Ficedula_PCK1.phy.rate_median=9.093642017511648E-4,length_95%_HPD={1.0379393112615922,4.030205216906987},Ficedula_Myo.phy.rate_range={2.4913051437126565E-5,0.0038796948021932644},Ficedula_ND3.phy.rate_range={0.0033412581499577933,0.023924309252567867},Ficedula_PCK1.phy.rate_range={5.360222101764138E-5,0.006680473500548064},Ficedula_PCK1.phy.rate_95%_HPD={2.1888708349690564E-4,0.0021301327866190384},Ficedula_ODC.phy.rate=0.0017399086224652528,Ficedula_ND3.phy.rate=0.011512122433355773,Ficedula_ND2.phy.rate=0.014283212640928132,height_median=12.335259898418448,posterior=1.0,length_median=2.4718152327268044,Ficedula_cytb.phy.rate_95%_HPD={0.003231138649720188,0.008549917353866681},Ficedula_ND2.phy.rate_95%_HPD={0.010605954818295849,0.017435407857953916}]:2.4763039837841045)[&Ficedula_ND2.phy.rate_median=0.01437789585894073,length_range={0.01804199907553894,2.1772415469639785},height_range={11.989699916753494,18.33626971435106},Ficedula_ND3.phy.rate_median=0.01197415168517936,Ficedula_Myo.phy.rate_median=7.610069576794978E-4,Ficedula_cytb.phy.rate_range={0.002316049902011821,0.019265073844497757},height=14.850185326989289,Ficedula_ODC.phy.rate_median=0.001379838911426547,Ficedula_ND3.phy.rate_95%_HPD={0.007796225822962377,0.017038431316427925},Ficedula_ODC.phy.rate_95%_HPD={1.7135526939672578E-4,0.004148621180134765},length=0.7005006707070274,Ficedula_cytb.phy.rate=0.0068605936436438005,Ficedula_Myo.phy.rate_95%_HPD={7.890805873394784E-5,0.0018186880613671403},Ficedula_Myo.phy.rate=8.63682351735461E-4,Ficedula_ODC.phy.rate_range={1.0545429112709674E-4,0.020019101573195607},Ficedula_PCK1.phy.rate=0.0010414725765538777,Ficedula_ND2.phy.rate_range={0.0067534992212958354,0.027961399927404144},Ficedula_cytb.phy.rate_median=0.006664861461075319,height_95%_HPD={13.307842316187457,16.473419347388887},Ficedula_PCK1.phy.rate_median=9.061087056072769E-4,length_95%_HPD={0.16246601109820347,1.349191452933944},Ficedula_Myo.phy.rate_range={5.983128529847255E-5,0.008034582522969286},Ficedula_ND3.phy.rate_range={0.003152485333125814,0.03119966647716064},Ficedula_PCK1.phy.rate_range={4.469402890589642E-5,0.008502596448988712},Ficedula_PCK1.phy.rate_95%_HPD={1.8133637203516354E-4,0.0020847598059194174},Ficedula_ODC.phy.rate=0.0017130805668153213,Ficedula_ND3.phy.rate=0.012104883196820062,Ficedula_ND2.phy.rate=0.0142135757123274,height_median=14.822883903874342,posterior=0.8125763804021775,length_median=0.6568792408536828,Ficedula_cytb.phy.rate_95%_HPD={0.003524911255869127,0.010301856239950346},Ficedula_ND2.phy.rate_95%_HPD={0.010716838854912876,0.017880249838508087}]:0.7101553986134519)[&Ficedula_ND2.phy.rate_median=0.014440438612168668,length_range={8.587547625573677E-4,2.783988231780196},height_range={12.914721390486887,18.951987208367186},Ficedula_ND3.phy.rate_median=0.011906120081126261,Ficedula_Myo.phy.rate_median=7.664311457551694E-4,Ficedula_cytb.phy.rate_range={0.00263332269595219,0.016258885946063166},height=15.56034072560274,Ficedula_ODC.phy.rate_median=9.997142387239307E-4,Ficedula_ND3.phy.rate_95%_HPD={0.007041960968262144,0.016244893243145445},Ficedula_ODC.phy.rate_95%_HPD={1.0487477435288604E-4,0.002816668796848131},length=0.7028028019947283,Ficedula_cytb.phy.rate=0.0072396967560697766,Ficedula_Myo.phy.rate_95%_HPD={1.1005797224267812E-4,0.0019316453090903207},Ficedula_Myo.phy.rate=8.743188363822211E-4,Ficedula_ODC.phy.rate_range={3.583476425376966E-5,0.012470860501450617},Ficedula_PCK1.phy.rate=0.0010304524166687824,Ficedula_ND2.phy.rate_range={0.006236690276557871,0.025015259833839308},Ficedula_cytb.phy.rate_median=0.0070101412508195024,height_95%_HPD={14.046082834968407,17.223146693969902},Ficedula_PCK1.phy.rate_median=9.017890267728533E-4,length_95%_HPD={0.013256253327574186,1.449500387785145},Ficedula_Myo.phy.rate_range={4.550882698747665E-5,0.005584701867416539},Ficedula_ND3.phy.rate_range={0.00288066808817945,0.02692275340835124},Ficedula_PCK1.phy.rate_range={7.666061177427439E-5,0.012914700568903755},Ficedula_PCK1.phy.rate_95%_HPD={1.968932385931708E-4,0.002105819578776284},Ficedula_ODC.phy.rate=0.0012088325196252464,Ficedula_ND3.phy.rate=0.011799616636336418,Ficedula_ND2.phy.rate=0.014354100953107572,height_median=15.528227716135191,posterior=0.8029107876902566,length_median=0.6523275420344241,Ficedula_cytb.phy.rate_95%_HPD={0.003920316643933917,0.01124488555479412},Ficedula_ND2.phy.rate_95%_HPD={0.01064687124451594,0.017635984337334532}]:0.6307893296743696)[&Ficedula_ND2.phy.rate_median=0.014447013689041702,length_range={6.386111772407332E-4,5.143038882481729},height_range={13.184689480499456,19.677620541492736},Ficedula_ND3.phy.rate_median=0.011952183322530053,Ficedula_Myo.phy.rate_median=8.691642325581042E-4,Ficedula_cytb.phy.rate_range={0.002289454435919306,0.018377454086817506},height=16.19113005527711,Ficedula_ODC.phy.rate_median=0.001064470302232944,Ficedula_ND3.phy.rate_95%_HPD={0.007196712467260413,0.016445045579044363},Ficedula_ODC.phy.rate_95%_HPD={9.177107504754524E-5,0.003353650374058293},length=0.7767407805386171,Ficedula_cytb.phy.rate=0.0070535880007706435,Ficedula_Myo.phy.rate_95%_HPD={1.1116496750032314E-4,0.002442062559273003},Ficedula_Myo.phy.rate=0.001047687350124491,Ficedula_ODC.phy.rate_range={5.7156698094549066E-5,0.0239777822360579},Ficedula_PCK1.phy.rate=9.585617257670827E-4,Ficedula_ND2.phy.rate_range={0.006515650430009888,0.02656096424809239},Ficedula_cytb.phy.rate_median=0.00685808334629368,height_95%_HPD={14.514464244622385,18.029928866445342},Ficedula_PCK1.phy.rate_median=8.590811515257626E-4,length_95%_HPD={6.386111772407332E-4,2.0777142726925195},Ficedula_Myo.phy.rate_range={2.9690210879012635E-5,0.011716971532389453},Ficedula_ND3.phy.rate_range={0.0020445526129379893,0.03424916607921251},Ficedula_PCK1.phy.rate_range={2.983439419148811E-5,0.013201514326289706},Ficedula_PCK1.phy.rate_95%_HPD={1.5655253968920033E-4,0.0019364857061431818},Ficedula_ODC.phy.rate=0.0013589133586281062,Ficedula_ND3.phy.rate=0.012003446081752541,Ficedula_ND2.phy.rate=0.014406940323098224,height_median=16.151568354279277,posterior=1.0,length_median=0.6129854817922507,Ficedula_cytb.phy.rate_95%_HPD={0.0037781773539211404,0.011033893881946755},Ficedula_ND2.phy.rate_95%_HPD={0.010472701906118046,0.017676974350724507}]:0.7767407805385744,1[&Ficedula_ND2.phy.rate_median=0.013368713679039586,length_range={13.70998651362411,23.448928433930153},height_range={0.0,3.552713678800501E-15},Ficedula_ND3.phy.rate_median=0.01200203712999531,Ficedula_Myo.phy.rate_median=8.603401880507688E-4,Ficedula_cytb.phy.rate_range={0.0033485195413455963,0.012999718747078972},height=9.90702292388541E-16,Ficedula_ODC.phy.rate_median=8.464778363800356E-4,Ficedula_ND3.phy.rate_95%_HPD={0.00854663306705541,0.015327798248037981},Ficedula_ODC.phy.rate_95%_HPD={3.6041692843692555E-4,0.0014385118950632745},length=16.967870835815685,Ficedula_cytb.phy.rate=0.007773511950560773,Ficedula_Myo.phy.rate_95%_HPD={4.1616695553927524E-4,0.001413277889723241},Ficedula_Myo.phy.rate=8.820656598314544E-4,Ficedula_ODC.phy.rate_range={7.683155169219746E-5,0.0024139680120740794},Ficedula_PCK1.phy.rate=0.0010600678606473837,Ficedula_ND2.phy.rate_range={0.0067042853857753534,0.017573363321975625},Ficedula_cytb.phy.rate_median=0.007690417248247567,height_95%_HPD={0.0,3.552713678800501E-15},Ficedula_PCK1.phy.rate_median=0.0010059476716001593,length_95%_HPD={14.898087217672503,19.09589551309664},Ficedula_Myo.phy.rate_range={5.940951411645184E-5,0.0025166425458317634},Ficedula_ND3.phy.rate_range={0.005535780249562904,0.025884123848396133},Ficedula_PCK1.phy.rate_range={2.1750479105388546E-4,0.0029393437105049622},Ficedula_PCK1.phy.rate_95%_HPD={5.692981070651037E-4,0.0016631662743922106},Ficedula_ODC.phy.rate=8.727349640676901E-4,Ficedula_ND3.phy.rate=0.012092365234431997,Ficedula_ND2.phy.rate=0.013051974751062293,height_median=0.0,length_median=16.883457076108943,Ficedula_cytb.phy.rate_95%_HPD={0.005640836169573128,0.010060663078131795},Ficedula_ND2.phy.rate_95%_HPD={0.009852424177717123,0.0154763732679514}]:16.967870835815685)[&height_95%_HPD={14.898087217672504,19.095895513096643},height_median=16.883457076108943,height=16.967870835815685,posterior=1.0,height_range={13.709986513624111,23.448928433930153},length=0.0];
End;
