# Supplementary material for: The formation of the Indo-Pacific montane avifauna
Source: Nat Commun. 2023 Dec 11;14:8215. doi: 10.1038/s41467-023-43964-y (PMC10713610; doi:10.1038/s41467-023-43964-y)
Supplement: Supplementary file 6 — Supplementary Data 3 [file 41467_2023_43964_MOESM6_ESM.zip › 16_Dicaeidae.tre]

#NEXUS

Begin taxa;
	Dimensions ntax=22;
	Taxlabels
		Aethopyga_duyvenbodei_ZMUC_123924
		Chloropsis_hardwickei_KUNHM_10019
		Dicaeum_aeneum_AMNH_DOT_6657
		Dicaeum_celebicum_AMNH_12585
		Dicaeum_concolor_KUNHM_10365
		Dicaeum_cruentatum_UWBM_83538
		Dicaeum_erythrothorax_NHMD_129650
		Dicaeum_erythrothorax_NHMD_129651
		Dicaeum_eximium_KUNHM_5312
		Dicaeum_geelvinkianum_KUNHM_5143
		Dicaeum_hirundinaceum_KUNHM_8821
		Dicaeum_igniferum_WAM_22677
		Dicaeum_ignipectum_ZMUC_116133
		Dicaeum_kuehni_isolate_SB033
		Dicaeum_minullum_CAS_89588
		Dicaeum_monticolum_KUNHM_17745
		Dicaeum_pectorale_NRM_572251
		Dicaeum_pygmaeum_KUNHM_10959
		Dicaeum_sanguinoletum_WAM_22871
		Dicaeum_tristrami_KUNHM_12802
		Dicaeum_vulneratum_KAJ423
		Dicaeum_vulneratum_KAJ424
		;
End;

Begin trees;
	Translate
		1 Aethopyga_duyvenbodei_ZMUC_123924,
		2 Chloropsis_hardwickei_KUNHM_10019,
		3 Dicaeum_aeneum_AMNH_DOT_6657,
		4 Dicaeum_celebicum_AMNH_12585,
		5 Dicaeum_concolor_KUNHM_10365,
		6 Dicaeum_cruentatum_UWBM_83538,
		7 Dicaeum_erythrothorax_NHMD_129650,
		8 Dicaeum_erythrothorax_NHMD_129651,
		9 Dicaeum_eximium_KUNHM_5312,
		10 Dicaeum_geelvinkianum_KUNHM_5143,
		11 Dicaeum_hirundinaceum_KUNHM_8821,
		12 Dicaeum_igniferum_WAM_22677,
		13 Dicaeum_ignipectum_ZMUC_116133,
		14 Dicaeum_kuehni_isolate_SB033,
		15 Dicaeum_minullum_CAS_89588,
		16 Dicaeum_monticolum_KUNHM_17745,
		17 Dicaeum_pectorale_NRM_572251,
		18 Dicaeum_pygmaeum_KUNHM_10959,
		19 Dicaeum_sanguinoletum_WAM_22871,
		20 Dicaeum_tristrami_KUNHM_12802,
		21 Dicaeum_vulneratum_KAJ423,
		22 Dicaeum_vulneratum_KAJ424
		;
tree TREE1 = [&R] (((((((11[&height_95%_HPD={0.0,1.7763568394002505E-15},length_range={2.142304293438758,5.778683731871106},length_95%_HPD={2.6856209697673843,3.954698116959169},height_range={0.0,3.552713678800501E-15},ND2.rate=0.014590258294443414,ND3.rate_range={0.0060471985552670434,0.03371170369405417},ND3.rate_median=0.014557927219521793,height_median=0.0,height=8.560101978556368E-16,ND3.rate_95%_HPD={0.009246999982853065,0.021992741030515395},ND2.rate_median=0.014513340528569568,ND2.rate_range={0.008254529663651571,0.024183742839789434},length=3.3135976155578066,length_median=3.301441085401361,ND2.rate_95%_HPD={0.011324183202768009,0.017736638431931757},ND3.rate=0.015038276120490815]:3.3135976155578066,(10[&height_95%_HPD={0.0,1.7763568394002505E-15},length_range={0.06120752414210327,0.7354076438006174},length_95%_HPD={0.10068530606498223,0.39471788030625254},height_range={0.0,3.552713678800501E-15},ND2.rate=0.014060134773155812,ND3.rate_range={0.0024417154267040242,0.038174126992716745},ND3.rate_median=0.01111974787576796,height_median=0.0,height=8.593651657780681E-16,ND3.rate_95%_HPD={0.004740451374017833,0.018458744364879626},ND2.rate_median=0.01425831692140967,ND2.rate_range={0.005095417223639624,0.027941149557210054},length=0.2395973859523252,length_median=0.2303560188755038,ND2.rate_95%_HPD={0.009579880809604872,0.017797243388293894},ND3.rate=0.011391048780310293]:0.2395973859523252,17[&height_95%_HPD={0.0,1.7763568394002505E-15},length_range={0.06120752414210327,0.7354076438006174},length_95%_HPD={0.10068530606498223,0.39471788030625254},height_range={0.0,3.552713678800501E-15},ND2.rate=0.014614145270667818,ND3.rate_range={0.0026977894207755367,0.04353981727893845},ND3.rate_median=0.012988910326188366,height_median=0.0,height=8.593651657780681E-16,ND3.rate_95%_HPD={0.0062640912276782125,0.023237223899357368},ND2.rate_median=0.014493750273203859,ND2.rate_range={0.005586766448278544,0.033132671194158615},length=0.2395973859523252,length_median=0.2303560188755038,ND2.rate_95%_HPD={0.01033057649381793,0.01881084606969534},ND3.rate=0.013839095733358396]:0.2395973859523252)[&height_95%_HPD={0.10068530606498349,0.39471788030625277},length_range={1.785091902153216,5.583254217230901},length_95%_HPD={2.449453258348742,3.717418940750562},height_range={0.061207524142105285,0.7354076438006167},ND2.rate=0.015411722266342338,ND3.rate_range={0.007888545127082177,0.03885986135644817},ND3.rate_median=0.01678975429846943,height_median=0.23035601887550428,height=0.23959738595232605,ND3.rate_95%_HPD={0.010585494864741602,0.025410909863817964},posterior=1.0,ND2.rate_median=0.015037181568781022,ND2.rate_range={0.0098305047189895,0.028878944535486263},length=3.0740002296054754,length_median=3.063460238650759,ND2.rate_95%_HPD={0.012373384869815702,0.01919985421216374},ND3.rate=0.017328602197976314]:3.0740002296054816)[&height_95%_HPD={2.6856209697673847,3.954698116959169},length_range={0.528576060327246,2.6482224343479075},length_95%_HPD={0.8713980516689128,1.9763739226281682},height_range={2.1423042934387606,5.778683731871108},ND2.rate=0.01592702111617783,ND3.rate_range={0.002776128189231294,0.02886107033475204},ND3.rate_median=0.010903739202667299,height_median=3.301441085401363,height=3.3135976155578075,ND3.rate_95%_HPD={0.005424160430008556,0.01705393439248817},posterior=1.0,ND2.rate_median=0.015232055641605617,ND2.rate_range={0.008670613931150905,0.035765312183786355},length=1.4339651694013615,length_median=1.4192936106662604,ND2.rate_95%_HPD={0.012024055304739087,0.021342929887816726},ND3.rate=0.011042379612822941]:1.4340312793973857,((3[&height_95%_HPD={0.0,1.7763568394002505E-15},length_range={2.542622240835755,4.9402973098197736},length_95%_HPD={3.012174668368804,4.2194735266616865},height_range={0.0,3.552713678800501E-15},ND2.rate=0.015205821753294319,ND3.rate_range={0.008243855226540418,0.03470685322361683},ND3.rate_median=0.017123998764504166,height_median=0.0,height=8.525565544060751E-16,ND3.rate_95%_HPD={0.011056859566071144,0.024866063860311045},ND2.rate_median=0.014880314701195304,ND2.rate_range={0.009891212373328458,0.026420420670820424},length=3.6184506574456297,length_median=3.6077868038484016,ND2.rate_95%_HPD={0.012219704565547164,0.018750748615119935},ND3.rate=0.017554492163846185]:3.616942265314708,9[&height_95%_HPD={0.0,1.7763568394002505E-15},length_range={2.542622240835755,4.9402973098197736},length_95%_HPD={2.9956887730566204,4.217974852327599},height_range={0.0,3.552713678800501E-15},ND2.rate=0.014921946973568778,ND3.rate_range={0.004327481528903633,0.02830364835070142},ND3.rate_median=0.012132543330120347,height_median=0.0,height=8.525565544060751E-16,ND3.rate_95%_HPD={0.007241395646143307,0.01755310448852494},ND2.rate_median=0.014694395933539373,ND2.rate_range={0.008772446989438265,0.027196898607234787},length=3.6203607169226326,length_median=3.6080200104729263,ND2.rate_95%_HPD={0.012023223026808316,0.018183235183269527},ND3.rate=0.012360368904598138]:3.616942265314708)[&height_95%_HPD={3.013280802134936,4.219473526661688},length_range={0.14239514669651054,1.9067346780124783},length_95%_HPD={0.3177667311196428,1.1785970175554246},height_range={2.5426222408357564,4.940297309819775},ND2.rate=0.014342833796893106,ND3.rate_range={0.003587286378402012,0.04391677332708053},ND3.rate_median=0.013240560220655756,height_median=3.6060662449837184,height=3.6169422653147087,ND3.rate_95%_HPD={0.006638122362636194,0.022920386133412247},posterior=0.9956671480946562,ND2.rate_median=0.014423347111019825,ND2.rate_range={0.0052962831054119315,0.028940806931852685},length=0.7295711749605209,length_median=0.7122392803409336,ND2.rate_95%_HPD={0.009864215467121509,0.018224976809157214},ND3.rate=0.013965180169107859]:0.6759478811100452,(13[&height_95%_HPD={0.0,1.7763568394002505E-15},length_range={2.216378772437016,5.222474774514524},length_95%_HPD={2.7275457222108823,3.9942104092740496},height_range={0.0,3.552713678800501E-15},ND2.rate=0.013795566859999327,ND3.rate_range={0.004302292659803159,0.02505927449999043},ND3.rate_median=0.011167905506874156,height_median=0.0,height=8.548260915300728E-16,ND3.rate_95%_HPD={0.006804991497904724,0.016239929768634462},ND2.rate_median=0.014027605062251076,ND2.rate_range={0.007792313948963487,0.022048665709735613},length=3.3733859001965376,length_median=3.3649821745998896,ND2.rate_95%_HPD={0.010631302870654842,0.0165600890506061},ND3.rate=0.011313914109707508]:3.373385900196538,(14[&height_95%_HPD={0.0,1.7763568394002505E-15},length_range={0.4472538140913423,3.1399743051081814},length_95%_HPD={0.7651615268540709,2.308400978453229},height_range={0.0,3.552713678800501E-15},ND2.rate=0.014486144285786422,ND3.rate_range={0.002973713587738879,0.03690122329620686},ND3.rate_median=0.01198744690974659,height_median=0.0,height=8.535433096773784E-16,ND3.rate_95%_HPD={0.006257214284744611,0.019532924706961143},ND2.rate_median=0.014450260567630569,ND2.rate_range={0.004168292207967813,0.0359957312996961},length=1.4933356139936416,length_median=1.4674497489923448,ND2.rate_95%_HPD={0.010032169065077066,0.01875008788578562},ND3.rate=0.01243328261823029]:1.493335613993642,4[&height_95%_HPD={0.0,1.7763568394002505E-15},length_range={0.4472538140913423,3.1399743051081814},length_95%_HPD={0.7651615268540709,2.308400978453229},height_range={0.0,3.552713678800501E-15},ND2.rate=0.013740212435635252,ND3.rate_range={0.0039093664208913635,0.03970471670382364},ND3.rate_median=0.012450536653551699,height_median=0.0,height=8.535433096773784E-16,ND3.rate_95%_HPD={0.0067369877449505395,0.020753993794285983},ND2.rate_median=0.014045893997578735,ND2.rate_range={0.004971783117048052,0.028992497057910127},length=1.4933356139936416,length_median=1.4674497489923448,ND2.rate_95%_HPD={0.00969553873603498,0.017033369455433753},ND3.rate=0.01306178247558545]:1.493335613993642)[&height_95%_HPD={0.7651615268540706,2.3084009784532284},length_range={0.3837491920031071,3.6241668636972206},length_95%_HPD={1.0192423190579065,2.773134671708799},height_range={0.4472538140913418,3.1399743051081828},ND2.rate=0.013557427039601897,ND3.rate_range={0.003772354454922462,0.03833490425571411},ND3.rate_median=0.013265228845663498,height_median=1.4674497489923457,height=1.493335613993643,ND3.rate_95%_HPD={0.0073961004532426535,0.021786248623101103},posterior=1.0,ND2.rate_median=0.01389309902136049,ND2.rate_range={0.004305589478986785,0.026915340642815137},length=1.8800502862028994,length_median=1.8771756058958866,ND2.rate_95%_HPD={0.009471956483444142,0.016781518594051352},ND3.rate=0.01383837077362212]:1.880050286202896)[&height_95%_HPD={2.727545722210884,3.99421040927405},length_range={0.18053920353765163,2.596841203571829},length_95%_HPD={0.4656756267496318,1.7058008047838427},height_range={2.2163787724370163,5.222474774514524},ND2.rate=0.01339955410411782,ND3.rate_range={0.003967523874644226,0.03803705636435439},ND3.rate_median=0.013329150603797203,height_median=3.3649821745998896,height=3.373385900196539,ND3.rate_95%_HPD={0.007049253575343176,0.023414234735250727},posterior=1.0,ND2.rate_median=0.013780671365058974,ND2.rate_range={0.004339097233876891,0.023656219624276727},length=1.0548210857062674,length_median=1.0275968329100573,ND2.rate_95%_HPD={0.008882672576341831,0.016689582025369357},ND3.rate=0.014112035866305103]:0.919504246228215)[&height_95%_HPD={3.780581339531164,4.818277560435251},length_range={0.00500088952151323,1.5360316741566709},length_95%_HPD={0.17542654169952865,0.9712876832192165},height_range={3.2209828968271896,5.702803839836418},ND2.rate=0.014275037731471459,ND3.rate_range={0.0028515687054054065,0.04614925390056302},ND3.rate_median=0.012370579496933622,height_median=4.28403881837029,height=4.292890146424754,ND3.rate_95%_HPD={0.005897163779897919,0.021105492813784005},posterior=0.669370069992223,ND2.rate_median=0.014388464601839457,ND2.rate_range={0.005232991548198819,0.02471235912182697},length=0.5414723153069224,length_median=0.5217186526802928,ND2.rate_95%_HPD={0.010078461212206789,0.017697821131535403},ND3.rate=0.012952307277439738]:0.4547387485304393)[&posterior=0.4591712031996445]:0.2560057926867296,((21[&height_95%_HPD={0.0,1.7763568394002505E-15},length_range={0.011796128581382403,0.6260923271749754},length_95%_HPD={0.026567683967364173,0.28149474981035866},height_range={0.0,3.552713678800501E-15},ND2.rate=0.014443438121438692,ND3.rate_range={0.002741312180528672,0.04034760776492963},ND3.rate_median=0.011555304285792788,height_median=0.0,height=8.65581723987279E-16,ND3.rate_95%_HPD={0.005006926514325766,0.01969915239165316},ND2.rate_median=0.014446788451632926,ND2.rate_range={0.005045484347750632,0.04547537795950022},length=0.13960999383560704,length_median=0.12799546068581621,ND2.rate_95%_HPD={0.010135697369864612,0.018578673723223787},ND3.rate=0.011960251727173632]:0.13960999383560696,22[&height_95%_HPD={0.0,1.7763568394002505E-15},length_range={0.011796128581382403,0.6260923271749754},length_95%_HPD={0.026567683967364173,0.28149474981035866},height_range={0.0,3.552713678800501E-15},ND2.rate=0.014228323502411853,ND3.rate_range={0.0025828207124652313,0.03950221343798282},ND3.rate_median=0.011549649181622601,height_median=0.0,height=8.65581723987279E-16,ND3.rate_95%_HPD={0.004959709540365857,0.020276186614160245},ND2.rate_median=0.01435671695209169,ND2.rate_range={0.004978758056179102,0.030629997754861756},length=0.13960999383560704,length_median=0.12799546068581621,ND2.rate_95%_HPD={0.009970162819755699,0.018407278293538422},ND3.rate=0.012015591900512003]:0.13960999383560696)[&height_95%_HPD={0.02656768396736453,0.28149474981035993},length_range={2.0406854830693577,5.852741050590604},length_95%_HPD={3.194505249175112,4.62116321847058},height_range={0.011796128581382348,0.626092327174975},ND2.rate=0.013837697135726598,ND3.rate_range={0.002173685351960572,0.04718761880090966},ND3.rate_median=0.011507490522366708,height_median=0.1279954606858169,height=0.13960999383560782,ND3.rate_95%_HPD={0.0050986605746277495,0.019899347028294316},posterior=1.0,ND2.rate_median=0.014025017159742624,ND2.rate_range={0.007518776223683423,0.022402150580469606},length=3.901644654075018,length_median=3.9020213130248287,ND2.rate_95%_HPD={0.01046550677071648,0.016385377634850942},ND3.rate=0.012006575596653721]:3.896487514298931,20[&height_95%_HPD={0.0,1.7763568394002505E-15},length_range={2.1142603875476786,7.42221650461443},length_95%_HPD={3.195704077433873,5.707836554521444},height_range={0.0,3.552713678800501E-15},ND2.rate=0.015252424237109968,ND3.rate_range={0.004170539456108999,0.03239587904938341},ND3.rate_median=0.015387903542102002,height_median=0.0,height=8.533459586231177E-16,ND3.rate_95%_HPD={0.009893602201682936,0.02304441125420415},ND2.rate_median=0.014939501248998696,ND2.rate_range={0.007970213745473406,0.03316960549192884},length=4.2172802073755635,length_median=4.093146319303913,ND2.rate_95%_HPD={0.012063070483280716,0.019060167374389533},ND3.rate=0.01586259733770825]:4.036097508134538)[&height_95%_HPD={3.3481490989866494,4.735685482304934},length_range={0.08204855064073069,3.0640865594233504},length_95%_HPD={0.2604537708544443,1.3516560280591334},height_range={2.114260387547679,5.5346263711459445},ND2.rate=0.01426857528645696,ND3.rate_range={0.0025801726460221623,0.04353981727893845},ND3.rate_median=0.01205136288745604,height_median=4.0365669971554174,height=4.036097508134539,ND3.rate_95%_HPD={0.004978137377956001,0.021202425741083275},posterior=0.8733474058437951,ND2.rate_median=0.014380016203561505,ND2.rate_range={0.005160589867204318,0.02943400487607287},length=0.7996470762284204,length_median=0.7734069455521935,ND2.rate_95%_HPD={0.00968607744615969,0.018243778716993737},ND3.rate=0.012651228889094427]:0.9675371795073842)[&height_95%_HPD={4.481662992147787,5.551205531611863},length_range={0.00733961245236614,1.1960552500665047},length_95%_HPD={0.07266088269871318,0.6163437778313208},height_range={4.105405315683352,7.091937006251209},ND2.rate=0.014433201666860285,ND3.rate_range={0.0026173094704519196,0.04353981727893845},ND3.rate_median=0.012250777876765257,height_median=4.986597898418795,height=5.003634687641923,ND3.rate_95%_HPD={0.005718403946330503,0.021135411793088497},posterior=0.5369403399622265,ND2.rate_median=0.014429150869513078,ND2.rate_range={0.006594304239830928,0.030224261551826496},length=0.33135000744274795,length_median=0.3161366029317625,ND2.rate_95%_HPD={0.010038000166878556,0.018397500038198865},ND3.rate=0.0129110612567998]:0.27300556794268793,16[&height_95%_HPD={0.0,1.7763568394002505E-15},length_range={2.942332677626308,7.259760835733567},length_95%_HPD={3.820308857143129,5.9128804831455115},height_range={0.0,3.552713678800501E-15},ND2.rate=0.013243006688883494,ND3.rate_range={0.005098152861344149,0.023859415937905894},ND3.rate_median=0.01186463683280541,height_median=0.0,height=8.536419852045088E-16,ND3.rate_95%_HPD={0.007688177393326227,0.0165270714995452},ND2.rate_median=0.013484322721235174,ND2.rate_range={0.00777012536958973,0.020820560555327654},length=5.003678314020101,length_median=5.089860349741441,ND2.rate_95%_HPD={0.010128611387264447,0.015659053670169936},ND3.rate=0.011988805021441857]:5.27664025558461)[&height_95%_HPD={4.735051075800268,5.856010120480003},length_range={0.012580968573917772,1.2585269051100232},length_95%_HPD={0.10418900608995418,0.7504301672735867},height_range={4.162983302450236,7.259760835733569},ND2.rate=0.014419841883649087,ND3.rate_range={0.0032349281362801787,0.0389260607272063},ND3.rate_median=0.012337984402807797,height_median=5.258333814987068,height=5.276640255584611,ND3.rate_95%_HPD={0.005439414533732649,0.021390767285585012},posterior=0.9042328630152205,ND2.rate_median=0.01442792369384484,ND2.rate_range={0.00518375093370349,0.035765312183786355},length=0.40900482702496954,length_median=0.3917682698439604,ND2.rate_95%_HPD={0.00999343029267499,0.01848399079805505},ND3.rate=0.01300867241268901]:0.4070138895162998,((6[&height_95%_HPD={0.0,1.7763568394002505E-15},length_range={1.8730872261908231,6.39275600839402},length_95%_HPD={3.0900336469199985,4.591629894085127},height_range={0.0,3.552713678800501E-15},ND2.rate=0.014594907015736527,ND3.rate_range={0.0039754621340985065,0.026753399885711036},ND3.rate_median=0.01147161239132824,height_median=0.0,height=8.555168202199851E-16,ND3.rate_95%_HPD={0.006435221553507124,0.016512768716642607},ND2.rate_median=0.014504652507749037,ND2.rate_range={0.009209142817400108,0.028614777325554272},length=3.8453745332161207,length_median=3.841804866584137,ND2.rate_95%_HPD={0.0115079220613496,0.017737462576813575},ND3.rate=0.011625457350420953]:3.8452199854238645,(8[&height_95%_HPD={0.0,1.7763568394002505E-15},length_range={0.00198521957671358,0.5721573602918548},length_95%_HPD={0.012639325038678503,0.22336066522992537},height_range={0.0,3.552713678800501E-15},ND2.rate=0.014590167796765115,ND3.rate_range={0.003205132233615772,0.038508543139125134},ND3.rate_median=0.011566145462513843,height_median=0.0,height=8.563062244370277E-16,ND3.rate_95%_HPD={0.004726270527928781,0.01955178042901095},ND2.rate_median=0.014477403811468207,ND2.rate_range={0.004681090081891108,0.03335711723810748},length=0.10413292386909717,length_median=0.0919103093119378,ND2.rate_95%_HPD={0.010250194142210829,0.018865323863604462},ND3.rate=0.012004432092508658]:0.10413292386909699,7[&height_95%_HPD={0.0,1.7763568394002505E-15},length_range={0.00198521957671358,0.5721573602918548},length_95%_HPD={0.012639325038678503,0.22336066522992537},height_range={0.0,3.552713678800501E-15},ND2.rate=0.014149048972621035,ND3.rate_range={0.0023995162606992725,0.04037894757635848},ND3.rate_median=0.011511513887276129,height_median=0.0,height=8.563062244370277E-16,ND3.rate_95%_HPD={0.004890469435731309,0.01974339474626451},ND2.rate_median=0.014339154211390134,ND2.rate_range={0.004978758056179102,0.03402396181719596},length=0.10413292386909717,length_median=0.0919103093119378,ND2.rate_95%_HPD={0.009390645971724999,0.017782790022021523},ND3.rate=0.011911482626575253]:0.10413292386909699)[&height_95%_HPD={0.012639325038678706,0.22336066522992581},length_range={1.779417933741104,6.274552901654246},length_95%_HPD={3.0068069409243794,4.523443306729569},height_range={0.00198521957671538,0.5721573602918557},ND2.rate=0.014241661645631518,ND3.rate_range={0.002741312180528672,0.04057615195416442},ND3.rate_median=0.011537548001853356,height_median=0.09191030931193822,height=0.10413292386909785,ND3.rate_95%_HPD={0.004920577076486783,0.01951926933694899},posterior=1.0,ND2.rate_median=0.014321972174492128,ND2.rate_range={0.007970213745473406,0.028614777325554272},length=3.7412757005198487,length_median=3.736205739689087,ND2.rate_95%_HPD={0.01094298505100958,0.01711552600309816},ND3.rate=0.011973583026352527]:3.7410870615547673)[&height_95%_HPD={3.0900336469199985,4.591143150062405},length_range={0.13148095958415773,2.6644777309214795},length_95%_HPD={0.2993597196362785,1.5197002158410173},height_range={1.8730872261908234,6.39275600839402},ND2.rate=0.014150089908000058,ND3.rate_range={0.002798770800820023,0.03662076707417377},ND3.rate_median=0.011600192665032424,height_median=3.841788963677285,height=3.8452199854238653,ND3.rate_95%_HPD={0.004821040883670641,0.01971135267239887},posterior=0.9997778024663926,ND2.rate_median=0.014304693266510229,ND2.rate_range={0.004681090081891108,0.028948157213500154},length=0.8955141847448194,length_median=0.8630651924110375,ND2.rate_95%_HPD={0.00969299382875943,0.01785224572987215},ND3.rate=0.012062564085589507]:0.8993493907096513,(12[&height_95%_HPD={0.0,1.7763568394002505E-15},length_range={2.019434599083696,6.2269591900809935},length_95%_HPD={3.0978175039983475,4.574068530881578},height_range={0.0,3.552713678800501E-15},ND2.rate=0.013608350326701355,ND3.rate_range={0.0037451411577651135,0.020789429773210785},ND3.rate_median=0.010429144165162151,height_median=0.0,height=8.545300649486817E-16,ND3.rate_95%_HPD={0.006397778247920233,0.015019865133800268},ND2.rate_median=0.013845771757302673,ND2.rate_range={0.007083113994779786,0.02139378442898019},length=3.8587407137497465,length_median=3.8467025838709583,ND2.rate_95%_HPD={0.010493710873732796,0.016264988956769352},ND3.rate=0.010541204789720756]:3.8524553304095726,19[&height_95%_HPD={0.0,1.7763568394002505E-15},length_range={2.019434599083696,6.253801693989165},length_95%_HPD={3.118766771017673,4.611523439777691},height_range={0.0,3.552713678800501E-15},ND2.rate=0.015433847774200723,ND3.rate_range={0.004081957027946432,0.023197931174402574},ND3.rate_median=0.010647641202930746,height_median=0.0,height=8.545300649486817E-16,ND3.rate_95%_HPD={0.006353943677912409,0.015428951883815342},ND2.rate_median=0.015066490557707693,ND2.rate_range={0.009936747872150754,0.035765312183786355},length=3.8593879591708764,length_median=3.8454604009087925,ND2.rate_95%_HPD={0.012255695997803453,0.019031382786256587},ND3.rate=0.010765662663358416]:3.8524553304095726)[&height_95%_HPD={3.113227240217995,4.5557990651611115},length_range={0.07811777487256943,2.603912919677788},length_95%_HPD={0.38013739041207906,1.4493859742809154},height_range={2.019434599083697,6.2269591900809935},ND2.rate=0.014076291291364052,ND3.rate_range={0.0029005281749749628,0.03538516514989607},ND3.rate_median=0.011631965363261144,height_median=3.8421446162458954,height=3.8524553304095734,ND3.rate_95%_HPD={0.005533980213325993,0.018892107716005392},posterior=0.9898900122208644,ND2.rate_median=0.014277412264493066,ND2.rate_range={0.005249601432938305,0.026871017028000876},length=0.890461450889321,length_median=0.8687142527283334,ND2.rate_95%_HPD={0.00974837237946132,0.01763232511784136},ND3.rate=0.01196603870430059]:0.8921140457239431)[&height_95%_HPD={4.111319920582401,5.432321030689807},length_range={0.0701431223863791,3.2588346858101644},length_95%_HPD={0.4185551309757569,1.5262172513438852},height_range={3.4140317227582386,7.032973694062524},ND2.rate=0.013494030740464869,ND3.rate_range={0.003853772769936078,0.0389221620245344},ND3.rate_median=0.013357693213147441,height_median=4.729514256621211,height=4.744569376133517,ND3.rate_95%_HPD={0.007241359592601766,0.023688073386862088},posterior=0.9956671480946562,ND2.rate_median=0.013878243024082717,ND2.rate_range={0.0033019403545811385,0.023839896334302568},length=0.9651704566912361,length_median=0.9395699494540151,ND2.rate_95%_HPD={0.009311776750933897,0.01710859284852236},ND3.rate=0.014206114319166786]:0.939084768967394)[&height_95%_HPD={5.134419828515625,6.272380666764241},length_range={9.117863746732624E-4,2.158240407775195},length_95%_HPD={0.07446825224849185,0.9969836439518245},height_range={4.697588946155066,7.599241171990891},ND2.rate=0.015049961965879178,ND3.rate_range={0.002330545759946249,0.027545177041453203},ND3.rate_median=0.010181785211640128,height_median=5.664434364570865,height=5.683654145100911,ND3.rate_95%_HPD={0.00430588122431987,0.016525573030710942},posterior=0.7988001333185202,ND2.rate_median=0.014649166892321253,ND2.rate_range={0.005613747580580369,0.03749185876127242},length=0.5150836984745911,length_median=0.4883533108304787,ND2.rate_95%_HPD={0.010867270907456495,0.01988472015288558},ND3.rate=0.01039596892700897]:0.4723335971370446,(18[&height_95%_HPD={0.0,1.7763568394002505E-15},length_range={0.48902444025120667,2.4905137085967737},length_95%_HPD={0.6696810493040853,1.4635588237874384},height_range={0.0,3.552713678800501E-15},ND2.rate=0.0138014032955118,ND3.rate_range={0.0035407242409714597,0.042466779852510544},ND3.rate_median=0.01474028094765102,height_median=0.0,height=8.372618477008736E-16,ND3.rate_95%_HPD={0.008288041441833786,0.025309335614568412},ND2.rate_median=0.01409528726125454,ND2.rate_range={0.004596262765819432,0.02440095909327742},length=1.0554120167048726,length_median=1.0350338941745196,ND2.rate_95%_HPD={0.009680106573796187,0.01728035065325951},ND3.rate=0.015591697136315969]:1.0554120167048726,(5[&height_95%_HPD={0.0,3.552713678800501E-15},length_range={5.506375237266988E-4,0.5928842233412441},length_95%_HPD={0.011310059155712994,0.2451409404005588},height_range={0.0,3.552713678800501E-15},ND2.rate=0.014080447732238105,ND3.rate_range={0.0024417154267040242,0.04124874044711725},ND3.rate_median=0.011665429486310486,height_median=0.0,height=8.380512519179162E-16,ND3.rate_95%_HPD={0.004761095812304132,0.019706615026410752},ND2.rate_median=0.014287535735248389,ND2.rate_range={0.004277935167365616,0.027993395883630975},length=0.11240311613836095,length_median=0.09932932686599742,ND2.rate_95%_HPD={0.009681525604037884,0.018069818001128085},ND3.rate=0.012144646569808747]:0.11240311613836104,15[&height_95%_HPD={0.0,3.552713678800501E-15},length_range={5.506375237266988E-4,0.5928842233412441},length_95%_HPD={0.011310059155712994,0.2451409404005588},height_range={0.0,3.552713678800501E-15},ND2.rate=0.014489399457599124,ND3.rate_range={0.0022371175770368847,0.03841826989255058},ND3.rate_median=0.011561118475918206,height_median=0.0,height=8.380512519179162E-16,ND3.rate_95%_HPD={0.00461752707832443,0.019665235533708088},ND2.rate_median=0.01446176440693851,ND2.rate_range={0.004978758056179102,0.0359957312996961},length=0.11240311613836095,length_median=0.09932932686599742,ND2.rate_95%_HPD={0.010308959236208486,0.018740681458223916},ND3.rate=0.011971074612926135]:0.11240311613836104)[&height_95%_HPD={0.011310059155713148,0.24514094040056023},length_range={0.2787978962650606,2.454585516183975},length_95%_HPD={0.5447641942228332,1.356110088751208},height_range={5.506375237267491E-4,0.5928842233412457},ND2.rate=0.01364525697281812,ND3.rate_range={0.0027656923141190295,0.036606387413437844},ND3.rate_median=0.012229233398188457,height_median=0.09932932686599827,height=0.11240311613836187,ND3.rate_95%_HPD={0.005873028367418089,0.020059547234154727},posterior=1.0,ND2.rate_median=0.014013110446575588,ND2.rate_range={0.004305589478986785,0.026766400986013933},length=0.943008900566517,length_median=0.9233738935277584,ND2.rate_95%_HPD={0.009305407963065568,0.017051848641063645},ND3.rate=0.012705508233390148]:0.9430089005665117)[&height_95%_HPD={0.6696810493040868,1.4635588237874408},length_range={2.9463811555551827,6.902799015796176},length_95%_HPD={4.033932488056741,5.952310515711622},height_range={0.4890244402512085,2.4905137085967732},ND2.rate=0.01384643354250891,ND3.rate_range={0.002173685351960572,0.0158106494825579},ND3.rate_median=0.0073547272174680255,height_median=1.0350338941745196,height=1.0554120167048735,ND3.rate_95%_HPD={0.003967523874644226,0.011622902012347024},posterior=1.0,ND2.rate_median=0.014048002221937462,ND2.rate_range={0.006514160021263901,0.022962049691097483},length=5.00399342357248,length_median=5.0130580777705145,ND2.rate_95%_HPD={0.010154443051976757,0.016783354799941978},ND3.rate=0.007549619110248571]:5.100575725533082)[&height_95%_HPD={5.455822865535401,6.898205474486504},length_range={0.3423731832432164,7.085557613632197},length_95%_HPD={2.8028997099338007,5.458105504876767},height_range={5.11742754976583,8.096353281350748},ND2.rate=0.015051432213047037,ND3.rate_range={0.0023064870233253016,0.02669299059478558},ND3.rate_median=0.010390399102855268,height_median=6.1241262986781955,height=6.155987742237955,ND3.rate_95%_HPD={0.005364441117683032,0.015573951680623371},posterior=1.0,ND2.rate_median=0.014648970168111553,ND2.rate_range={0.006739551588205975,0.04330035766349724},length=4.125860906263285,length_median=4.121710347427407,ND2.rate_95%_HPD={0.010990064908404198,0.019951396635320535},ND3.rate=0.0105217961970159]:4.172190664976669,(1[&height_95%_HPD={0.0,1.7763568394002505E-15},length_range={4.323570754226518,14.450434114784379},length_95%_HPD={7.0417923613903115,10.882527642008554},height_range={0.0,1.7763568394002505E-15},ND2.rate=0.013982861425399198,ND3.rate_range={0.00413876625184239,0.021936838017987702},ND3.rate_median=0.010063659518336019,height_median=0.0,height=8.542340383672908E-16,ND3.rate_95%_HPD={0.0064320846086677805,0.013783219824928444},ND2.rate_median=0.014145378349742346,ND2.rate_range={0.007621410653730693,0.022978506914655666},length=8.943454241929528,length_median=8.898110847845215,ND2.rate_95%_HPD={0.01073213169503913,0.016922856867510345},ND3.rate=0.010129918403676039]:8.82835720211749,2[&height_95%_HPD={0.0,1.7763568394002505E-15},length_range={4.323570754226518,14.131996997171797},length_95%_HPD={6.898093362129258,10.991302914300366},height_range={0.0,1.7763568394002505E-15},ND2.rate=0.015219601244962739,ND3.rate_range={0.00609670857063484,0.0291119314185887},ND3.rate_median=0.014204825852148,height_median=0.0,height=8.542340383672908E-16,ND3.rate_95%_HPD={0.009925027757349561,0.02002200618858639},ND2.rate_median=0.0149057710342781,ND2.rate_range={0.006628271837429439,0.032268806445701195},length=8.975417717220408,length_median=8.89944048023835,ND2.rate_95%_HPD={0.01180570494992773,0.019124854033492924},ND3.rate=0.01448202719361476]:8.82835720211749)[&height_95%_HPD={7.1124931976202665,10.631958693667649},length_range={8.402143104770943E-4,4.502269947845725},length_95%_HPD={0.23418891888310434,2.7112609893370365},height_range={4.323570754226519,13.148561946692126},ND2.rate=0.014608171402821992,ND3.rate_range={0.0025149534189563114,0.035875772426714005},ND3.rate_median=0.011134169854245373,height_median=8.816954432485053,height=8.82835720211749,ND3.rate_95%_HPD={0.004938188115324765,0.018327222320911638},posterior=0.9280079991112099,ND2.rate_median=0.01449343357284025,ND2.rate_range={0.004277935167365616,0.03316960549192884},length=1.4499633080443757,length_median=1.4197209128045394,ND2.rate_95%_HPD={0.01058743132577258,0.01891203370632171},ND3.rate=0.011456474520894227]:1.4998212050971347)[&height_95%_HPD={9.055247576655976,11.742321600463313},height_median=10.28836687147878,height=10.328178407214624,posterior=1.0,height_range={7.658249108773824,14.450434114784379},length=0.0];
End;
