# Supplementary material for: The formation of the Indo-Pacific montane avifauna
Source: Nat Commun. 2023 Dec 11;14:8215. doi: 10.1038/s41467-023-43964-y (PMC10713610; doi:10.1038/s41467-023-43964-y)
Supplement: Supplementary file 6 — Supplementary Data 3 [file 41467_2023_43964_MOESM6_ESM.zip › 17_Fringillidae.tre]

#NEXUS
Begin taxa;
	Dimensions ntax=61;
	Taxlabels
		Carduelis_ambigua_NRM_20026539
		Carduelis_atrata_NRM_546071
		Carduelis_barbata_NRM_546142
		Carduelis_cannabina_NRM_966403
		Carduelis_carduelis_NRM_996076
		Carduelis_chloris_NRM_986328
		Carduelis_citrinella_NRM_553307
		Carduelis_cucullata_NRM_20026508
		Carduelis_flammea_NRM_20016449
		Carduelis_flavirostris_NRM_20066634
		Carduelis_hornemanni_AJN_000043
		Carduelis_magellanica_NRM_986696
		Carduelis_monguilloti_NRM_546196
		Carduelis_pinus_NRM_20016375
		Carduelis_psaltria_NRM_20016376
		Carduelis_sinica_NRM_20026538
		Carduelis_spinescens_ANSP_18789
		Carduelis_spinoides_NRM_20026503
		Carduelis_spinus_NRM_986184
		Carduelis_tristis_NRM_20016378
		Carpodacus_purpureus_NRM_557743
		Linurgus_olivaceus_NRM_20086232
		Loxia_curvirostra_NRM_976546
		Loxia_leucoptera_NRM_20026565
		Loxia_pytyopsittacus_NRM_20046001
		Neospiza_conocolor_CIBIO_MM_ST1_362
		Pinicola_enucleator_NRM_996174
		Rhodospiza_obsoletus_NRM_20046707
		Rhynchostruthus_socotranus_NRM_570794
		Serinus_burtoni_NRM_20086267
		Serinus_canaria_NRM_20026502
		Serinus_canicollis_NRM_20076189
		Serinus_capistratus_ZMUC_135500
		Serinus_citrinelloides_NRM_20026501
		Serinus_citrinepectus_ZMUC_130559
		Serinus_dorsostriatus_ZMUC_118627
		Serinus_estherae_RMNH_44712
		Serinus_flaviventris_ZMUC_132129
		Serinus_gularis_ZMUC_131650
		Serinus_hypostictus_ZMUC_131127
		Serinus_leucopygius_NRM_20106050
		Serinus_mennelli_NRM_20026500
		Serinus_mozambicus_NRM_20066026
		Serinus_pusillus_NRM_20046715
		Serinus_reichardi_ZMUC_122436
		Serinus_rufobrunneus_NRM_857618
		Serinus_serinus_NRM_20046491
		Serinus_striolatus_NRM_570782
		Serinus_sulphuratus_NRM_20026498
		Serinus_syriacus_NRM_570786
		Serinus_thibetanus_BMNH_1948_34_64
		Serinus_whytii_ZMUC_131153
		Spinus_atriceps_isolate_03N1056
		Spinus_crassirostris_MSB_Bird_27138
		Spinus_dominicensis_AMNH_DOT3049
		Spinus_lawrencei_MVZ_Bird_176974
		Spinus_notatus_isolate_01N7017
		Spinus_olivaceus_ANSP_18770
		Spinus_siemiradzkii_ANSP_18991
		Spinus_uropygialis_MSB_Bird_28312
		Spinus_xanthogastrus_ANSP_18543
		;
End;
Begin trees;
	Translate
		1 Carduelis_ambigua_NRM_20026539,
		2 Carduelis_atrata_NRM_546071,
		3 Carduelis_barbata_NRM_546142,
		4 Carduelis_cannabina_NRM_966403,
		5 Carduelis_carduelis_NRM_996076,
		6 Carduelis_chloris_NRM_986328,
		7 Carduelis_citrinella_NRM_553307,
		8 Carduelis_cucullata_NRM_20026508,
		9 Carduelis_flammea_NRM_20016449,
		10 Carduelis_flavirostris_NRM_20066634,
		11 Carduelis_hornemanni_AJN_000043,
		12 Carduelis_magellanica_NRM_986696,
		13 Carduelis_monguilloti_NRM_546196,
		14 Carduelis_pinus_NRM_20016375,
		15 Carduelis_psaltria_NRM_20016376,
		16 Carduelis_sinica_NRM_20026538,
		17 Carduelis_spinescens_ANSP_18789,
		18 Carduelis_spinoides_NRM_20026503,
		19 Carduelis_spinus_NRM_986184,
		20 Carduelis_tristis_NRM_20016378,
		21 Carpodacus_purpureus_NRM_557743,
		22 Linurgus_olivaceus_NRM_20086232,
		23 Loxia_curvirostra_NRM_976546,
		24 Loxia_leucoptera_NRM_20026565,
		25 Loxia_pytyopsittacus_NRM_20046001,
		26 Neospiza_conocolor_CIBIO_MM_ST1_362,
		27 Pinicola_enucleator_NRM_996174,
		28 Rhodospiza_obsoletus_NRM_20046707,
		29 Rhynchostruthus_socotranus_NRM_570794,
		30 Serinus_burtoni_NRM_20086267,
		31 Serinus_canaria_NRM_20026502,
		32 Serinus_canicollis_NRM_20076189,
		33 Serinus_capistratus_ZMUC_135500,
		34 Serinus_citrinelloides_NRM_20026501,
		35 Serinus_citrinepectus_ZMUC_130559,
		36 Serinus_dorsostriatus_ZMUC_118627,
		37 Serinus_estherae_RMNH_44712,
		38 Serinus_flaviventris_ZMUC_132129,
		39 Serinus_gularis_ZMUC_131650,
		40 Serinus_hypostictus_ZMUC_131127,
		41 Serinus_leucopygius_NRM_20106050,
		42 Serinus_mennelli_NRM_20026500,
		43 Serinus_mozambicus_NRM_20066026,
		44 Serinus_pusillus_NRM_20046715,
		45 Serinus_reichardi_ZMUC_122436,
		46 Serinus_rufobrunneus_NRM_857618,
		47 Serinus_serinus_NRM_20046491,
		48 Serinus_striolatus_NRM_570782,
		49 Serinus_sulphuratus_NRM_20026498,
		50 Serinus_syriacus_NRM_570786,
		51 Serinus_thibetanus_BMNH_1948_34_64,
		52 Serinus_whytii_ZMUC_131153,
		53 Spinus_atriceps_isolate_03N1056,
		54 Spinus_crassirostris_MSB_Bird_27138,
		55 Spinus_dominicensis_AMNH_DOT3049,
		56 Spinus_lawrencei_MVZ_Bird_176974,
		57 Spinus_notatus_isolate_01N7017,
		58 Spinus_olivaceus_ANSP_18770,
		59 Spinus_siemiradzkii_ANSP_18991,
		60 Spinus_uropygialis_MSB_Bird_28312,
		61 Spinus_xanthogastrus_ANSP_18543
		;
tree TREE1 = [&R] ((27[&ND3_Fringillidae_long.phy.rate_range={0.00854805578139489,0.028693080271930394},height_95%_HPD={0.0,1.7763568394002505E-15},length_range={3.915478349996965,9.879058334077902},length_95%_HPD={4.887392112087902,7.375337681514384},ND3_Fringillidae_long.phy.rate_95%_HPD={0.010585728526852235,0.02013018231952977},height_range={0.0,3.552713678800501E-15},ND3_Fringillidae_long.ph…
End;
