# Supplementary material for: The formation of the Indo-Pacific montane avifauna
Source: Nat Commun. 2023 Dec 11;14:8215. doi: 10.1038/s41467-023-43964-y (PMC10713610; doi:10.1038/s41467-023-43964-y)
Supplement: Supplementary file 6 — Supplementary Data 3 [file 41467_2023_43964_MOESM6_ESM.zip › 18_Phyllergates_cucullatus_supermatrix.tre]

#NEXUS
Begin taxa;
	Dimensions ntax=67;
	Taxlabels
		Abroscopus_albogularis_fulvifacies_DZUG_U1932
		Abroscopus_schisticeps_ripponi_DZUG_U2533_4
		Abroscopus_superciliaris_superciliaris_NMNH_B02119
		Aegithalos_chimaera
		Cettia_acanthizoides_acanthizoides_NRM_20056598_93_1
		Cettia_annae_unknown
		Cettia_brunnescens_NRM_20056602
		Cettia_brunnifrons_DZUG_U1331
		Cettia_carolinae_RMNH_83338
		Cettia_cetti_cetti_DZUG_U1964_VdT1
		Cettia_diphone_borealis_UWBM_75317_518
		Cettia_diphone_cantans_DZUG_U2540_XJ86204
		Cettia_flavolivacea_flavolivacea_NRM_20066038
		Cettia_flavolivacea_intricata_NRM_20066035_E99
		Cettia_fortipes_pallida_DZUG_U2545
		Cettia_fortipes_robustipes_DZUG_U1334
		Cettia_haddeni_unknown
		Cettia_major_major_DZUG_U2552
		Cettia_pallidipes_pallidipes_DZUG_U1608
		Cettia_parens_ZMUC_139455
		Cettia_ruficapilla_funebris_unknown
		Cettia_seebohmi_DZUG_U2547
		Cettia_vulcania_flaviventris_DZUG_U2551_14
		Cettia_vulcania_vulcania_NRM_20066041
		Hemitesia_neumanni_NRM_570210
		MN518850_Phyllergates_sp1_Taliabu
		MN518851_Phyllergates_sp1_Taliabu
		MN518852_Phyllergates_sp1_Taliabu
		MN518853_Phyllergates_sp1_Taliabu
		MN518854_Phyllergates_sp2_Peleng
		MN518855_Phyllergates_sp2_Peleng
		MN518856_Phyllergates_cucullatus_Rheindt_East_Sulawesi
		MN518857_Phyllergates_cucullatus_Rheindt_East_Sulawesi
		Oligura_castaneocoronata_castaneocoronata_DZUG_U2553_UO
		Phyllergates_cucullatus_batjanensis_AMNH467364
		Phyllergates_cucullatus_cinereicollis_meratus
		Phyllergates_cucullatus_cinereicollis_sabah
		Phyllergates_cucullatus_coronatus_NRM90166735
		Phyllergates_cucullatus_coronatus_NRM90166736
		Phyllergates_cucullatus_coronatus_NRM90166738
		Phyllergates_cucullatus_coronatus_ZMB39530
		Phyllergates_cucullatus_coronatus_china2
		Phyllergates_cucullatus_coronatus_hongkong
		Phyllergates_cucullatus_cucullatus_ZMB30468
		Phyllergates_cucullatus_cucullatus_sumatra
		Phyllergates_cucullatus_dumasi_ZMUC147328
		Phyllergates_cucullatus_dumasi_ZMUC148338
		Phyllergates_cucullatus_everetti_RMNH66193
		Phyllergates_cucullatus_hedymeles_southsulawesi
		Phyllergates_cucullatus_malayanus_NRM90166734
		Phyllergates_cucullatus_meisei_AMNH292897
		Phyllergates_cucullatus_philippinus_luzon2
		Phyllergates_cucullatus_riedeli_RMNH60806
		Phyllergates_cucullatus_stentor_ZMB342230
		Phyllergates_cucullatus_thais_BMNH19364122690
		Phyllergates_cucullatus_viridicollis_ZMUC142773
		Phyllergates_heterolaemus_mindanao1
		Phyllergates_heterolaemus_mindanao2
		Phyllergates_heterolaemus_mindanao3
		Phyllergates_heterolaemus_mindanao4
		Tesia_cyaniventer_DZUG_U1338
		Tesia_everetti_everetti_DZUG_U2561_3
		Tesia_olivea_NRM_20046813
		Tesia_superciliaris_DZUG_U2563
		Tickellia_hodgsoni_NRM_20046814
		Urosphena_squameiceps_or_ussuriana_NRM_20026654
		Urosphena_whiteheadi_NRM_569233
		;
End;
Begin trees;
	Translate
		1 Abroscopus_albogularis_fulvifacies_DZUG_U1932,
		2 Abroscopus_schisticeps_ripponi_DZUG_U2533_4,
		3 Abroscopus_superciliaris_superciliaris_NMNH_B02119,
		4 Aegithalos_chimaera,
		5 Cettia_acanthizoides_acanthizoides_NRM_20056598_93_1,
		6 Cettia_annae_unknown,
		7 Cettia_brunnescens_NRM_20056602,
		8 Cettia_brunnifrons_DZUG_U1331,
		9 Cettia_carolinae_RMNH_83338,
		10 Cettia_cetti_cetti_DZUG_U1964_VdT1,
		11 Cettia_diphone_borealis_UWBM_75317_518,
		12 Cettia_diphone_cantans_DZUG_U2540_XJ86204,
		13 Cettia_flavolivacea_flavolivacea_NRM_20066038,
		14 Cettia_flavolivacea_intricata_NRM_20066035_E99,
		15 Cettia_fortipes_pallida_DZUG_U2545,
		16 Cettia_fortipes_robustipes_DZUG_U1334,
		17 Cettia_haddeni_unknown,
		18 Cettia_major_major_DZUG_U2552,
		19 Cettia_pallidipes_pallidipes_DZUG_U1608,
		20 Cettia_parens_ZMUC_139455,
		21 Cettia_ruficapilla_funebris_unknown,
		22 Cettia_seebohmi_DZUG_U2547,
		23 Cettia_vulcania_flaviventris_DZUG_U2551_14,
		24 Cettia_vulcania_vulcania_NRM_20066041,
		25 Hemitesia_neumanni_NRM_570210,
		26 MN518850_Phyllergates_sp1_Taliabu,
		27 MN518851_Phyllergates_sp1_Taliabu,
		28 MN518852_Phyllergates_sp1_Taliabu,
		29 MN518853_Phyllergates_sp1_Taliabu,
		30 MN518854_Phyllergates_sp2_Peleng,
		31 MN518855_Phyllergates_sp2_Peleng,
		32 MN518856_Phyllergates_cucullatus_Rheindt_East_Sulawesi,
		33 MN518857_Phyllergates_cucullatus_Rheindt_East_Sulawesi,
		34 Oligura_castaneocoronata_castaneocoronata_DZUG_U2553_UO,
		35 Phyllergates_cucullatus_batjanensis_AMNH467364,
		36 Phyllergates_cucullatus_cinereicollis_meratus,
		37 Phyllergates_cucullatus_cinereicollis_sabah,
		38 Phyllergates_cucullatus_coronatus_NRM90166735,
		39 Phyllergates_cucullatus_coronatus_NRM90166736,
		40 Phyllergates_cucullatus_coronatus_NRM90166738,
		41 Phyllergates_cucullatus_coronatus_ZMB39530,
		42 Phyllergates_cucullatus_coronatus_china2,
		43 Phyllergates_cucullatus_coronatus_hongkong,
		44 Phyllergates_cucullatus_cucullatus_ZMB30468,
		45 Phyllergates_cucullatus_cucullatus_sumatra,
		46 Phyllergates_cucullatus_dumasi_ZMUC147328,
		47 Phyllergates_cucullatus_dumasi_ZMUC148338,
		48 Phyllergates_cucullatus_everetti_RMNH66193,
		49 Phyllergates_cucullatus_hedymeles_southsulawesi,
		50 Phyllergates_cucullatus_malayanus_NRM90166734,
		51 Phyllergates_cucullatus_meisei_AMNH292897,
		52 Phyllergates_cucullatus_philippinus_luzon2,
		53 Phyllergates_cucullatus_riedeli_RMNH60806,
		54 Phyllergates_cucullatus_stentor_ZMB342230,
		55 Phyllergates_cucullatus_thais_BMNH19364122690,
		56 Phyllergates_cucullatus_viridicollis_ZMUC142773,
		57 Phyllergates_heterolaemus_mindanao1,
		58 Phyllergates_heterolaemus_mindanao2,
		59 Phyllergates_heterolaemus_mindanao3,
		60 Phyllergates_heterolaemus_mindanao4,
		61 Tesia_cyaniventer_DZUG_U1338,
		62 Tesia_everetti_everetti_DZUG_U2561_3,
		63 Tesia_olivea_NRM_20046813,
		64 Tesia_superciliaris_DZUG_U2563,
		65 Tickellia_hodgsoni_NRM_20046814,
		66 Urosphena_squameiceps_or_ussuriana_NRM_20026654,
		67 Urosphena_whiteheadi_NRM_569233
		;
tree TREE1 = [&R] (((((66[&height_95%_HPD={0.0,3.552713678800501E-15},length_range={0.4712838328787211,10.006558996513835},length_95%_HPD={0.7312713593984256,7.19566536977519},Phyllergates_cytb_aligned.phy.rate_range={0.00284093646846822,0.012357181199593519},Phyllergates_cytb_aligned.phy.rate_95%_HPD={0.004193591549265534,0.008640440080871137},height_range={0.0,1.0658141036401503E-14},Phyllergat…
End;
