# Supplementary material for: The formation of the Indo-Pacific montane avifauna
Source: Nat Commun. 2023 Dec 11;14:8215. doi: 10.1038/s41467-023-43964-y (PMC10713610; doi:10.1038/s41467-023-43964-y)
Supplement: Supplementary file 6 — Supplementary Data 3 [file 41467_2023_43964_MOESM6_ESM.zip › 19_Phyllergates_mitogenomes.tre]

#NEXUS

Begin taxa;
	Dimensions ntax=16;
	Taxlabels
		Horornis_parens_Mitogenome
		Phyllergates_cucullatus_batjanensis_AMNH467364
		Phyllergates_cucullatus_coronatus_NRM90166735
		Phyllergates_cucullatus_coronatus_NRM90166736
		Phyllergates_cucullatus_coronatus_NRM90166738
		Phyllergates_cucullatus_coronatus_ZMB39530
		Phyllergates_cucullatus_cucullatus_ZMB30468
		Phyllergates_cucullatus_dumasi_ZMUC147328
		Phyllergates_cucullatus_dumasi_ZMUC148338
		Phyllergates_cucullatus_everetti_RMNH66193
		Phyllergates_cucullatus_malayanus_NRM90166734
		Phyllergates_cucullatus_meisei_AMNH292897
		Phyllergates_cucullatus_riedeli_RMNH60806
		Phyllergates_cucullatus_stentor_ZMB342230
		Phyllergates_cucullatus_thais_BMNH19364122690
		Phyllergates_cucullatus_viridicollis_ZMUC142773
		;
End;

Begin trees;
	Translate
		1 Horornis_parens_Mitogenome,
		2 Phyllergates_cucullatus_batjanensis_AMNH467364,
		3 Phyllergates_cucullatus_coronatus_NRM90166735,
		4 Phyllergates_cucullatus_coronatus_NRM90166736,
		5 Phyllergates_cucullatus_coronatus_NRM90166738,
		6 Phyllergates_cucullatus_coronatus_ZMB39530,
		7 Phyllergates_cucullatus_cucullatus_ZMB30468,
		8 Phyllergates_cucullatus_dumasi_ZMUC147328,
		9 Phyllergates_cucullatus_dumasi_ZMUC148338,
		10 Phyllergates_cucullatus_everetti_RMNH66193,
		11 Phyllergates_cucullatus_malayanus_NRM90166734,
		12 Phyllergates_cucullatus_meisei_AMNH292897,
		13 Phyllergates_cucullatus_riedeli_RMNH60806,
		14 Phyllergates_cucullatus_stentor_ZMB342230,
		15 Phyllergates_cucullatus_thais_BMNH19364122690,
		16 Phyllergates_cucullatus_viridicollis_ZMUC142773
		;
tree TREE1 = [&R] ((((15[&length_range={0.3252899575656022,0.9627238751762067},ND2.rate=0.011715517597043063,mitogenome.rate_median=0.006201950580874407,mitogenome.rate_95%_HPD={0.00445060303924135,0.008207047602178445},ND2.rate_95%_HPD={0.004568593255554063,0.019709190731756095},length_95%_HPD={0.4297219730104196,0.7441836590835159},length=0.5810245250507743,mitogenome.rate_range={0.002961504591457938,0.011371707903720819},ND2.rate_range={0.002132823204649,0.03233937370427536},height_median=8.881784197001252E-16,ND2.rate_median=0.011240425617675985,height_range={0.0,5.329070518200751E-15},mitogenome.rate=0.006255406904875607,height_95%_HPD={0.0,1.7763568394002505E-15},cytb.rate_95%_HPD={0.004630551931476882,0.010458535996110479},length_median=0.5765315481472917,cytb.rate=0.0072114542983000894,cytb.rate_median=0.007017351089389982,cytb.rate_range={0.00253285935830568,0.024507867899927163},height=9.851764628692423E-16]:0.581755424948048,(((((9[&length_range={0.18624468672848116,0.6043036119528019},ND2.rate=0.01142056100328405,mitogenome.rate_median=0.006411395060817799,mitogenome.rate_95%_HPD={0.004528986859639685,0.008449534688943014},ND2.rate_95%_HPD={0.0038066767856059615,0.021793481725555848},length_95%_HPD={0.24681592323921672,0.4523191585505022},length=0.3462730087254579,mitogenome.rate_range={0.003547922868230595,0.01271231012980942},ND2.rate_range={0.0011729331454719443,0.041760685212195225},height_median=8.881784197001252E-16,ND2.rate_median=0.010788299450004847,height_range={0.0,5.329070518200751E-15},mitogenome.rate=0.006490733678387743,height_95%_HPD={0.0,3.552713678800501E-15},cytb.rate_95%_HPD={0.003932301887310271,0.009657669865026674},length_median=0.3429682956395996,cytb.rate=0.007023280220794383,cytb.rate_median=0.006983843237162597,cytb.rate_range={0.0018388586270876805,0.019824296186217227},height=9.864592447219366E-16]:0.34627300872545813,2[&length_range={0.18624468672848116,0.6043036119528019},ND2.rate=0.009687525744692655,mitogenome.rate_median=0.00653488258007497,mitogenome.rate_95%_HPD={0.004665838306791573,0.008693923411500158},ND2.rate_95%_HPD={0.0022580659038105803,0.018206164441702255},length_95%_HPD={0.24681592323921672,0.4523191585505022},length=0.3462730087254579,mitogenome.rate_range={0.0038014233688341155,0.014281140773028462},ND2.rate_range={7.671469253848159E-4,0.04413355920119979},height_median=8.881784197001252E-16,ND2.rate_median=0.009037702823136904,height_range={0.0,5.329070518200751E-15},mitogenome.rate=0.006629659905817468,height_95%_HPD={0.0,3.552713678800501E-15},cytb.rate_95%_HPD={0.004121678772924849,0.009913449882709641},length_median=0.3429682956395996,cytb.rate=0.007051218746692094,cytb.rate_median=0.006992103095293377,cytb.rate_range={0.0018637570545576333,0.020086581331262548},height=9.864592447219366E-16]:0.34627300872545813)[&length_range={0.009422645659146023,0.1797428444075519},ND2.rate=0.009485982407572,mitogenome.rate_median=0.006357966192216303,mitogenome.rate_95%_HPD={0.004500131287103899,0.00858379898022633},ND2.rate_95%_HPD={6.16607410686372E-4,0.02179353380683729},length_95%_HPD={0.021239097038326382,0.10452840536529101},length=0.06047414662697341,mitogenome.rate_range={0.002979507613968304,0.017925855063030967},posterior=1.0,ND2.rate_range={2.8002582899080427E-4,0.06426786373448719},height_median=0.34296829563960074,ND2.rate_median=0.008158159667444174,height_range={0.1862446867284815,0.6043036119528029},mitogenome.rate=0.006443338840812504,height_95%_HPD={0.2468159232392173,0.45231915855050353},cytb.rate_95%_HPD={0.00361461530835701,0.009607304401644305},length_median=0.057570868500780914,cytb.rate=0.006828875785105741,cytb.rate_median=0.006919924789361512,cytb.rate_range={0.001414879376943553,0.022793552488484903},height=0.34627300872545913]:0.06047414662697492,8[&length_range={0.22396192449178115,0.737249303010133},ND2.rate=0.010303759469124754,mitogenome.rate_median=0.006340312995640958,mitogenome.rate_95%_HPD={0.004555585276176652,0.008367486728799032},ND2.rate_95%_HPD={0.0027304228389207204,0.018232922566828808},length_95%_HPD={0.2949919369832176,0.5244620617395612},length=0.4067471553524329,mitogenome.rate_range={0.003214774910274435,0.011532480022100607},ND2.rate_range={9.008251863538328E-4,0.035423785749394504},height_median=8.881784197001252E-16,ND2.rate_median=0.009759561275692392,height_range={0.0,5.329070518200751E-15},mitogenome.rate=0.006400690670780104,height_95%_HPD={0.0,3.552713678800501E-15},cytb.rate_95%_HPD={0.005429320038289692,0.013394160446379326},length_median=0.4032190075606916,cytb.rate=0.008265815895159949,cytb.rate_median=0.007456114915438084,cytb.rate_range={0.003526687536341398,0.028907623445450514},height=9.903075902800197E-16]:0.40674715535243305)[&length_range={0.031023380372934006,0.24934075685170998},ND2.rate=0.01142348956151977,mitogenome.rate_median=0.006359056032099017,mitogenome.rate_95%_HPD={0.004413531943093406,0.00843061391938704},ND2.rate_95%_HPD={0.001396646594882011,0.02480957425483781},length_95%_HPD={0.05061448448514555,0.15756125271211258},length=0.1029074460725751,mitogenome.rate_range={0.0026451074564715848,0.012603490824101827},posterior=1.0,ND2.rate_range={4.036864840999518E-4,0.06635353146710236},height_median=0.4032190075606934,ND2.rate_median=0.010151859736861162,height_range={0.22396192449178187,0.7372493030101346},mitogenome.rate=0.006417284386145854,height_95%_HPD={0.2949919369832186,0.5244620617395626},cytb.rate_95%_HPD={0.004207258379874405,0.011404789068232911},length_median=0.09991503888266062,cytb.rate=0.0075219420840571235,cytb.rate_median=0.007093168530792132,cytb.rate_range={0.0021644571033724636,0.030411658555854326},height=0.40674715535243405]:0.10286792208715695,(14[&length_range={0.19562849970519106,0.6725085670028105},ND2.rate=0.012101629573713399,mitogenome.rate_median=0.006313371143939277,mitogenome.rate_95%_HPD={0.004513233714037338,0.008353889901460416},ND2.rate_95%_HPD={0.004025443520575653,0.021793541377369025},length_95%_HPD={0.2878186772314819,0.5276153827793176},length=0.400077208329931,mitogenome.rate_range={0.0033375941167384446,0.012455083879087555},ND2.rate_range={0.0013940866836370468,0.04175180930081442},height_median=8.881784197001252E-16,ND2.rate_median=0.011547040912985248,height_range={0.0,5.329070518200751E-15},mitogenome.rate=0.006386721546957574,height_95%_HPD={0.0,3.552713678800501E-15},cytb.rate_95%_HPD={0.004397720742555188,0.0105178702116768},length_median=0.39653330025958344,cytb.rate=0.007202098959810772,cytb.rate_median=0.007011855977116725,cytb.rate_range={0.0021276220578270865,0.025860922885807283},height=9.86261893667676E-16]:0.40007720832993104,13[&length_range={0.19562849970519106,0.6725085670028105},ND2.rate=0.0074228283971183905,mitogenome.rate_median=0.006296760529334124,mitogenome.rate_95%_HPD={0.004443856136987449,0.008230945523194661},ND2.rate_95%_HPD={0.001296452725524716,0.014930920122718442},length_95%_HPD={0.2878186772314819,0.5276153827793176},length=0.400077208329931,mitogenome.rate_range={0.00344635143694376,0.012664411116427925},ND2.rate_range={3.1412784008507186E-4,0.03860633302867965},height_median=8.881784197001252E-16,ND2.rate_median=0.006781499326748941,height_range={0.0,5.329070518200751E-15},mitogenome.rate=0.006353794607671793,height_95%_HPD={0.0,3.552713678800501E-15},cytb.rate_95%_HPD={0.004940332747845284,0.011713370542405413},length_median=0.39653330025958344,cytb.rate=0.007712995035380343,cytb.rate_median=0.00718102847978397,cytb.rate_range={0.003373567226233976,0.027266371796646153},height=9.86261893667676E-16]:0.40007720832993104)[&length_range={0.03068807210999641,0.2909013502836609},ND2.rate=0.019566020869309173,mitogenome.rate_median=0.00628235733426007,mitogenome.rate_95%_HPD={0.004417909052352561,0.008433192897723712},ND2.rate_95%_HPD={0.002989472430997072,0.04134918921174628},length_95%_HPD={0.055091142946180116,0.17379144459003315},length=0.1095646653076295,mitogenome.rate_range={0.0023038188271988142,0.012649524330559079},posterior=1.0,ND2.rate_range={0.001077603953564397,0.10152354440678786},height_median=0.3965333002595841,ND2.rate_median=0.01700084792923579,height_range={0.19562849970519114,0.6725085670028133},mitogenome.rate=0.006337974710113865,height_95%_HPD={0.28781867723148213,0.5276153827793202},cytb.rate_95%_HPD={0.003584043666394067,0.009618404822972921},length_median=0.10666412334495778,cytb.rate=0.006833382942116155,cytb.rate_median=0.00692238132813646,cytb.rate_range={0.0010889364367568477,0.025885245703735037},height=0.40007720832993204]:0.10953786910965896)[&length_range={8.673507986281526E-4,0.13058891013297802},ND2.rate=0.018588823859940047,mitogenome.rate_median=0.006249062594354389,mitogenome.rate_95%_HPD={0.004244841349501373,0.00835656760924172},ND2.rate_95%_HPD={9.932131970119224E-4,0.04654818213704416},length_95%_HPD={0.004749971093215732,0.0518820642954787},length=0.0253450412043826,mitogenome.rate_range={0.0025188439981620745,0.011579757949121989},posterior=0.9990001110987669,ND2.rate_range={5.910890588726886E-4,0.12029271252875656},height_median=0.5058630981967154,ND2.rate_median=0.014767181056111729,height_range={0.2771764759577984,0.8434069343039461},mitogenome.rate=0.006307689037002574,height_95%_HPD={0.37530589985447627,0.6478996666902557},cytb.rate_95%_HPD={0.004094170242620274,0.01103006123691902},length_median=0.02303199143707657,cytb.rate=0.0072947237793083005,cytb.rate_median=0.007024216484850549,cytb.rate_range={0.002071776115094616,0.025860922885807283},height=0.509615077439591]:0.024765431134329496,(11[&length_range={0.14297606524095643,0.6691364018589042},ND2.rate=0.007044705071017905,mitogenome.rate_median=0.006133144948908237,mitogenome.rate_95%_HPD={0.004249299358177876,0.008189686707576829},ND2.rate_95%_HPD={8.68573435118948E-4,0.014984846153787703},length_95%_HPD={0.1975021229330798,0.40404364420327593},length=0.2983895275134819,mitogenome.rate_range={0.0023038188271988142,0.010936320442196166},ND2.rate_range={2.154662306861973E-4,0.03501723268633553},height_median=8.881784197001252E-16,ND2.rate_median=0.006250756469314214,height_range={0.0,5.329070518200751E-15},mitogenome.rate=0.006169311917444292,height_95%_HPD={0.0,1.7763568394002505E-15},cytb.rate_95%_HPD={0.004156331573574344,0.010263644003447581},length_median=0.29508974635346163,cytb.rate=0.007144489001521459,cytb.rate_median=0.006995756834863479,cytb.rate_range={0.0013340591166975907,0.022422569394819424},height=9.816241438925503E-16]:0.2983895275134819,(7[&length_range={0.038977521398626175,0.26199437582376484},ND2.rate=0.008080755521084417,mitogenome.rate_median=0.006191464436049439,mitogenome.rate_95%_HPD={0.004282979681280083,0.008344444345338257},ND2.rate_95%_HPD={4.9554898692069E-4,0.018203515051699683},length_95%_HPD={0.05391574614487607,0.1523345084917605},length=0.10306894553230843,mitogenome.rate_range={0.002324060276635313,0.013739752822229709},ND2.rate_range={6.000640043719935E-5,0.05935858418048777},height_median=8.881784197001252E-16,ND2.rate_median=0.006886322183294289,height_range={0.0,5.329070518200751E-15},mitogenome.rate=0.006221878609026799,height_95%_HPD={0.0,3.552713678800501E-15},cytb.rate_95%_HPD={0.0033701697339411146,0.009341740461775612},length_median=0.10054454222302053,cytb.rate=0.006732550225896885,cytb.rate_median=0.0068784684065110934,cytb.rate_range={9.864736328112295E-4,0.017246470341468482},height=9.92478451876887E-16]:0.1030689455323085,10[&length_range={0.038977521398626175,0.26199437582376484},ND2.rate=0.011405484204377203,mitogenome.rate_median=0.006397874567122513,mitogenome.rate_95%_HPD={0.0044697255699088275,0.008556707526984243},ND2.rate_95%_HPD={0.0015365262892391958,0.024808739499675603},length_95%_HPD={0.05391574614487607,0.1523345084917605},length=0.10306894553230843,mitogenome.rate_range={0.003180999517967603,0.015700141994880318},ND2.rate_range={5.366106506446972E-4,0.07455950191055868},height_median=8.881784197001252E-16,ND2.rate_median=0.010091124371279962,height_range={0.0,5.329070518200751E-15},mitogenome.rate=0.006488606271106906,height_95%_HPD={0.0,3.552713678800501E-15},cytb.rate_95%_HPD={0.004398479877120533,0.011761976416635744},length_median=0.10054454222302053,cytb.rate=0.007693161352003172,cytb.rate_median=0.0071472193868788135,cytb.rate_range={0.002443274361308935,0.030411658555854326},height=9.92478451876887E-16]:0.1030689455323085)[&length_range={0.056072304766383044,0.5421460798246733},ND2.rate=0.008590970805344227,mitogenome.rate_median=0.00631149212263536,mitogenome.rate_95%_HPD={0.004444399013788441,0.008404692797683766},ND2.rate_95%_HPD={0.0011674575337512776,0.01820354312684531},length_95%_HPD={0.11439827737583252,0.28194492744916383},length=0.19532058198117205,mitogenome.rate_range={0.0026961364898374957,0.017925855063030967},posterior=1.0,ND2.rate_range={1.3709094656507963E-4,0.04138593661944065},height_median=0.10054454222302489,ND2.rate_median=0.00758912574894838,height_range={0.038977521398626536,0.2619943758237664},mitogenome.rate=0.006376208161596511,height_95%_HPD={0.053915746144876486,0.15233450849176222},cytb.rate_95%_HPD={0.004086114700842711,0.010177484001920891},length_median=0.19220861779026369,cytb.rate=0.007128000692852847,cytb.rate_median=0.006997255082809746,cytb.rate_range={0.0014675503863322494,0.024507867899927163},height=0.1030689455323095]:0.1953205819811734)[&length_range={0.09013872179203342,0.4574882565349055},ND2.rate=0.01241807423228253,mitogenome.rate_median=0.006168317822485484,mitogenome.rate_95%_HPD={0.004207214849287246,0.008174541701694266},ND2.rate_95%_HPD={0.0033890808204811666,0.024809867873004623},length_95%_HPD={0.14421778920261158,0.32898020040492065},length=0.23518820060907134,mitogenome.rate_range={0.0022210075524817722,0.011178900993162199},posterior=1.0,ND2.rate_range={0.0010543264263137176,0.07571780341039923},height_median=0.2950897463534634,ND2.rate_median=0.0113880060628665,height_range={0.14297606524095663,0.669136401858907},mitogenome.rate=0.0061984896367559585,height_95%_HPD={0.19750212293307978,0.4040436442032771},cytb.rate_95%_HPD={0.003822493774667102,0.009604882142596494},length_median=0.2317597881936888,cytb.rate=0.006893070272095912,cytb.rate_median=0.006942061530249926,cytb.rate_range={7.553924048318746E-4,0.02657410802094426},height=0.2983895275134829]:0.2359909810604376)[&length_range={3.214066304879637E-6,0.09952178701874559},ND2.rate=0.01221764452304219,mitogenome.rate_median=0.0062684744222058515,mitogenome.rate_95%_HPD={0.004242047590653088,0.008396336094291204},ND2.rate_95%_HPD={2.842340465751008E-4,0.029874063068965985},length_95%_HPD={3.214066304879637E-6,0.03844102229299107},length=0.01498265302110411,mitogenome.rate_range={0.0026429763892187354,0.012490467121212254},posterior=0.67259193422953,ND2.rate_range={5.904762713349169E-5,0.10665627423433438},height_median=0.5309477303526489,ND2.rate_median=0.009837455034555959,height_range={0.27995648165816345,0.8592434945627776},mitogenome.rate=0.00632743009934841,height_95%_HPD={0.396975799309633,0.6823014641279119},cytb.rate_95%_HPD={0.003909646707188007,0.010302130091365637},length_median=0.012046327028631787,cytb.rate=0.00701273274867336,cytb.rate_median=0.006975922226012335,cytb.rate_range={9.909740587919836E-4,0.024619976856191522},height=0.5343805085739205]:0.01163857358694076,12[&length_range={0.28287883022969323,0.8795162343541599},ND2.rate=0.005073748707373383,mitogenome.rate_median=0.006195200933368399,mitogenome.rate_95%_HPD={0.00442190455247578,0.008157207192151118},ND2.rate_95%_HPD={5.623909576112939E-4,0.011428589606354678},length_95%_HPD={0.40169421377397607,0.6948531630745324},length=0.5424308683123004,mitogenome.rate_range={0.003432438366556966,0.010962590901183011},ND2.rate_range={1.958882799883361E-4,0.02194095276968569},height_median=8.881784197001252E-16,ND2.rate_median=0.004410164879459797,height_range={0.0,5.329070518200751E-15},mitogenome.rate=0.006249338732817461,height_95%_HPD={0.0,1.7763568394002505E-15},cytb.rate_95%_HPD={0.004399615730208994,0.010339956561073635},length_median=0.5384684804726735,cytb.rate=0.007243811304195241,cytb.rate_median=0.007036739823337428,cytb.rate_range={0.00204552273020621,0.02223843095858849},height=9.789599046600314E-16]:0.5460190821608603)[&length_range={0.002199322390296299,0.1587203259686114},ND2.rate=0.01703608749531741,mitogenome.rate_median=0.006288787448854799,mitogenome.rate_95%_HPD={0.004274378429376882,0.008285288883985317},ND2.rate_95%_HPD={7.870237574832665E-4,0.04150633516915065},length_95%_HPD={0.00505796331940811,0.07191368481698002},length=0.03626637532649002,mitogenome.rate_range={0.0028404313142540794,0.01271953249142345},posterior=0.9905566048216865,ND2.rate_range={2.4472992077032805E-4,0.12761983575876448},height_median=0.541866544965786,ND2.rate_median=0.013792795582370176,height_range={0.28287883022969407,0.8795162343541616},mitogenome.rate=0.006341569668321896,height_95%_HPD={0.40053222966870994,0.6944681509165527},cytb.rate_95%_HPD={0.003570898096571631,0.00992176903845906},length_median=0.03304671094070594,cytb.rate=0.006898631226145043,cytb.rate_median=0.006937644651445071,cytb.rate_range={6.331260658566408E-4,0.024619976856191522},height=0.5460190821608613]:0.035736342787187736)[&length_range={0.0038184861015855276,0.18636026061383126},ND2.rate=0.009875828387914763,mitogenome.rate_median=0.006281979574317174,mitogenome.rate_95%_HPD={0.004380259985119956,0.008352976399321485},ND2.rate_95%_HPD={3.2656129486805077E-4,0.02336244311167999},length_95%_HPD={0.01316415470562493,0.10277747749057609},length=0.05490813005295148,mitogenome.rate_range={0.0027240744181505545,0.012318911560649933},posterior=0.9807799133429619,ND2.rate_range={2.0709362820878492E-4,0.08876390941328186},height_median=0.5772932375599646,ND2.rate_median=0.008259605198620384,height_range={0.3252899575656034,0.9457136056547899},mitogenome.rate=0.006329793685340413,height_95%_HPD={0.43252588107757184,0.744950173968542},cytb.rate_95%_HPD={0.004128094885654653,0.011062908570079279},length_median=0.05136444405670576,cytb.rate=0.007289088204041031,cytb.rate_median=0.00702468022670535,cytb.rate_range={0.0015471969554591886,0.025860922885807283},height=0.581755424948049]:0.05417371883313882,16[&length_range={0.3615761223734508,1.013749719861778},ND2.rate=0.010902684416150494,mitogenome.rate_median=0.006323473157883263,mitogenome.rate_95%_HPD={0.004572096502345953,0.00830984280943945},ND2.rate_95%_HPD={0.00417949169101337,0.018203554160018447},length_95%_HPD={0.4681366591089499,0.8170798678919465},length=0.6351893674525969,mitogenome.rate_range={0.003623894457469762,0.01260235561029019},ND2.rate_range={0.002443547429634789,0.03339235722343669},height_median=8.881784197001252E-16,ND2.rate_median=0.01045346026781616,height_range={0.0,5.329070518200751E-15},mitogenome.rate=0.0063815461015791245,height_95%_HPD={0.0,1.7763568394002505E-15},cytb.rate_95%_HPD={0.0044989400243223955,0.0101009799958166},length_median=0.6292770261056693,cytb.rate=0.007217032969640906,cytb.rate_median=0.00702279260373429,cytb.rate_range={0.002122412215600848,0.019383205372841064},height=9.872486489389794E-16]:0.6359291437811868)[&length_range={0.09691807144150799,0.6239185107413143},ND2.rate=0.0076008403231871335,mitogenome.rate_median=0.006324964891835464,mitogenome.rate_95%_HPD={0.004382867763092235,0.008430354217107664},ND2.rate_95%_HPD={5.0640832574265E-4,0.016247371846452547},length_95%_HPD={0.14653383296509287,0.38817297025135145},length=0.26777616322426673,mitogenome.rate_range={0.002793447772657622,0.01273384800256815},posterior=1.0,ND2.rate_range={1.2818669661184635E-4,0.042123538851629005},height_median=0.6299862769787676,ND2.rate_median=0.0067539877999643425,height_range={0.3654243936569932,1.0137497198617798},mitogenome.rate=0.00638137208116799,height_95%_HPD={0.46941439924938244,0.8170798678919464},cytb.rate_95%_HPD={0.004660894619184917,0.012583614839298016},length_median=0.26172524497442007,cytb.rate=0.00795667125609919,cytb.rate_median=0.007252616184293653,cytb.rate_range={0.0020386164994339053,0.03129228313612908},height=0.6359291437811878]:0.26777616322426623,(((3[&length_range={0.05178340666968974,0.2764581527234681},ND2.rate=0.007360484968941481,mitogenome.rate_median=0.006346095205244876,mitogenome.rate_95%_HPD={0.0045107110839329185,0.00846677778835503},ND2.rate_95%_HPD={3.286051167957556E-4,0.016764973806656893},length_95%_HPD={0.08287691411689849,0.19872015064700135},length=0.13977683297771157,mitogenome.rate_range={0.002603257317518672,0.012664411116427925},ND2.rate_range={1.5123104628208658E-4,0.04831337751812544},height_median=8.881784197001252E-16,ND2.rate_median=0.006314984109527145,height_range={0.0,5.329070518200751E-15},mitogenome.rate=0.006411275140639514,height_95%_HPD={0.0,3.552713678800501E-15},cytb.rate_95%_HPD={0.004869784415067376,0.01326687950790092},length_median=0.13720023651209642,cytb.rate=0.008254882295096572,cytb.rate_median=0.0073900778140375,cytb.rate_range={0.0031570880417735566,0.036895022782052755},height=9.88630106318804E-16]:0.1397768329777115,6[&length_range={0.05178340666968974,0.2764581527234681},ND2.rate=0.0072619335832542,mitogenome.rate_median=0.0062655340565292384,mitogenome.rate_95%_HPD={0.004339376232389343,0.008388120330922625},ND2.rate_95%_HPD={3.104407162965845E-4,0.016247327211832956},length_95%_HPD={0.08287691411689849,0.19872015064700135},length=0.13977683297771157,mitogenome.rate_range={0.002603257317518672,0.011999096943407622},ND2.rate_range={1.418268905616862E-4,0.04711130731894003},height_median=8.881784197001252E-16,ND2.rate_median=0.006168492740261008,height_range={0.0,5.329070518200751E-15},mitogenome.rate=0.0063207566203673845,height_95%_HPD={0.0,3.552713678800501E-15},cytb.rate_95%_HPD={0.003918501941430023,0.00993294096316471},length_median=0.13720023651209642,cytb.rate=0.006969222128028295,cytb.rate_median=0.006961851172429722,cytb.rate_range={0.0012848763292245466,0.020897291289949955},height=9.88630106318804E-16]:0.1397768329777115)[&length_range={0.028233103052135666,0.29418772311782},ND2.rate=0.011351309353250072,mitogenome.rate_median=0.00634716494474457,mitogenome.rate_95%_HPD={0.004319410025307594,0.00839487521775771},ND2.rate_95%_HPD={0.0014235614701360037,0.024809972657482637},length_95%_HPD={0.05387445764536265,0.1658455081139697},length=0.10584960382961757,mitogenome.rate_range={0.003000806910306237,0.012720038336793228},posterior=1.0,ND2.rate_range={3.4122358709537143E-4,0.07855799653749912},height_median=0.13720023651209878,ND2.rate_median=0.010028454799106726,height_range={0.05178340666969117,0.2764581527234711},mitogenome.rate=0.0064184877505364096,height_95%_HPD={0.08287691411689835,0.198720150647004},cytb.rate_95%_HPD={0.003823143195983866,0.009945153682471501},length_median=0.10281914196134266,cytb.rate=0.007040267273644323,cytb.rate_median=0.0069812127222135065,cytb.rate_range={0.0014878142023528208,0.022133552151250246},height=0.1397768329777125]:0.1058496038296167,5[&length_range={0.12064109113655805,0.4813898516970123},ND2.rate=0.0076516926591468784,mitogenome.rate_median=0.006223843701875181,mitogenome.rate_95%_HPD={0.004296022166577271,0.008234846025482249},ND2.rate_95%_HPD={8.984399176889797E-4,0.016247391242635197},length_95%_HPD={0.16167539003388304,0.3302246514291071},length=0.2456264368073281,mitogenome.rate_range={0.0032967674640680105,0.011421558396059519},ND2.rate_range={2.0709362820878492E-4,0.0391403946056782},height_median=8.881784197001252E-16,ND2.rate_median=0.006796833109592511,height_range={0.0,5.329070518200751E-15},mitogenome.rate=0.006281788994366159,height_95%_HPD={0.0,3.552713678800501E-15},cytb.rate_95%_HPD={0.004130606761658829,0.009963654174417611},length_median=0.24245852183935643,cytb.rate=0.006987871062244481,cytb.rate_median=0.006962853659431376,cytb.rate_range={0.0021739132560825757,0.03129228313612908},height=9.79157255714292E-16]:0.24562643680732824)[&length_range={0.003551088796983015,0.1970796703212348},ND2.rate=0.010225787909087326,mitogenome.rate_median=0.006303868626872307,mitogenome.rate_95%_HPD={0.00445140328135858,0.008473103899265234},ND2.rate_95%_HPD={5.054139277392015E-4,0.024194083327815308},length_95%_HPD={0.010342686292444059,0.09006488927480377},length=0.04700200263892016,mitogenome.rate_range={0.002324060276635313,0.01408007304611152},posterior=1.0,ND2.rate_range={6.000640043719935E-5,0.0906914688393145},height_median=0.24245852183935668,ND2.rate_median=0.00860322044799849,height_range={0.12064109113655874,0.4813898516970152},mitogenome.rate=0.006374776286791102,height_95%_HPD={0.1616753900338832,0.3302246514291074},cytb.rate_95%_HPD={0.0036923372158252183,0.009743652993104725},length_median=0.04350854236300003,cytb.rate=0.006888940097580194,cytb.rate_median=0.006936924630907243,cytb.rate_range={0.0011557748541417565,0.02183873385466728},height=0.2456264368073292]:0.04700200263892135,4[&length_range={0.1410022720460645,0.5407575205397063},ND2.rate=0.005543928992293701,mitogenome.rate_median=0.006212363059950704,mitogenome.rate_95%_HPD={0.004353376463324281,0.00826047896225696},ND2.rate_95%_HPD={3.8531122769349454E-4,0.013230131708615206},length_95%_HPD={0.19711752472395833,0.3941205865207942},length=0.29262843944624956,mitogenome.rate_range={0.0031006658666969163,0.01139401431410806},ND2.rate_range={7.113046413596778E-5,0.025758177430185318},height_median=8.881784197001252E-16,ND2.rate_median=0.0046682572489993015,height_range={0.0,5.329070518200751E-15},mitogenome.rate=0.0062685488844185025,height_95%_HPD={0.0,3.552713678800501E-15},cytb.rate_95%_HPD={0.003655595875510252,0.009433472787547718},length_median=0.28872543185180227,cytb.rate=0.0069182816597366135,cytb.rate_median=0.006954482476124698,cytb.rate_range={0.0016393855891465522,0.024619976856191522},height=9.851764628692423E-16]:0.29262843944624956)[&length_range={0.3181870247375196,1.0774400364448362},ND2.rate=0.008944930503309611,mitogenome.rate_median=0.006091248429290626,mitogenome.rate_95%_HPD={0.00417008252465482,0.00811869062837182},ND2.rate_95%_HPD={0.002687826889734499,0.01624726104631088},length_95%_HPD={0.4320153703792287,0.811671183557111},length=0.6110768675592053,mitogenome.rate_range={0.0026429763892187354,0.011171827341756332},posterior=1.0,ND2.rate_range={0.0010302519219326464,0.02988025332413749},height_median=0.2887254318518018,ND2.rate_median=0.008449114105292636,height_range={0.14100227204606508,0.5407575205397084},mitogenome.rate=0.006126410634042383,height_95%_HPD={0.19711752472395894,0.3941205865207955},cytb.rate_95%_HPD={0.003911234885640509,0.009268097032474835},length_median=0.6042656170296342,cytb.rate=0.006731671088624645,cytb.rate_median=0.006880398268460956,cytb.rate_range={0.0012526953292772316,0.02403405032868169},height=0.29262843944625055]:0.6110768675592035)[&length_range={4.59015381700587,14.8696564360949},ND2.rate=0.009496512907229653,mitogenome.rate_median=0.006468171245435748,mitogenome.rate_95%_HPD={0.004681616408045136,0.00858405217806709},ND2.rate_95%_HPD={0.001387810439960886,0.017086559146381502},length_95%_HPD={6.013519992032237,10.44334010666081},length=8.142921759424192,mitogenome.rate_range={0.0017979756918886012,0.01260235561029019},posterior=1.0,ND2.rate_range={1.5453697675033018E-4,0.02900697524943089},height_median=0.8966753800188609,ND2.rate_median=0.00945858154591023,height_range={0.5011135729403344,1.5499080922321546},mitogenome.rate=0.006560658208198566,height_95%_HPD={0.6556255705444087,1.1620945276711225},cytb.rate_95%_HPD={0.0036993065560800486,0.008931370469106092},length_median=8.064207743284488,cytb.rate=0.006680175526600448,cytb.rate_median=0.0068198564805242315,cytb.rate_range={0.0014531346493634552,0.018087147358989517},height=0.903705307005454]:8.14292175942417,1[&length_range={5.178646978874179,16.296446383571414},ND2.rate=0.009091165616955445,mitogenome.rate_median=0.006487079731259088,mitogenome.rate_95%_HPD={0.004857572723261902,0.008743227192396834},ND2.rate_95%_HPD={0.0017473376343629617,0.016294743375129424},length_95%_HPD={6.707289424197752,11.553182908144517},length=9.046627066429622,mitogenome.rate_range={0.00312590278132669,0.015982123993107285},ND2.rate_range={2.482517676624063E-4,0.027973223267274396},height_median=8.881784197001252E-16,ND2.rate_median=0.009150851366550887,height_range={0.0,5.329070518200751E-15},mitogenome.rate=0.006576974406535772,height_95%_HPD={0.0,1.7763568394002505E-15},cytb.rate_95%_HPD={0.003949672631151227,0.009011608388017019},length_median=8.960981565266469,cytb.rate=0.00665547145959563,cytb.rate_median=0.006786575594774582,cytb.rate_range={0.0016193972415713448,0.016182748138745887},height=9.83597654435157E-16]:9.046627066429622)[&height_95%_HPD={6.707289424197752,11.553182908144521},length=0.0,posterior=1.0,height_median=8.96098156526647,height_range={5.17864697887418,16.296446383571414},height=9.046627066429624];
End;
