# Supplementary material for: The formation of the Indo-Pacific montane avifauna
Source: Nat Commun. 2023 Dec 11;14:8215. doi: 10.1038/s41467-023-43964-y (PMC10713610; doi:10.1038/s41467-023-43964-y)
Supplement: Supplementary file 6 — Supplementary Data 3 [file 41467_2023_43964_MOESM6_ESM.zip › 20_Indo_Pacific_Phylloscopus_spp_mitogenomes.tre]

#NEXUS

Begin taxa;
	Dimensions ntax=31;
	Taxlabels
		Phyllos_nigro_bengue_Mitogenome
		Phylloscopus_claudiae_ZMUC121583_Mitogenome
		Phylloscopus_maforensis_albigularis_AMNH340991
		Phylloscopus_maforensis_avicola_RMNH89507
		Phylloscopus_maforensis_becki_AMNH227296
		Phylloscopus_maforensis_becki_BMNH195921565
		Phylloscopus_maforensis_bougainvillei_AMNH225186
		Phylloscopus_maforensis_ceramensis_ZMUC148312
		Phylloscopus_maforensis_cyclopum_AMNH294100
		Phylloscopus_maforensis_everetti_ZMUC147306
		Phylloscopus_maforensis_hamlini_AMNH388853
		Phylloscopus_maforensis_henrietta_ZMB55198
		Phylloscopus_maforensis_leletensis_ZMUC142201
		Phylloscopus_maforensis_maforensis_RMNH138066
		Phylloscopus_maforensis_matthiae_ZMUC143107
		Phylloscopus_maforensis_misoriensis_RMNH138068
		Phylloscopus_maforensis_moorhousei_ZMUC142203
		Phylloscopus_maforensis_poliocephalus_NRM568485
		Phylloscopus_maforensis_waterstradti_ZMB55202
		Phylloscopus_maforensis_waterstradti_ZMUC149508
		Phylloscopus_makirensis_ZMUC139349
		Phylloscopus_nigrorum_diuatae_ZMUC140128
		Phylloscopus_nigrorum_malindangensis_ZMUC141702
		Phylloscopus_presbytes_floresianus_Mitogenome
		Phylloscopus_presbytes_presbytes_ZMB56226
		Phylloscopus_sarasinorum_nesophilus_ZMB342567
		Phylloscopus_trivirgatus_kinabaluensis_ZMB200027314
		Phylloscopus_trivirgatus_parvirostris_NRM90192201
		Phylloscopus_trivirgatus_trivirgatus_AMNH450332
		Phylloscopus_trivirgatus_trivirgatus_BMNH18971117
		Phylloscopus_trivirgatus_trivirgatus_NRM90192197
		;
End;

Begin trees;
	Translate
		1 Phyllos_nigro_bengue_Mitogenome,
		2 Phylloscopus_claudiae_ZMUC121583_Mitogenome,
		3 Phylloscopus_maforensis_albigularis_AMNH340991,
		4 Phylloscopus_maforensis_avicola_RMNH89507,
		5 Phylloscopus_maforensis_becki_AMNH227296,
		6 Phylloscopus_maforensis_becki_BMNH195921565,
		7 Phylloscopus_maforensis_bougainvillei_AMNH225186,
		8 Phylloscopus_maforensis_ceramensis_ZMUC148312,
		9 Phylloscopus_maforensis_cyclopum_AMNH294100,
		10 Phylloscopus_maforensis_everetti_ZMUC147306,
		11 Phylloscopus_maforensis_hamlini_AMNH388853,
		12 Phylloscopus_maforensis_henrietta_ZMB55198,
		13 Phylloscopus_maforensis_leletensis_ZMUC142201,
		14 Phylloscopus_maforensis_maforensis_RMNH138066,
		15 Phylloscopus_maforensis_matthiae_ZMUC143107,
		16 Phylloscopus_maforensis_misoriensis_RMNH138068,
		17 Phylloscopus_maforensis_moorhousei_ZMUC142203,
		18 Phylloscopus_maforensis_poliocephalus_NRM568485,
		19 Phylloscopus_maforensis_waterstradti_ZMB55202,
		20 Phylloscopus_maforensis_waterstradti_ZMUC149508,
		21 Phylloscopus_makirensis_ZMUC139349,
		22 Phylloscopus_nigrorum_diuatae_ZMUC140128,
		23 Phylloscopus_nigrorum_malindangensis_ZMUC141702,
		24 Phylloscopus_presbytes_floresianus_Mitogenome,
		25 Phylloscopus_presbytes_presbytes_ZMB56226,
		26 Phylloscopus_sarasinorum_nesophilus_ZMB342567,
		27 Phylloscopus_trivirgatus_kinabaluensis_ZMB200027314,
		28 Phylloscopus_trivirgatus_parvirostris_NRM90192201,
		29 Phylloscopus_trivirgatus_trivirgatus_AMNH450332,
		30 Phylloscopus_trivirgatus_trivirgatus_BMNH18971117,
		31 Phylloscopus_trivirgatus_trivirgatus_NRM90192197
		;
tree TREE1 = [&R] (2[&length_range={5.101067156391064,11.291250705731064},ND2.rate=0.010835412572829042,mitogenome.rate_median=0.007867220540103845,mitogenome.rate_95%_HPD={0.005234982410713366,0.010644941297716596},ND2.rate_95%_HPD={0.0035762338419012565,0.01789308715081321},length_95%_HPD={6.547138216022279,9.512599963657381},length=7.9812743654557154,mitogenome.rate_range={0.003961139108059755,0.015114025849390804},ND2.rate_range={8.862096272981924E-4,0.02550524295392496},height_median=8.881784197001252E-16,ND2.rate_median=0.01097004875094976,height_range={0.0,3.552713678800501E-15},mitogenome.rate=0.007923422159198163,height_95%_HPD={0.0,1.7763568394002505E-15},cytb.rate_95%_HPD={0.005191118983390443,0.009149075598528834},length_median=7.948200617019442,cytb.rate=0.007025351765537472,cytb.rate_median=0.0069950040691284365,cytb.rate_range={0.0036719470121926836,0.012116384998202943},height=9.878523094176894E-16]:7.981274365455716,((((28[&length_range={0.27563579982770514,0.7823509945183692},ND2.rate=0.008777449678269126,mitogenome.rate_median=0.00672684246662386,mitogenome.rate_95%_HPD={0.004517971274834387,0.009176871548442359},ND2.rate_95%_HPD={0.0024469083113077745,0.01646165973142673},length_95%_HPD={0.3449007154233586,0.6215089990858977},length=0.4779142147074787,mitogenome.rate_range={0.0036309134022610816,0.013414621308966417},ND2.rate_range={0.0014650029276000783,0.0328834668913649},height_median=8.881784197001252E-16,ND2.rate_median=0.008148116411944899,height_range={0.0,5.329070518200751E-15},mitogenome.rate=0.006838990691370178,height_95%_HPD={0.0,1.7763568394002505E-15},cytb.rate_95%_HPD={0.00477399825788551,0.009045211128949428},length_median=0.47507303921930744,cytb.rate=0.006883577354474639,cytb.rate_median=0.006936081624434092,cytb.rate_range={0.003109238523814065,0.014658556192570971},height=9.69838955854274E-16]:0.48888822978758034,(27[&length_range={0.2562913964040444,0.7587245117689912},ND2.rate=0.012312540540012778,mitogenome.rate_median=0.006013938361055332,mitogenome.rate_95%_HPD={0.004015845395283788,0.008156857127384646},ND2.rate_95%_HPD={0.0036808333945159972,0.02121344843033523},length_95%_HPD={0.32282159259661436,0.5840855947071477},length=0.451921293559745,mitogenome.rate_range={0.0029597325834120934,0.010912374220937248},ND2.rate_range={0.0027192828679459746,0.03684785346772946},height_median=8.881784197001252E-16,ND2.rate_median=0.011625571181924173,height_range={0.0,5.329070518200751E-15},mitogenome.rate=0.006078493207089179,height_95%_HPD={0.0,1.7763568394002505E-15},cytb.rate_95%_HPD={0.004337796473434516,0.008564134063262927},length_median=0.4493820639464088,cytb.rate=0.006626567269625148,cytb.rate_median=0.006808778218821723,cytb.rate_range={0.002567100543663315,0.012937372868774603},height=9.700791339017862E-16]:0.45544150663601213,31[&length_range={0.2562913964040444,0.7587245117689912},ND2.rate=0.009799463952432566,mitogenome.rate_median=0.007388795489768582,mitogenome.rate_95%_HPD={0.0052425919028195175,0.010290320038185013},ND2.rate_95%_HPD={0.003121730348615818,0.017893181081871348},length_95%_HPD={0.32898299364323497,0.5963515557482347},length=0.4628953086398467,mitogenome.rate_range={0.004028550171330791,0.014299025258586751},ND2.rate_range={0.0016093827575551101,0.033628156947052186},height_median=8.881784197001252E-16,ND2.rate_median=0.009082043800289348,height_range={0.0,5.329070518200751E-15},mitogenome.rate=0.00752193909460226,height_95%_HPD={0.0,1.7763568394002505E-15},cytb.rate_95%_HPD={0.005676587875188691,0.011122657254107552},length_median=0.46043740437299485,cytb.rate=0.007894888860262243,cytb.rate_median=0.00742678679421868,cytb.rate_range={0.004288714195764143,0.018415109656264448},height=9.80406789944811E-16]:0.4554415066360121)[&length_range={6.62139983914678E-4,0.15724564823237863},ND2.rate=0.011279966977086725,mitogenome.rate_median=0.006713427038701345,mitogenome.rate_95%_HPD={0.0034779015190265286,0.010329544699018565},ND2.rate_95%_HPD={9.223483933605974E-4,0.027475950148134646},length_95%_HPD={0.0037933880116067797,0.07317353085108069},length=0.03408575262564416,mitogenome.rate_range={0.00312303041984166,0.017007125672566063},posterior=0.7625743645213628,ND2.rate_range={8.781853750675574E-4,0.07269261630404601},height_median=0.4531073041871765,ND2.rate_median=0.00909306012338034,height_range={0.25629139640404475,0.7587245117689907},mitogenome.rate=0.0069413883567252775,height_95%_HPD={0.3228215925966156,0.5831279969448424},cytb.rate_95%_HPD={0.004687722156869248,0.009319426225790602},length_median=0.02985521474748762,cytb.rate=0.006968860644428129,cytb.rate_median=0.006972228643670357,cytb.rate_range={0.0029849062116943446,0.013194246888936076},height=0.45544150663601307]:0.033446723151568214)[&length_range={0.029993789095214995,0.40037259692802707},ND2.rate=0.007709791639481975,mitogenome.rate_median=0.006899373902125347,mitogenome.rate_95%_HPD={0.004015480115888753,0.010440876871563698},ND2.rate_95%_HPD={0.0013194223483568015,0.018537624877243482},length_95%_HPD={0.05537085347212961,0.23452579313358146},length=0.13844362011784542,mitogenome.rate_range={0.003023959899489325,0.016320805800250422},posterior=1.0,ND2.rate_range={5.20786149748033E-4,0.03625144532448926},height_median=0.4851303125678421,ND2.rate_median=0.006594534241841138,height_range={0.29130098671774896,0.7823509945183691},mitogenome.rate=0.007098510482216129,height_95%_HPD={0.3551228023987951,0.6239157082013653},cytb.rate_95%_HPD={0.004591121945293094,0.009268971609835206},length_median=0.13190856023135042,cytb.rate=0.006960421330762003,cytb.rate_median=0.006975317742765061,cytb.rate_range={0.0028281543637980622,0.01759835400754259},height=0.4888882297875813]:0.1384436201178444,(30[&length_range={0.02355826890194943,0.1805917194777577},ND2.rate=0.012849054236275807,mitogenome.rate_median=0.006035469083121781,mitogenome.rate_95%_HPD={0.003483096366917216,0.008897017431726103},ND2.rate_95%_HPD={0.001490566115305676,0.028904531159427205},length_95%_HPD={0.0418922733004142,0.12783421207094747},length=0.08036739313693307,mitogenome.rate_range={0.0027268496795803403,0.015938611502131782},ND2.rate_range={0.0010927203678956236,0.06613970644370801},height_median=8.881784197001252E-16,ND2.rate_median=0.010826516501262883,height_range={0.0,5.329070518200751E-15},mitogenome.rate=0.006162081155609286,height_95%_HPD={0.0,1.7763568394002505E-15},cytb.rate_95%_HPD={0.004666663795258957,0.009191357024168775},length_median=0.07797115071439323,cytb.rate=0.006905202312030733,cytb.rate_median=0.006939497014913011,cytb.rate_range={0.0021877021870185115,0.014373673894316739},height=9.643148607614935E-16]:0.08036739313693307,29[&length_range={0.02355826890194943,0.1805917194777577},ND2.rate=0.008801529400359503,mitogenome.rate_median=0.008067154588629104,mitogenome.rate_95%_HPD={0.004765318390932488,0.012248984690564417},ND2.rate_95%_HPD={0.0012142675640584757,0.020165988192209456},length_95%_HPD={0.0418922733004142,0.12783421207094747},length=0.08036739313693307,mitogenome.rate_range={0.003215447252799203,0.016343688063656624},ND2.rate_range={4.473249407296189E-4,0.05361571481428824},height_median=8.881784197001252E-16,ND2.rate_median=0.007465682154744465,height_range={0.0,5.329070518200751E-15},mitogenome.rate=0.008315416231640919,height_95%_HPD={0.0,1.7763568394002505E-15},cytb.rate_95%_HPD={0.004499215847031553,0.009000262400952589},length_median=0.07797115071439323,cytb.rate=0.006891183620358795,cytb.rate_median=0.006941597923499438,cytb.rate_range={0.002901635677500097,0.013556263235046157},height=9.643148607614935E-16]:0.08036739313693307)[&length_range={0.2727741943702737,0.8741835136988798},ND2.rate=0.005004902232987482,mitogenome.rate_median=0.007565721783443937,mitogenome.rate_95%_HPD={0.005169356038150727,0.010334629334068823},ND2.rate_95%_HPD={9.298424891872292E-4,0.009954566232358866},length_95%_HPD={0.39907587572789144,0.7140038690678395},length=0.5469644567684934,mitogenome.rate_range={0.004313134981568596,0.015857926261584495},posterior=1.0,ND2.rate_range={7.374864645811246E-4,0.018536152685275514},height_median=0.07797115071439276,ND2.rate_median=0.004497260210696325,height_range={0.02355826890194912,0.18059171947775887},mitogenome.rate=0.007702340810031285,height_95%_HPD={0.041892273300415006,0.12783421207094836},cytb.rate_95%_HPD={0.004332289390520553,0.008382242854726878},length_median=0.5425976299176816,cytb.rate=0.006668742811184319,cytb.rate_median=0.006816433901766168,cytb.rate_range={0.002635588039362065,0.013270699891561835},height=0.08036739313693403]:0.5469644567684917)[&length_range={2.509671585308653,4.3300115545715325},ND2.rate=0.008593651751924062,mitogenome.rate_median=0.004664251337013639,mitogenome.rate_95%_HPD={0.0037908813851318906,0.005704445623206713},ND2.rate_95%_HPD={0.005320346243553011,0.0120250126191985},length_95%_HPD={2.812903440576642,3.789268276110363},length=3.3079799293830474,mitogenome.rate_range={0.0031329066267279395,0.00665819715208299},posterior=1.0,ND2.rate_range={0.003985396669936448,0.015558146517528173},height_median=0.6232890154839668,ND2.rate_median=0.008445719542878542,height_range={0.36859843874471565,0.9573161144102382},mitogenome.rate=0.004698137093874256,height_95%_HPD={0.4685440767904474,0.7818688262340325},cytb.rate_95%_HPD={0.00493837566997756,0.008295485383237561},length_median=3.294841573061583,cytb.rate=0.0067356120559321645,cytb.rate_median=0.006838672577978893,cytb.rate_range={0.003946182540710533,0.010674777823066334},height=0.6273318499054257]:3.3079799293830447,((((22[&length_range={0.5612197563254411,1.6822375650317505},ND2.rate=0.006076233839109387,mitogenome.rate_median=0.007118732007914012,mitogenome.rate_95%_HPD={0.004894207285882,0.009540919597867303},ND2.rate_95%_HPD={0.00180548606415846,0.010507501789399501},length_95%_HPD={0.754709496631481,1.3678483793810159},length=1.044149179210882,mitogenome.rate_range={0.004020586250098525,0.013450540134109764},ND2.rate_range={7.810828374636277E-4,0.018480986549806313},height_median=8.881784197001252E-16,ND2.rate_median=0.00578225105893356,height_range={0.0,3.552713678800501E-15},mitogenome.rate=0.007221068167896642,height_95%_HPD={0.0,1.7763568394002505E-15},cytb.rate_95%_HPD={0.005209358910592131,0.009512472004343929},length_median=1.0332451430443799,cytb.rate=0.007206981870033229,cytb.rate_median=0.007033707259644345,cytb.rate_range={0.0030798860832064144,0.01339992149413002},height=9.63594326618957E-16]:1.0441491792108817,23[&length_range={0.5612197563254411,1.6822375650317505},ND2.rate=0.009914882625465565,mitogenome.rate_median=0.005662093986690028,mitogenome.rate_95%_HPD={0.0039016061976383082,0.00767751997719098},ND2.rate_95%_HPD={0.0043549999083931454,0.016436042364156286},length_95%_HPD={0.754709496631481,1.3678483793810159},length=1.044149179210882,mitogenome.rate_range={0.0031682031209366844,0.01069058797794873},ND2.rate_range={0.0021104694586232433,0.026028609142024917},height_median=8.881784197001252E-16,ND2.rate_median=0.009495820486933227,height_range={0.0,3.552713678800501E-15},mitogenome.rate=0.005739454100744873,height_95%_HPD={0.0,1.7763568394002505E-15},cytb.rate_95%_HPD={0.00479526815262344,0.009028327122877758},length_median=1.0332451430443799,cytb.rate=0.007025287342986078,cytb.rate_median=0.006989134009943597,cytb.rate_range={0.003769541617479622,0.013586989037286824},height=9.63594326618957E-16]:1.0441491792108817)[&length_range={0.913591338543825,2.4004786227689148},ND2.rate=0.0090399641728609,mitogenome.rate_median=0.006781051894926124,mitogenome.rate_95%_HPD={0.004985428549217231,0.009103021882306045},ND2.rate_95%_HPD={0.00450584236404162,0.014158086863192134},length_95%_HPD={1.1956361525965764,2.0577466079685336},length=1.6384777964503587,mitogenome.rate_range={0.003989705554470625,0.013855891621607561},posterior=1.0,ND2.rate_range={0.002829879990579883,0.024159233444674594},height_median=1.0332451430443803,ND2.rate_median=0.008743693224167959,height_range={0.5612197563254426,1.682237565031751},mitogenome.rate=0.006904977159773933,height_95%_HPD={0.7547094966314827,1.3678483793810159},cytb.rate_95%_HPD={0.004422932758979367,0.008242495367868072},length_median=1.6374158965802215,cytb.rate=0.006589177001856871,cytb.rate_median=0.006747835766535452,cytb.rate_range={0.003077357962641036,0.011375961177141685},height=1.0441491792108826]:1.6384777964503625,1[&length_range={1.9191454968693606,3.481423723539938},ND2.rate=0.008018806343455729,mitogenome.rate_median=0.006538216748678676,mitogenome.rate_95%_HPD={0.005320753786168665,0.00783855469797889},ND2.rate_95%_HPD={0.004504267884108643,0.011637177817877258},length_95%_HPD={2.240780627025213,3.100615374514111},length=2.6826269756612438,mitogenome.rate_range={0.0045725408172223704,0.009440504407766809},ND2.rate_range={0.003256122441354617,0.01685209777931301},height_median=8.881784197001252E-16,ND2.rate_median=0.00786388750177337,height_range={0.0,3.552713678800501E-15},mitogenome.rate=0.0065801926173927015,height_95%_HPD={0.0,1.7763568394002505E-15},cytb.rate_95%_HPD={0.00597771549966649,0.01001207141208131},length_median=2.680400254965547,cytb.rate=0.007618885287186832,cytb.rate_median=0.007319634503029656,cytb.rate_range={0.004900333637098825,0.014958541770146045},height=9.68397887569201E-16]:2.682626975661244)[&length_range={0.21483688914789623,1.2513033464298666},ND2.rate=0.00916070913227296,mitogenome.rate_median=0.006473821121333734,mitogenome.rate_95%_HPD={0.004000791380655676,0.009772805170143572},ND2.rate_95%_HPD={0.0023682619158083653,0.017298786843258633},length_95%_HPD={0.3417450184372508,0.8880578187289143},length=0.59160599630522,mitogenome.rate_range={0.0030213619939711833,0.013964872756865218},posterior=1.0,ND2.rate_range={0.0013832824930223395,0.033349870381939026},height_median=2.6804002549655483,ND2.rate_median=0.00849175876875773,height_range={1.9191454968693615,3.4814237235399386},mitogenome.rate=0.006656552385565368,height_95%_HPD={2.240780627025215,3.1006153745141116},cytb.rate_95%_HPD={0.004779224796573453,0.00897164368898375},length_median=0.5775825655690214,cytb.rate=0.006932120648773154,cytb.rate_median=0.006949189584674683,cytb.rate_range={0.0023546536809647767,0.0132268776483109},height=2.682626975661245]:0.5786413186159565,(20[&length_range={0.4006583994788682,1.3495745718691052},ND2.rate=0.008453833398089057,mitogenome.rate_median=0.006684875590673218,mitogenome.rate_95%_HPD={0.0046636989490008275,0.009309319084444824},ND2.rate_95%_HPD={0.0031985968359355857,0.015150734250922579},length_95%_HPD={0.5431236944284284,1.0477742426293466},length=0.7865978277445846,mitogenome.rate_range={0.0036593575092411235,0.012337042424956982},ND2.rate_range={0.001861002855121252,0.027920626681098227},height_median=8.881784197001252E-16,ND2.rate_median=0.007910018058134986,height_range={0.0,3.552713678800501E-15},mitogenome.rate=0.006770822391427293,height_95%_HPD={0.0,1.7763568394002505E-15},cytb.rate_95%_HPD={0.005239807837233889,0.010028811865198092},length_median=0.7777348230660592,cytb.rate=0.007400725018898656,cytb.rate_median=0.007138118061100904,cytb.rate_range={0.0035169514487424663,0.015419566159830506},height=9.907344459878357E-16]:0.7865978277445849,8[&length_range={0.4006583994788682,1.3495745718691052},ND2.rate=0.003963027786338835,mitogenome.rate_median=0.006673636072200535,mitogenome.rate_95%_HPD={0.004421041107556102,0.009239628554275783},ND2.rate_95%_HPD={9.262435590102315E-4,0.007906108392536158},length_95%_HPD={0.5431236944284284,1.0477742426293466},length=0.7865978277445846,mitogenome.rate_range={0.003733204447181225,0.012556171305360853},ND2.rate_range={5.20786149748033E-4,0.0145869367312746},height_median=8.881784197001252E-16,ND2.rate_median=0.0035812384337848145,height_range={0.0,3.552713678800501E-15},mitogenome.rate=0.0068112029241518685,height_95%_HPD={0.0,1.7763568394002505E-15},cytb.rate_95%_HPD={0.0049319415625937455,0.009180357656384665},length_median=0.7777348230660592,cytb.rate=0.006998970032203068,cytb.rate_median=0.006970919698916707,cytb.rate_range={0.003035656648952838,0.014562088956118945},height=9.907344459878357E-16]:0.7865978277445849)[&length_range={1.7298468822266222,3.5038472329159482},ND2.rate=0.005428868603595533,mitogenome.rate_median=0.005355873545691711,mitogenome.rate_95%_HPD={0.0041542277466242485,0.006646704600593145},ND2.rate_95%_HPD={0.0026276260846535824,0.008309948962824217},length_95%_HPD={2.088439382914623,3.05603125494182},length=2.5793150197152466,mitogenome.rate_range={0.0037164048056620405,0.008204352288101234},posterior=1.0,ND2.rate_range={0.0016733017202060156,0.012455080254847397},height_median=0.7777348230660603,ND2.rate_median=0.005296060046448995,height_range={0.4006583994788695,1.3495745718691081},mitogenome.rate=0.005405921658565164,height_95%_HPD={0.543123694428429,1.0477742426293473},cytb.rate_95%_HPD={0.005772466184011326,0.009907234674158261},length_median=2.5703351872177005,cytb.rate=0.007578514290867747,cytb.rate_median=0.007305367574603162,cytb.rate_range={0.004733395987887972,0.014343545271462348},height=0.7865978277445859]:2.474670466532616)[&length_range={0.022393358021956633,0.5003268004230494},ND2.rate=0.013794328936988502,mitogenome.rate_median=0.006152645161740483,mitogenome.rate_95%_HPD={0.0034682155019717166,0.00942024170202159},ND2.rate_95%_HPD={0.0020697924431584773,0.029291819301915684},length_95%_HPD={0.0478960923933216,0.25811387563747035},length=0.1431828567229075,mitogenome.rate_range={0.0024519602901129757,0.012718146816158262},posterior=0.5432666306111411,ND2.rate_range={9.223483933605974E-4,0.09017033222639768},height_median=3.259419085793253,ND2.rate_median=0.01230538247565545,height_range={2.3832605826778925,4.0549525017058405},mitogenome.rate=0.006336567530268221,height_95%_HPD={2.8458819708008383,3.6970960375789144},cytb.rate_95%_HPD={0.004852965211538392,0.009402591256491134},length_median=0.1349028999652826,cytb.rate=0.0069936429082611004,cytb.rate_median=0.006974357122706286,cytb.rate_range={0.00345644706724647,0.015290957942548254},height=3.2612682942772016]:0.18362164058467112,(((((9[&length_range={0.5417938779474372,1.3950894046901834},ND2.rate=0.0067911830142112365,mitogenome.rate_median=0.0068268454751956135,mitogenome.rate_95%_HPD={0.005098198655989791,0.009021562860576232},ND2.rate_95%_HPD={0.002406369972345777,0.011973612398562691},length_95%_HPD={0.6900021905481017,1.077898941653861},length=0.8835809817777818,mitogenome.rate_range={0.004227895588029017,0.012817655946780235},ND2.rate_range={0.0013306527880435743,0.019211408113072946},height_median=8.881784197001252E-16,ND2.rate_median=0.006464025345696294,height_range={0.0,3.552713678800501E-15},mitogenome.rate=0.006917681418635166,height_95%_HPD={0.0,1.7763568394002505E-15},cytb.rate_95%_HPD={0.005459798399011388,0.01003936692587193},length_median=0.8790742042451042,cytb.rate=0.007408861058469842,cytb.rate_median=0.007141253563625756,cytb.rate_range={0.004185236677678148,0.01600621055143761},height=9.652755729515422E-16]:0.8835809817777817,(18[&length_range={0.3636245865260205,0.9698792680465564},ND2.rate=0.008818455002729066,mitogenome.rate_median=0.005784399566407226,mitogenome.rate_95%_HPD={0.004092529141574697,0.007797193791213406},ND2.rate_95%_HPD={0.002830674799153757,0.015464114500243323},length_95%_HPD={0.46607504686236756,0.7693387046923122},length=0.6144424282538193,mitogenome.rate_range={0.0034416259785980006,0.01091591594181433},ND2.rate_range={0.0015417416148519423,0.029418849350099547},height_median=8.881784197001252E-16,ND2.rate_median=0.008370584738385426,height_range={0.0,5.329070518200751E-15},mitogenome.rate=0.005864106726376676,height_95%_HPD={0.0,1.7763568394002505E-15},cytb.rate_95%_HPD={0.00563170014327641,0.010485042903054064},length_median=0.6098427909338853,cytb.rate=0.007505818903239314,cytb.rate_median=0.007188726966481476,cytb.rate_range={0.00435644111625127,0.016308426722043717},height=9.854505289425672E-16]:0.6144424282538191,(3[&length_range={0.2860413802620721,0.8298854194161083},ND2.rate=0.01622055172174701,mitogenome.rate_median=0.007437446219884474,mitogenome.rate_95%_HPD={0.005134013953795983,0.010094813532024568},ND2.rate_95%_HPD={0.006729467630557504,0.02707009925580363},length_95%_HPD={0.38120534994853217,0.6726363306600601},length=0.516912952127335,mitogenome.rate_range={0.004373296084354493,0.013005042507018606},ND2.rate_range={0.003795625034933376,0.04432391271482951},height_median=8.881784197001252E-16,ND2.rate_median=0.015621859969963476,height_range={0.0,5.329070518200751E-15},mitogenome.rate=0.0075421220696523655,height_95%_HPD={0.0,2.6645352591003757E-15},cytb.rate_95%_HPD={0.005037954987522665,0.009473394437706941},length_median=0.512242731281301,cytb.rate=0.007211228238678996,cytb.rate_median=0.007044511471545348,cytb.rate_range={0.0032921527434196804,0.015499933148386595},height=9.955380069380797E-16]:0.516912952127335,11[&length_range={0.2860413802620721,0.8298854194161083},ND2.rate=0.0042266289717802705,mitogenome.rate_median=0.007233997903697708,mitogenome.rate_95%_HPD={0.004999331268609053,0.009820969558650156},ND2.rate_95%_HPD={9.575357494369547E-4,0.008766217972119973},length_95%_HPD={0.38120534994853217,0.6726363306600601},length=0.516912952127335,mitogenome.rate_range={0.003858975696921021,0.015346096082437337},ND2.rate_range={6.747770723591773E-4,0.0211563020763716},height_median=8.881784197001252E-16,ND2.rate_median=0.003735022921195668,height_range={0.0,5.329070518200751E-15},mitogenome.rate=0.00734360162058806,height_95%_HPD={0.0,2.6645352591003757E-15},cytb.rate_95%_HPD={0.004353029736680933,0.008635492399860726},length_median=0.512242731281301,cytb.rate=0.006763578390775293,cytb.rate_median=0.006882260407960701,cytb.rate_range={0.0026664237050156607,0.012756378069334644},height=9.955380069380797E-16]:0.516912952127335)[&length_range={0.009083622180986684,0.3153707444332261},ND2.rate=0.016451007026115527,mitogenome.rate_median=0.0062438916351814245,mitogenome.rate_95%_HPD={0.003451587680245288,0.009553167582124628},ND2.rate_95%_HPD={0.001975181396797356,0.03557586304195368},length_95%_HPD={0.03265814290558544,0.16556016321203149},length=0.09752947612648545,mitogenome.rate_range={0.0027185609171232416,0.016320805800250422},posterior=1.0,ND2.rate_range={0.001535943562673829,0.08765735014881477},height_median=0.5122427312813009,ND2.rate_median=0.01413625870129382,height_range={0.28604138026207426,0.8298854194161089},mitogenome.rate=0.006434381803358015,height_95%_HPD={0.38120534994853283,0.67263633066006},cytb.rate_95%_HPD={0.004813698512210734,0.009637607795263882},length_median=0.09228132737666897,cytb.rate=0.007036777662438354,cytb.rate_median=0.006975458879015675,cytb.rate_range={0.002298085571907687,0.017575359949135876},height=0.516912952127336]:0.0975294761264841)[&length_range={0.09064916597113637,0.5987502260460866},ND2.rate=0.005968293152130774,mitogenome.rate_median=0.006668116238694939,mitogenome.rate_95%_HPD={0.004080563905387232,0.010149187373261395},ND2.rate_95%_HPD={8.251035921855356E-4,0.01312211593792014},length_95%_HPD={0.14478114100681228,0.4208298141267427},length=0.2691385535239629,mitogenome.rate_range={0.0029946842499285215,0.01562819968601999},posterior=1.0,ND2.rate_range={5.830637798015343E-4,0.03191780982985685},height_median=0.6098427909338868,ND2.rate_median=0.005171825281369415,height_range={0.36362458652602214,0.9698792680465571},mitogenome.rate=0.006867680995452154,height_95%_HPD={0.4660750468623682,0.7693387046923146},cytb.rate_95%_HPD={0.00520451301133191,0.009866743043919},length_median=0.26236835691208216,cytb.rate=0.0072436108686549745,cytb.rate_median=0.007062603674197228,cytb.rate_range={0.0036834105369061452,0.017128770542986543},height=0.6144424282538201]:0.26913855352396254)[&length_range={0.6326279368778922,1.6143860447759395},ND2.rate=0.009424407555843712,mitogenome.rate_median=0.008846389231196796,mitogenome.rate_95%_HPD={0.006552846302720424,0.011718396872575566},ND2.rate_95%_HPD={0.003879577876700012,0.015355948509277835},length_95%_HPD={0.7908579633509919,1.3431133420743773},length=1.082464115726067,mitogenome.rate_range={0.005515599762017225,0.016443843723905376},posterior=1.0,ND2.rate_range={0.0022920543291535074,0.022429703051567378},height_median=0.8790742042451054,ND2.rate_median=0.009104009456144622,height_range={0.5417938779474385,1.395089404690184},mitogenome.rate=0.009000520319205788,height_95%_HPD={0.6900021905481033,1.0778989416538618},cytb.rate_95%_HPD={0.005098950628772124,0.009252390395079602},length_median=1.0795160161276163,cytb.rate=0.007017571139165495,cytb.rate_median=0.006987360495384325,cytb.rate_range={0.003035656648952838,0.012113417477244714},height=0.8835809817777827]:1.0824641157260702,4[&length_range={1.3662455594666412,2.5109058097263186},ND2.rate=0.007798885708378116,mitogenome.rate_median=0.008331499866297002,mitogenome.rate_95%_HPD={0.006688918293300916,0.010087499779025802},ND2.rate_95%_HPD={0.004021761397213738,0.01197206571978488},length_95%_HPD={1.650334970748047,2.2767405774983085},length=1.9660450975038526,mitogenome.rate_range={0.006011494508528028,0.013110548951396161},ND2.rate_range={0.0027097786745775053,0.018934907799304176},height_median=8.881784197001252E-16,ND2.rate_median=0.00754531909834614,height_range={0.0,3.552713678800501E-15},mitogenome.rate=0.008405285255262062,height_95%_HPD={0.0,1.7763568394002505E-15},cytb.rate_95%_HPD={0.005548061421428948,0.009624355628593236},length_median=1.966662670333199,cytb.rate=0.007438307829460515,cytb.rate_median=0.007206985176891764,cytb.rate_range={0.0045783243425688075,0.01628068281727989},height=9.604720120012981E-16]:1.966045097503852)[&length_range={0.14480624728696623,0.7420328611839324},ND2.rate=0.009414379027962503,mitogenome.rate_median=0.0069338277261357575,mitogenome.rate_95%_HPD={0.004443060702410968,0.010374230022360686},ND2.rate_95%_HPD={0.0023071148233524846,0.018537847959682628},length_95%_HPD={0.20298057666952163,0.5367868796057862},length=0.37138937197754474,mitogenome.rate_range={0.003219008126345909,0.014418952048073294},posterior=1.0,ND2.rate_range={0.0013090601212699287,0.0460934336900837},height_median=1.9666626703331995,ND2.rate_median=0.008592082337831666,height_range={1.366245559466642,2.51090580972632},mitogenome.rate=0.007083564147142637,height_95%_HPD={1.6503349707480481,2.276740577498309},cytb.rate_95%_HPD={0.00513422039371147,0.009986826601930038},length_median=0.3631299446570312,cytb.rate=0.007331833987494154,cytb.rate_median=0.007098625286867104,cytb.rate_range={0.003529857436210865,0.014203438791959434},height=1.9660450975038528]:0.37138937197754496,(((6[&length_range={0.2802151055043849,0.9437350749331843},ND2.rate=0.011648072416374052,mitogenome.rate_median=0.008518246279521864,mitogenome.rate_95%_HPD={0.005698957538972085,0.01177016339615264},ND2.rate_95%_HPD={0.003780002989017904,0.020165038768467744},length_95%_HPD={0.35591652004334,0.6952024611938302},length=0.5269455476751284,mitogenome.rate_range={0.004241912255434907,0.016330093818577036},ND2.rate_range={0.0017615378118960034,0.03481938576474789},height_median=8.881784197001252E-16,ND2.rate_median=0.010900216760162205,height_range={0.0,3.552713678800501E-15},mitogenome.rate=0.00866898412058404,height_95%_HPD={0.0,1.7763568394002505E-15},cytb.rate_95%_HPD={0.004615026297356519,0.008840968739220119},length_median=0.5229388029786282,cytb.rate=0.006826434073090907,cytb.rate_median=0.006904666069443384,cytb.rate_range={0.0029560278892525383,0.014357058276843322},height=9.775246533746646E-16]:0.5269455476751281,5[&length_range={0.2802151055043849,0.9437350749331843},ND2.rate=0.010259839154495961,mitogenome.rate_median=0.0058263246756701794,mitogenome.rate_95%_HPD={0.0037359414326423967,0.008082843638536626},ND2.rate_95%_HPD={0.0035360852355670875,0.018537608613287265},length_95%_HPD={0.35591652004334,0.6952024611938302},length=0.5269455476751284,mitogenome.rate_range={0.00231181756734186,0.01178041142914261},ND2.rate_range={0.001546066405740076,0.03591054599832473},height_median=8.881784197001252E-16,ND2.rate_median=0.009602048350575109,height_range={0.0,3.552713678800501E-15},mitogenome.rate=0.005936387487995087,height_95%_HPD={0.0,1.7763568394002505E-15},cytb.rate_95%_HPD={0.004863910513455198,0.009150649942040196},length_median=0.5229388029786282,cytb.rate=0.006964995140938682,cytb.rate_median=0.006953257660010214,cytb.rate_range={0.0023546536809647767,0.01598204243081136},height=9.775246533746646E-16]:0.5269455476751281)[&length_range={0.2519766321167336,1.1445416846785792},ND2.rate=0.008085371850062875,mitogenome.rate_median=0.005602206729733375,mitogenome.rate_95%_HPD={0.003528002800239264,0.00809562270784093},ND2.rate_95%_HPD={0.0023997326360798614,0.01503588594743784},length_95%_HPD={0.37284727847041355,0.829954959509642},length=0.5914613687051019,mitogenome.rate_range={0.0027550462526073237,0.01251402706675142},posterior=1.0,ND2.rate_range={0.0011963101275778998,0.027654430543388033},height_median=0.5229388029786297,ND2.rate_median=0.007557682361452499,height_range={0.2802151055043858,0.9437350749331852},mitogenome.rate=0.005721785603554103,height_95%_HPD={0.3559165200433405,0.6952024611938343},cytb.rate_95%_HPD={0.005278742154834544,0.01038187445585518},length_median=0.5828632931891151,cytb.rate=0.007594897874306533,cytb.rate_median=0.0072351480731796935,cytb.rate_range={0.004072702952841766,0.015878201760254926},height=0.5269455476751291]:0.591461368705099,21[&length_range={0.7123638354016718,1.6646131072552213},ND2.rate=0.010240242905188554,mitogenome.rate_median=0.0064443670303091895,mitogenome.rate_95%_HPD={0.004821357639694649,0.008449040005282753},ND2.rate_95%_HPD={0.005083184996451173,0.016865058098579695},length_95%_HPD={0.8451354389947665,1.3645069811774617},length=1.118406916380227,mitogenome.rate_range={0.00401194925778355,0.010795563049107176},ND2.rate_range={0.0030393814019600467,0.03136305194364783},height_median=8.881784197001252E-16,ND2.rate_median=0.009893775706731733,height_range={0.0,3.552713678800501E-15},mitogenome.rate=0.006513347695444394,height_95%_HPD={0.0,1.7763568394002505E-15},cytb.rate_95%_HPD={0.005597627446519461,0.010155430876674098},length_median=1.1121280252204384,cytb.rate=0.0075211509387865015,cytb.rate_median=0.00721932309816716,cytb.rate_range={0.003837476518573933,0.01686677650053487},height=9.83769282609982E-16]:1.1184069163802273)[&length_range={0.5631697288447093,1.5811458215929495},ND2.rate=0.011322796791334796,mitogenome.rate_median=0.00785624708744653,mitogenome.rate_95%_HPD={0.005744308697244509,0.010713706172310326},ND2.rate_95%_HPD={0.0051522580818554615,0.017892929995214815},length_95%_HPD={0.7594980231989992,1.3180080634078701},length=1.0250878176381923,mitogenome.rate_range={0.004283326649426789,0.013665182705174566},posterior=1.0,ND2.rate_range={0.0031083907564764053,0.029227257155181416},height_median=1.1121280252204389,ND2.rate_median=0.010906161273923541,height_range={0.712363835401673,1.6646131072552217},mitogenome.rate=0.007994460766066394,height_95%_HPD={0.8451354389947667,1.3645069811774633},cytb.rate_95%_HPD={0.00474094655335215,0.008763697797204097},length_median=1.0214560382549949,cytb.rate=0.006877073800868111,cytb.rate_median=0.006930236357942878,cytb.rate_range={0.0027661928223660995,0.015942122105416356},height=1.1184069163802282]:1.0250878176381943,(7[&length_range={1.3277250316096114,2.3320868006137667},ND2.rate=0.010463981753532458,mitogenome.rate_median=0.006353797158185781,mitogenome.rate_95%_HPD={0.00503904030768123,0.007770628492928299},ND2.rate_95%_HPD={0.005726069967140264,0.015237299680365463},length_95%_HPD={1.4971527555929718,2.0665588654486444},length=1.784214930781505,mitogenome.rate_range={0.004248348585409534,0.009209194012964625},ND2.rate_range={0.004160897159970227,0.02210780539301102},height_median=8.881784197001252E-16,ND2.rate_median=0.010191433289321261,height_range={0.0,3.552713678800501E-15},mitogenome.rate=0.006405908308686983,height_95%_HPD={0.0,1.7763568394002505E-15},cytb.rate_95%_HPD={0.0049695292814859494,0.008775056037183223},length_median=1.7827548192685017,cytb.rate=0.006878735976017631,cytb.rate_median=0.0069128863664817,cytb.rate_range={0.002798697141045949,0.0120077300269627},height=9.945772947480309E-16]:1.784214930781505,(17[&length_range={0.907499807359369,1.926000747555198},ND2.rate=0.008266151214320932,mitogenome.rate_median=0.00681282820204806,mitogenome.rate_95%_HPD={0.0052414120786476665,0.008529616039836152},ND2.rate_95%_HPD={0.003534351717718858,0.0129414802278339},length_95%_HPD={1.0952146582554385,1.6099324763530678},length=1.3409066412033173,mitogenome.rate_range={0.004061101024236204,0.011064342086946703},ND2.rate_range={0.002365383381641328,0.019278729344282736},height_median=8.881784197001252E-16,ND2.rate_median=0.00802768989060991,height_range={0.0,3.552713678800501E-15},mitogenome.rate=0.006861563423118316,height_95%_HPD={0.0,1.7763568394002505E-15},cytb.rate_95%_HPD={0.004653132540948878,0.008549867020708727},length_median=1.3369219340377931,cytb.rate=0.006758934938202275,cytb.rate_median=0.006849398916549385,cytb.rate_range={0.003201511583038013,0.013693349277213867},height=9.856907069900794E-16]:1.3409066412033168,(13[&length_range={0.24471382819978568,0.9246034946720602},ND2.rate=0.007795655287403264,mitogenome.rate_median=0.007954888349575123,mitogenome.rate_95%_HPD={0.0052749725654794655,0.010953801747703938},ND2.rate_95%_HPD={0.0019489577022217524,0.015167145704834514},length_95%_HPD={0.3290478260489807,0.6272572943528273},length=0.467995817933589,mitogenome.rate_range={0.0037912613694965707,0.01633265692895813},ND2.rate_range={0.0012916979469650514,0.027792752792699254},height_median=8.881784197001252E-16,ND2.rate_median=0.00716663522619705,height_range={0.0,5.329070518200751E-15},mitogenome.rate=0.008113424758967246,height_95%_HPD={0.0,2.6645352591003757E-15},cytb.rate_95%_HPD={0.00489602143458426,0.009101364556182793},length_median=0.4637996210938848,cytb.rate=0.006997416205887423,cytb.rate_median=0.00697680801040234,cytb.rate_range={0.0033897566887443158,0.014050715109995449},height=9.928960484154456E-16]:0.46799581793358946,15[&length_range={0.24471382819978568,0.9246034946720602},ND2.rate=0.008379987184265211,mitogenome.rate_median=0.0076245037387374925,mitogenome.rate_95%_HPD={0.0050998850377908765,0.01066541706918239},ND2.rate_95%_HPD={0.0022164137620174175,0.01606445610959212},length_95%_HPD={0.3290478260489807,0.6272572943528273},length=0.467995817933589,mitogenome.rate_range={0.0036380855829492753,0.01633265692895813},ND2.rate_range={0.0013200858519873807,0.02975303750375008},height_median=8.881784197001252E-16,ND2.rate_median=0.007758669068723835,height_range={0.0,5.329070518200751E-15},mitogenome.rate=0.007783294758298958,height_95%_HPD={0.0,2.6645352591003757E-15},cytb.rate_95%_HPD={0.00481802120487302,0.00931534684268216},length_median=0.4637996210938848,cytb.rate=0.00709016078542793,cytb.rate_median=0.007001613831473666,cytb.rate_range={0.003338042547920495,0.013415376858468773},height=9.928960484154456E-16]:0.46799581793358946)[&length_range={0.5184534251130595,1.3384408737401197},ND2.rate=0.012041777418237731,mitogenome.rate_median=0.008352575259527276,mitogenome.rate_95%_HPD={0.0060947521335591726,0.011155459160458002},ND2.rate_95%_HPD={0.0047179557750209825,0.019287592799242227},length_95%_HPD={0.6306602974965037,1.1086104804226096},length=0.872910823269727,mitogenome.rate_range={0.005022939477466942,0.014030781489214465},posterior=1.0,ND2.rate_range={0.003240646186597893,0.03174467794899229},height_median=0.4637996210938855,ND2.rate_median=0.011579030759579736,height_range={0.24471382819978693,0.9246034946720627},mitogenome.rate=0.008476684240520735,height_95%_HPD={0.3290478260489831,0.6272572943528285},cytb.rate_95%_HPD={0.005579094240234785,0.010209098129052834},length_median=0.8670062602644635,cytb.rate=0.007607370424690213,cytb.rate_median=0.007276573535698782,cytb.rate_range={0.00455646268150919,0.018415109656264448},height=0.46799581793359046]:0.8729108232697272)[&length_range={0.20274675460707892,0.8642028544386147},ND2.rate=0.007309154157382615,mitogenome.rate_median=0.00855687889659294,mitogenome.rate_95%_HPD={0.005608651760458011,0.012738748764676669},ND2.rate_95%_HPD={0.0013641348028100115,0.014708990023187022},length_95%_HPD={0.25835330439595516,0.6307811325507389},length=0.443308289578188,mitogenome.rate_range={0.004013680284218186,0.017332201601915287},posterior=1.0,ND2.rate_range={8.63863274107437E-4,0.032998113673710215},height_median=1.336921934037795,ND2.rate_median=0.0065682149277336375,height_range={0.9074998073593692,1.9260007475552001},mitogenome.rate=0.008782931180636524,height_95%_HPD={1.0952146582554407,1.6099324763530696},cytb.rate_95%_HPD={0.004475246198419691,0.008933978182642563},length_median=0.4357565872007825,cytb.rate=0.00689010972727992,cytb.rate_median=0.006932702993863993,cytb.rate_range={0.0028281543637980622,0.013074213983775557},height=1.3409066412033177]:0.44330828957818813)[&length_range={0.1456204646694883,0.7398763027191682},ND2.rate=0.012114809809518255,mitogenome.rate_median=0.006770333732776126,mitogenome.rate_95%_HPD={0.004104133406364403,0.010040606725451288},ND2.rate_95%_HPD={0.0028660376276395225,0.023796597024504734},length_95%_HPD={0.21173801341938425,0.5378725249473972},length=0.35927980323691733,mitogenome.rate_range={0.0030764003820097537,0.014105605514286322},posterior=1.0,ND2.rate_range={0.0011484439200178124,0.057039451886146536},height_median=1.7827548192685025,ND2.rate_median=0.011043497906377646,height_range={1.3277250316096119,2.3320868006137676},mitogenome.rate=0.006944469862540538,height_95%_HPD={1.497152755592973,2.0665588654486458},cytb.rate_95%_HPD={0.004960464972307879,0.009442327735906884},length_median=0.35095812640372415,cytb.rate=0.007156142294784433,cytb.rate_median=0.0070170893706983884,cytb.rate_range={0.002653272654166018,0.015543218576855703},height=1.7842149307815058]:0.35927980323691666)[&length_range={0.05290258267817105,0.5906920326830907},ND2.rate=0.006962247831198123,mitogenome.rate_median=0.007186129918256845,mitogenome.rate_95%_HPD={0.004086519986840058,0.011122350857891334},ND2.rate_95%_HPD={9.863856363612532E-4,0.015256866655369994},length_95%_HPD={0.08438946949482684,0.3157321948095837},length=0.19393973546297394,mitogenome.rate_range={0.0027104710730409065,0.01564083423967938},posterior=1.0,ND2.rate_range={6.023807969103257E-4,0.04700208981150038},height_median=2.14337307091955,ND2.rate_median=0.00600722564713126,height_range={1.592337480337414,2.778906377526863},mitogenome.rate=0.007412824637071025,height_95%_HPD={1.8283726288213167,2.4299045191458006},cytb.rate_95%_HPD={0.004851650813976648,0.009525579279697775},length_median=0.18678113470582514,cytb.rate=0.007086155590113056,cytb.rate_median=0.007004138878316796,cytb.rate_range={0.0030755211238912695,0.015385269404611912},height=2.1434947340184225]:0.19393973546297527)[&length_range={0.19105400831409902,0.8149237615596041},ND2.rate=0.010418882672979517,mitogenome.rate_median=0.009449177837845373,mitogenome.rate_95%_HPD={0.006058971837305226,0.013348700950459948},ND2.rate_95%_HPD={0.002508015094962645,0.020165989570668535},length_95%_HPD={0.24779148961447994,0.5598818347953536},length=0.3989569193185581,mitogenome.rate_range={0.004544148937632402,0.017936901711327672},posterior=1.0,ND2.rate_range={0.001406226456526108,0.04134318777064859},height_median=2.3377153317069936,ND2.rate_median=0.009568703212062032,height_range={1.7163982115113052,2.963124609477652},mitogenome.rate=0.009630702988357767,height_95%_HPD={2.018990182049812,2.657519798080342},cytb.rate_95%_HPD={0.004621932047139014,0.008857572792097375},length_median=0.39173964760715396,cytb.rate=0.006832484944931098,cytb.rate_median=0.006907699096230565,cytb.rate_range={0.0030798860832064144,0.012933538974189331},height=2.3374344694813978]:0.3989569193185547,(14[&length_range={0.28505738648619383,1.0630323997766595},ND2.rate=0.008901692165946275,mitogenome.rate_median=0.006568879750494326,mitogenome.rate_95%_HPD={0.004381499478155106,0.009198363928935813},ND2.rate_95%_HPD={0.0028895038833466353,0.016790693434245465},length_95%_HPD={0.39058993135126097,0.783430654324056},length=0.580965983202117,mitogenome.rate_range={0.003069874315346273,0.012345839003680312},ND2.rate_range={0.0010719896890683195,0.030429991162575946},height_median=8.881784197001252E-16,ND2.rate_median=0.008304194917493304,height_range={0.0,5.329070518200751E-15},mitogenome.rate=0.006658502288008844,height_95%_HPD={0.0,1.7763568394002505E-15},cytb.rate_95%_HPD={0.004967428533971995,0.009611245737611667},length_median=0.5733088348337219,cytb.rate=0.00720486899735801,cytb.rate_median=0.007047226060691314,cytb.rate_range={0.0032228141610156605,0.016436944666928174},height=9.840094606574942E-16]:0.5809659832021169,16[&length_range={0.28505738648619383,1.0630323997766595},ND2.rate=0.006248255047573951,mitogenome.rate_median=0.006857560903138384,mitogenome.rate_95%_HPD={0.004754325887958204,0.00978244041069622},ND2.rate_95%_HPD={0.0015481069127774218,0.012321235240131833},length_95%_HPD={0.39058993135126097,0.783430654324056},length=0.580965983202117,mitogenome.rate_range={0.0034823189048127264,0.013340417332628716},ND2.rate_range={8.475437831867012E-4,0.02492144721227537},height_median=8.881784197001252E-16,ND2.rate_median=0.005713087650377451,height_range={0.0,5.329070518200751E-15},mitogenome.rate=0.006994485799331243,height_95%_HPD={0.0,1.7763568394002505E-15},cytb.rate_95%_HPD={0.004829036236078462,0.009099752357153771},length_median=0.5733088348337219,cytb.rate=0.006917104003684203,cytb.rate_median=0.0069474985711108295,cytb.rate_range={0.002498599615471323,0.014759534538034956},height=9.840094606574942E-16]:0.5809659832021169)[&length_range={1.4983287638823097,2.8680906411345646},ND2.rate=0.009645341250962097,mitogenome.rate_median=0.00599307571184296,mitogenome.rate_95%_HPD={0.004787722673438962,0.0073509324833200065},ND2.rate_95%_HPD={0.005373387132127147,0.013843502930846909},length_95%_HPD={1.7948242483508028,2.510398161400061},length=2.1554254055978386,mitogenome.rate_range={0.004114748975291483,0.009278780854817351},posterior=1.0,ND2.rate_range={0.0034267147671971595,0.02110419523307538},height_median=0.5733088348337225,ND2.rate_median=0.009485498290622757,height_range={0.28505738648619516,1.0630323997766613},mitogenome.rate=0.006022580519553517,height_95%_HPD={0.3905899313512622,0.7834306543240581},cytb.rate_95%_HPD={0.005015504371969105,0.008525405730125564},length_median=2.150983609014243,cytb.rate=0.006916946710944802,cytb.rate_median=0.006945887030220739,cytb.rate_range={0.003639866164414758,0.011595797235926904},height=0.5809659832021179]:2.1554254055978346)[&length_range={0.18657126587552852,0.9726038940796533},ND2.rate=0.012492582404974204,mitogenome.rate_median=0.008055803860663183,mitogenome.rate_95%_HPD={0.005041432608999341,0.011527340572399793},ND2.rate_95%_HPD={0.0034170461871162313,0.02274243842396386},length_95%_HPD={0.2762168007033523,0.6415208428945096},length=0.45093779748875845,mitogenome.rate_range={0.003964216478364662,0.01603478572464217},posterior=1.0,ND2.rate_range={0.001911056180318286,0.049104098079467445},height_median=2.7383414714730523,ND2.rate_median=0.011543292929384937,height_range={2.002240853468683,3.5172057030366046},mitogenome.rate=0.008226991103123606,height_95%_HPD={2.3751634216567457,3.0953191050455873},cytb.rate_95%_HPD={0.005164164075531748,0.009893229838907357},length_median=0.4422828203993956,cytb.rate=0.007264815575355585,cytb.rate_median=0.007065391976680872,cytb.rate_range={0.003646646192462193,0.01838147028416613},height=2.7363913887999525]:0.44520773863243646,(((19[&length_range={0.09272344948936719,0.43804565288347536},ND2.rate=0.00899379939116285,mitogenome.rate_median=0.0056618838943285985,mitogenome.rate_95%_HPD={0.0034816062623384382,0.008395484766534374},ND2.rate_95%_HPD={0.0013667021611696057,0.018546856850569206},length_95%_HPD={0.1415073530624625,0.3238330829445078},length=0.2259266365832748,mitogenome.rate_range={0.002699007606766086,0.012802823438313637},ND2.rate_range={8.178304342140784E-4,0.04913936792275751},height_median=8.881784197001252E-16,ND2.rate_median=0.007918336482671009,height_range={0.0,5.329070518200751E-15},mitogenome.rate=0.00581713234222507,height_95%_HPD={0.0,1.7763568394002505E-15},cytb.rate_95%_HPD={0.004610228562911147,0.009388809243774077},length_median=0.22169986906981864,cytb.rate=0.007124759897395377,cytb.rate_median=0.007008111992327879,cytb.rate_range={0.0033378087426519393,0.016424578717452863},height=9.931362264629578E-16]:0.2259266365832751,12[&length_range={0.09272344948936719,0.43804565288347536},ND2.rate=0.011959010523237626,mitogenome.rate_median=0.007593385463548175,mitogenome.rate_95%_HPD={0.004696083658159861,0.011058449663314504},ND2.rate_95%_HPD={0.001861002855121252,0.023931649596298003},length_95%_HPD={0.1415073530624625,0.3238330829445078},length=0.2259266365832748,mitogenome.rate_range={0.004055183920027707,0.014652388659959848},ND2.rate_range={0.001395900624384056,0.04664141290135205},height_median=8.881784197001252E-16,ND2.rate_median=0.01068699951658305,height_range={0.0,5.329070518200751E-15},mitogenome.rate=0.007792218758737447,height_95%_HPD={0.0,1.7763568394002505E-15},cytb.rate_95%_HPD={0.004839396930265811,0.009485372055268601},length_median=0.22169986906981864,cytb.rate=0.0071095673879287904,cytb.rate_median=0.007013645913505239,cytb.rate_range={0.0027182399472914067,0.014620246959628868},height=9.931362264629578E-16]:0.2259266365832751)[&length_range={0.2841828867438447,1.0756707897843185},ND2.rate=0.00471434282419142,mitogenome.rate_median=0.006661779665851922,mitogenome.rate_95%_HPD={0.004396641814652195,0.00957076031553956},ND2.rate_95%_HPD={7.875331123895536E-4,0.009427066555470378},length_95%_HPD={0.38067878969223856,0.8060608741479722},length=0.5954666909448617,mitogenome.rate_range={0.0032181006829298544,0.013949063353038232},posterior=1.0,ND2.rate_range={5.22009990783651E-4,0.018796341356424315},height_median=0.22169986906981975,ND2.rate_median=0.004241834148445737,height_range={0.09272344948936695,0.43804565288347774},mitogenome.rate=0.006813270442539324,height_95%_HPD={0.14150735306246442,0.32383308294450863},cytb.rate_95%_HPD={0.005546995209600484,0.010552779474386504},length_median=0.5866495762627729,cytb.rate=0.007501725300656326,cytb.rate_median=0.007193937549909277,cytb.rate_range={0.003959315828235866,0.016321268395079774},height=0.2259266365832761]:0.59546669094486,26[&length_range={0.49860920130438113,1.3206535157152046},ND2.rate=0.011455452048507746,mitogenome.rate_median=0.006137621907767423,mitogenome.rate_95%_HPD={0.004232410451429712,0.008286870277519143},ND2.rate_95%_HPD={0.005299286703441525,0.019287831618915466},length_95%_HPD={0.6053504518470412,1.0629531411202393},length=0.8213933275281355,mitogenome.rate_range={0.0034014151431820054,0.011247342055058923},ND2.rate_range={0.002369470726603051,0.030656559990101678},height_median=8.881784197001252E-16,ND2.rate_median=0.01095847127145327,height_range={0.0,5.329070518200751E-15},mitogenome.rate=0.006217630651045301,height_95%_HPD={0.0,1.7763568394002505E-15},cytb.rate_95%_HPD={0.004979751540427051,0.009758818608490014},length_median=0.812464276328289,cytb.rate=0.007314024446062538,cytb.rate_median=0.0070717514462815085,cytb.rate_range={0.003897438043291057,0.017126826679328366},height=9.878523094176894E-16]:0.8213933275281352)[&length_range={1.0586814762328816,2.700714111605226},ND2.rate=0.01394071201118259,mitogenome.rate_median=0.007017273370966446,mitogenome.rate_95%_HPD={0.005292141957016513,0.009016861025124905},ND2.rate_95%_HPD={0.007847691956281296,0.02020179838971332},length_95%_HPD={1.308303339043941,2.055205343354362},length=1.6894761735081705,mitogenome.rate_range={0.00441419541620305,0.012400006602434852},posterior=1.0,ND2.rate_range={0.004958874279431835,0.030420260440331904},height_median=0.8124642763282903,ND2.rate_median=0.013565918982931205,height_range={0.49860920130438213,1.3206535157152057},mitogenome.rate=0.007110087777900086,height_95%_HPD={0.605350451847043,1.0629531411202402},cytb.rate_95%_HPD={0.005349777571075959,0.009719662332778375},length_median=1.6850890767609474,cytb.rate=0.0074248284288083105,cytb.rate_median=0.007175143208424934,cytb.rate_range={0.00431497536776405,0.01627541442089},height=0.8213933275281362]:1.689476173508159,10[&length_range={1.7981304591729363,3.2540055348639143},ND2.rate=0.0067507582498404295,mitogenome.rate_median=0.00736915345904619,mitogenome.rate_95%_HPD={0.006021165883633453,0.008909566956958387},ND2.rate_95%_HPD={0.003646198552884404,0.010323901575091094},length_95%_HPD={2.105983108442181,2.9060887792383574},length=2.5108695010362942,mitogenome.rate_range={0.00519831445846675,0.010689992223945056},ND2.rate_range={0.0022982882281962947,0.01631572938774604},height_median=8.881784197001252E-16,ND2.rate_median=0.006596809213948694,height_range={0.0,3.552713678800501E-15},mitogenome.rate=0.0074046045204290666,height_95%_HPD={0.0,1.7763568394002505E-15},cytb.rate_95%_HPD={0.005618806463613802,0.009318575463941417},length_median=2.5108108953963915,cytb.rate=0.007229430556802098,cytb.rate_median=0.007082212729647408,cytb.rate_range={0.003517343101667696,0.013603117142394332},height=9.92175514272909E-16]:2.5108695010362942)[&length_range={0.2821926280893772,1.3590992071770147},ND2.rate=0.006319926711381132,mitogenome.rate_median=0.006782183726388877,mitogenome.rate_95%_HPD={0.004190522197655481,0.009862604204443886},ND2.rate_95%_HPD={0.001489712626103394,0.012445628786361306},length_95%_HPD={0.39439567885221294,0.9374709711454239},length=0.6655075050929328,mitogenome.rate_range={0.003357958235440458,0.015797089241436534},posterior=1.0,ND2.rate_range={6.374545827762142E-4,0.027456214883460794},height_median=2.510810895396392,ND2.rate_median=0.0057541514310414585,height_range={1.7981304591729375,3.254005534863916},mitogenome.rate=0.006944771243268708,height_95%_HPD={2.1059831084421816,2.9060887792383596},cytb.rate_95%_HPD={0.005514566359177811,0.01032403500485847},length_median=0.6560593996238557,cytb.rate=0.007420403194568948,cytb.rate_median=0.007144325109983045,cytb.rate_range={0.00393970606141608,0.01598204243081136},height=2.510869501036295]:0.6707296263960938)[&length_range={0.029945708683632777,0.5093295636196387},ND2.rate=0.008005716248178339,mitogenome.rate_median=0.008110291330370202,mitogenome.rate_95%_HPD={0.0049159525576646535,0.01255864843238767},ND2.rate_95%_HPD={0.0010487463376652377,0.017507956783500683},length_95%_HPD={0.07415241478981605,0.3149284025437158},length=0.19156103240977543,mitogenome.rate_range={0.003256622674065863,0.01929822594016339},posterior=0.914007571660357,ND2.rate_range={7.047175234501919E-4,0.041824017666498556},height_median=3.1776899477695544,ND2.rate_median=0.007009231032064728,height_range={2.417815524990262,4.0359027948205215},mitogenome.rate=0.008387990476595369,height_95%_HPD={2.7968845905157647,3.6066437375565306},cytb.rate_95%_HPD={0.0045532630644043014,0.00914348496338322},length_median=0.1866290746909658,cytb.rate=0.006937969340225992,cytb.rate_median=0.006963517161478925,cytb.rate_range={0.00271905428238859,0.013782302661602323},height=3.181599127432389]:0.26329080742948374)[&length_range={0.187823129594344,1.1913804367411873},ND2.rate=0.00944218692660867,mitogenome.rate_median=0.007682217387576483,mitogenome.rate_95%_HPD={0.004874786559463383,0.011328663495315512},ND2.rate_95%_HPD={0.0023131902434900156,0.01853766898980386},length_95%_HPD={0.29992391456434886,0.7176129837923422},length=0.4904218444265951,mitogenome.rate_range={0.0035218279180828462,0.017673549573685228},posterior=1.0,ND2.rate_range={8.447289962220708E-4,0.03960743926726824},height_median=3.4373636841926314,ND2.rate_median=0.008707589341386355,height_range={2.5360794303991687,4.354793316271986},mitogenome.rate=0.00786932745242582,height_95%_HPD={3.0084978617127485,3.9025739385000255},cytb.rate_95%_HPD={0.005374641545432962,0.010381726717374163},length_median=0.47982672607744026,cytb.rate=0.007596586919601186,cytb.rate_median=0.007234797675471185,cytb.rate_range={0.0036260915714472867,0.018415109656264448},height=3.4448899348618727]:0.490421844426598)[&length_range={0.2935736012642125,1.3562562481490312},ND2.rate=0.016142809552642495,mitogenome.rate_median=0.006955320104812426,mitogenome.rate_95%_HPD={0.004417604754642559,0.010170496550118648},ND2.rate_95%_HPD={0.004796511727058589,0.028845057392353768},length_95%_HPD={0.3800061105488517,0.917017887778961},length=0.6334477200809142,mitogenome.rate_range={0.003432015559830459,0.01405122839231846},posterior=1.0,ND2.rate_range={0.0017706715432238304,0.05417020324093878},height_median=3.9251909042511537,ND2.rate_median=0.015027915042396225,height_range={3.008948172469984,5.07414528120656},mitogenome.rate=0.007119637687136062,height_95%_HPD={3.4369290890278617,4.473853071112337},cytb.rate_95%_HPD={0.005361845117561351,0.010624675427355242},length_median=0.6183284401406568,cytb.rate=0.007687423208807089,cytb.rate_median=0.007274840741278113,cytb.rate_range={0.003841331044670218,0.018514552957596565},height=3.9353117792884706]:0.6334477200809072,(24[&length_range={0.8630110017414943,2.3577174101926732},ND2.rate=0.005171187253229127,mitogenome.rate_median=0.006235832172111152,mitogenome.rate_95%_HPD={0.004509602115505037,0.008385169736726148},ND2.rate_95%_HPD={0.0015965193015162948,0.009026880318964401},length_95%_HPD={1.0871610541978687,1.9345339769497512},length=1.4916965958553474,mitogenome.rate_range={0.003640508489037035,0.012973723376718847},ND2.rate_range={8.852751228749273E-4,0.01443557992858018},height_median=8.881784197001252E-16,ND2.rate_median=0.004880173690810407,height_range={0.0,3.552713678800501E-15},mitogenome.rate=0.00632482298307128,height_95%_HPD={0.0,1.7763568394002505E-15},cytb.rate_95%_HPD={0.004972301799054079,0.008853482250001139},length_median=1.4867221140431128,cytb.rate=0.006972791773720046,cytb.rate_median=0.006967108999452402,cytb.rate_range={0.0038335114362385474,0.013059926904949982},height=9.907344459878357E-16]:1.4916965958553472,25[&length_range={0.8630110017414943,2.3577174101926732},ND2.rate=0.00737441333892333,mitogenome.rate_median=0.0043486224396940484,mitogenome.rate_95%_HPD={0.003174284530194702,0.0058177180185070825},ND2.rate_95%_HPD={0.003261758626664617,0.012317755164937804},length_95%_HPD={1.0871610541978687,1.9345339769497512},length=1.4916965958553474,mitogenome.rate_range={0.002747748684314246,0.008132235523872348},ND2.rate_range={0.001719252963470721,0.02101238462935065},height_median=8.881784197001252E-16,ND2.rate_median=0.007058917114672348,height_range={0.0,3.552713678800501E-15},mitogenome.rate=0.004436804778448497,height_95%_HPD={0.0,1.7763568394002505E-15},cytb.rate_95%_HPD={0.0049211760559223685,0.008833884507939246},length_median=1.4867221140431128,cytb.rate=0.006927665306938159,cytb.rate_median=0.0069387967730548845,cytb.rate_range={0.002599713058397375,0.012954516786667593},height=9.907344459878357E-16]:1.4916965958553472)[&length_range={2.1024764776772886,4.471009394239323},ND2.rate=0.005279998126346042,mitogenome.rate_median=0.0038362901669546185,mitogenome.rate_95%_HPD={0.0029950623862204937,0.004718899121968931},ND2.rate_95%_HPD={0.0023346291050469516,0.00835325063341732},length_95%_HPD={2.4581144244329005,3.6669056973057077},length=3.0770629035140407,mitogenome.rate_range={0.002312936611213131,0.006167447368935819},posterior=1.0,ND2.rate_range={0.001461430364020439,0.013657427382148892},height_median=1.486722114043114,ND2.rate_median=0.005105617848210403,height_range={0.8630110017414951,2.3577174101926754},mitogenome.rate=0.0038608660183546,height_95%_HPD={1.0871610541978685,1.9345339769497532},cytb.rate_95%_HPD={0.003768989263758094,0.007446369645604954},length_median=3.0608669825965262,cytb.rate=0.005898000809025548,cytb.rate_median=0.006072868293074761,cytb.rate_range={0.0023546536809647767,0.008722694157620493},height=1.491696595855348]:3.0770629035140296)[&length_range={1.4023931122170303,6.4447506690978065},ND2.rate=0.013992942842126444,mitogenome.rate_median=0.007202339397045941,mitogenome.rate_95%_HPD={0.0039112389745681025,0.010941543994934622},ND2.rate_95%_HPD={0.0015250072534048354,0.03014692529658646},length_95%_HPD={1.9937445536637668,4.77193951383971},length=3.412514866086331,mitogenome.rate_range={0.003143729967474908,0.017028550071032447},posterior=1.0,ND2.rate_range={0.0010361728726630622,0.06090594577185597},height_median=4.5562262882613425,ND2.rate_median=0.012387507747469058,height_range={3.5691627074166767,5.8811463199945715},mitogenome.rate=0.007381363529320712,height_95%_HPD={3.9093590919712766,5.152607768484892},cytb.rate_95%_HPD={0.004776821938807806,0.00923727720320214},length_median=3.380952218853546,cytb.rate=0.00701900582212089,cytb.rate_median=0.006974338613655721,cytb.rate_range={0.002599713058397375,0.017575359949135876},height=4.568759499369378]:3.4125148660863394)[&height_95%_HPD={6.5471382160222795,9.512599963657383},length=0.0,posterior=1.0,height_median=7.948200617019442,height_range={5.101067156391065,11.291250705731066},height=7.981274365455717];
End;
