# Supplementary material for: The formation of the Indo-Pacific montane avifauna
Source: Nat Commun. 2023 Dec 11;14:8215. doi: 10.1038/s41467-023-43964-y (PMC10713610; doi:10.1038/s41467-023-43964-y)
Supplement: Supplementary file 6 — Supplementary Data 3 [file 41467_2023_43964_MOESM6_ESM.zip › 21_Ficedula_hyperythra_supermatrix.tre]

#NEXUS
Begin taxa;
	Dimensions ntax=72;
	Taxlabels
		Calliope_calliope_NC_015074
		Ficedula_albicilla_KU_10388
		Ficedula_albicollis_UWBM_OV
		Ficedula_basilanica_KU_18120
		Ficedula_buruensis_ZMUC_133499
		Ficedula_crypta_KU_19200
		Ficedula_disposita_KU_25324
		Ficedula_dumetoria_KU_15049
		Ficedula_dumetoria_aka_riedeli_WAM_25182
		Ficedula_dumetoria_muelleri_YPM_63408
		Ficedula_elisae_U0311
		Ficedula_harterti_WAM_22908
		Ficedula_henrici_AMNH_605961
		Ficedula_hodgsonii_slaty_backed_sch519
		Ficedula_hyperythra_KU_10967
		Ficedula_hyperythra_alifura_ZMUC_147337
		Ficedula_hyperythra_annalisa_ZMB_342688
		Ficedula_hyperythra_annamensis_NRM_90167524
		Ficedula_hyperythra_audacis_AMNH_605899
		Ficedula_hyperythra_clarae_westtimor
		Ficedula_hyperythra_hyperythra_arunachalpradesh
		Ficedula_hyperythra_hyperythra_myanmar1
		Ficedula_hyperythra_hyperythra_vietnam1
		Ficedula_hyperythra_hyperythra_vietnam2
		Ficedula_hyperythra_innexa_taiwan
		Ficedula_hyperythra_jugosae_NRM_90167526
		Ficedula_hyperythra_jugosae_ZMB_342672
		Ficedula_hyperythra_jugosae_new_Mitogenome
		Ficedula_hyperythra_negroides_ZMUC_148335
		Ficedula_hyperythra_pallidipectus_new_Mitogenome
		Ficedula_hyperythra_sumatrana_NRM_90167522
		Ficedula_hyperythra_sumatrana_sabah1
		Ficedula_hyperythra_sumatrana_sabah2
		Ficedula_hyperythra_sumatrana_sabah3
		Ficedula_hyperythra_sumatrana_sabah4
		Ficedula_hyperythra_sumatrana_sabah5
		Ficedula_hyperythra_sumatrana_sarawak1
		Ficedula_hyperythra_sumatrana_sarawak2
		Ficedula_hyperythra_sumatrana_sarawak3
		Ficedula_hyperythra_sumatrana_sarawak4
		Ficedula_hyperythra_sumatrana_sarawak5
		Ficedula_hyperythra_sumatrana_sarawak6
		Ficedula_hyperythra_sumatrana_sumatra
		Ficedula_hyperythra_timor1
		Ficedula_hyperythra_timor2
		Ficedula_hyperythra_timor
		Ficedula_hyperythra_vulcani_AMNH_605867
		Ficedula_hyperythra_vulcani_AMNH_605873
		Ficedula_hyperythra_vulcani_java1
		Ficedula_hyperythra_vulcani_java2
		Ficedula_hyperythra_vulcani_java3
		Ficedula_hyperythra_vulcani_java4
		Ficedula_hyperythra_vulcani_java5
		Ficedula_hypoleuca_KU_15444
		Ficedula_mugimaki_KU_12753
		Ficedula_narcissina_KU_15129
		Ficedula_nigrorufa_AMNH_SKIN_801349
		Ficedula_parva_NRM_996601
		Ficedula_platenae_KU_12605
		Ficedula_ruficauda_YPM_24522
		Ficedula_rufigula_AMNH_DOT_24622
		Ficedula_sapphira_NRM_67529
		Ficedula_semitorquata_UWBM_61130
		Ficedula_speculigera_None
		Ficedula_strophiata_KU_15267
		Ficedula_subrubra_None
		Ficedula_superciliaris_FMNH_347899
		Ficedula_timorensis_WAM_22896
		Ficedula_tricolor_KU_11224
		Ficedula_westermanni_KU_19122
		Ficedula_zanthopygia_KU_10282
		Muscicapella_hodgsoni_LSUMZ_52616
		;
End;
Begin trees;
	Translate
		1 Calliope_calliope_NC_015074,
		2 Ficedula_albicilla_KU_10388,
		3 Ficedula_albicollis_UWBM_OV,
		4 Ficedula_basilanica_KU_18120,
		5 Ficedula_buruensis_ZMUC_133499,
		6 Ficedula_crypta_KU_19200,
		7 Ficedula_disposita_KU_25324,
		8 Ficedula_dumetoria_KU_15049,
		9 Ficedula_dumetoria_aka_riedeli_WAM_25182,
		10 Ficedula_dumetoria_muelleri_YPM_63408,
		11 Ficedula_elisae_U0311,
		12 Ficedula_harterti_WAM_22908,
		13 Ficedula_henrici_AMNH_605961,
		14 Ficedula_hodgsonii_slaty_backed_sch519,
		15 Ficedula_hyperythra_KU_10967,
		16 Ficedula_hyperythra_alifura_ZMUC_147337,
		17 Ficedula_hyperythra_annalisa_ZMB_342688,
		18 Ficedula_hyperythra_annamensis_NRM_90167524,
		19 Ficedula_hyperythra_audacis_AMNH_605899,
		20 Ficedula_hyperythra_clarae_westtimor,
		21 Ficedula_hyperythra_hyperythra_arunachalpradesh,
		22 Ficedula_hyperythra_hyperythra_myanmar1,
		23 Ficedula_hyperythra_hyperythra_vietnam1,
		24 Ficedula_hyperythra_hyperythra_vietnam2,
		25 Ficedula_hyperythra_innexa_taiwan,
		26 Ficedula_hyperythra_jugosae_NRM_90167526,
		27 Ficedula_hyperythra_jugosae_ZMB_342672,
		28 Ficedula_hyperythra_jugosae_new_Mitogenome,
		29 Ficedula_hyperythra_negroides_ZMUC_148335,
		30 Ficedula_hyperythra_pallidipectus_new_Mitogenome,
		31 Ficedula_hyperythra_sumatrana_NRM_90167522,
		32 Ficedula_hyperythra_sumatrana_sabah1,
		33 Ficedula_hyperythra_sumatrana_sabah2,
		34 Ficedula_hyperythra_sumatrana_sabah3,
		35 Ficedula_hyperythra_sumatrana_sabah4,
		36 Ficedula_hyperythra_sumatrana_sabah5,
		37 Ficedula_hyperythra_sumatrana_sarawak1,
		38 Ficedula_hyperythra_sumatrana_sarawak2,
		39 Ficedula_hyperythra_sumatrana_sarawak3,
		40 Ficedula_hyperythra_sumatrana_sarawak4,
		41 Ficedula_hyperythra_sumatrana_sarawak5,
		42 Ficedula_hyperythra_sumatrana_sarawak6,
		43 Ficedula_hyperythra_sumatrana_sumatra,
		44 Ficedula_hyperythra_timor1,
		45 Ficedula_hyperythra_timor2,
		46 Ficedula_hyperythra_timor,
		47 Ficedula_hyperythra_vulcani_AMNH_605867,
		48 Ficedula_hyperythra_vulcani_AMNH_605873,
		49 Ficedula_hyperythra_vulcani_java1,
		50 Ficedula_hyperythra_vulcani_java2,
		51 Ficedula_hyperythra_vulcani_java3,
		52 Ficedula_hyperythra_vulcani_java4,
		53 Ficedula_hyperythra_vulcani_java5,
		54 Ficedula_hypoleuca_KU_15444,
		55 Ficedula_mugimaki_KU_12753,
		56 Ficedula_narcissina_KU_15129,
		57 Ficedula_nigrorufa_AMNH_SKIN_801349,
		58 Ficedula_parva_NRM_996601,
		59 Ficedula_platenae_KU_12605,
		60 Ficedula_ruficauda_YPM_24522,
		61 Ficedula_rufigula_AMNH_DOT_24622,
		62 Ficedula_sapphira_NRM_67529,
		63 Ficedula_semitorquata_UWBM_61130,
		64 Ficedula_speculigera_None,
		65 Ficedula_strophiata_KU_15267,
		66 Ficedula_subrubra_None,
		67 Ficedula_superciliaris_FMNH_347899,
		68 Ficedula_timorensis_WAM_22896,
		69 Ficedula_tricolor_KU_11224,
		70 Ficedula_westermanni_KU_19122,
		71 Ficedula_zanthopygia_KU_10282,
		72 Muscicapella_hodgsoni_LSUMZ_52616
		;
tree TREE1 = [&R] (((((72[&length_range={10.691261868577088,19.318866059329437},Ficedula_ODC2.phy.rate_median=0.001214412406338614,length_95%_HPD={12.210383449412324,17.04892733649993},Ficedula_ND3.phy.rate=0.011359704948950585,Ficedula_Myo2.phy.rate_range={6.023067037432843E-4,0.003932310492342252},Ficedula_Myo2.phy.rate_median=0.0017389379982834885,Ficedula_Myo2.phy.rate_95%_HPD={0.001018124047…
End;
