# Supplementary material for: The formation of the Indo-Pacific montane avifauna
Source: Nat Commun. 2023 Dec 11;14:8215. doi: 10.1038/s41467-023-43964-y (PMC10713610; doi:10.1038/s41467-023-43964-y)
Supplement: Supplementary file 6 — Supplementary Data 3 [file 41467_2023_43964_MOESM6_ESM.zip › 22_Ficedula_hyperythra_mitogenomes.tre]

#NEXUS

Begin taxa;
	Dimensions ntax=16;
	Taxlabels
		Fice_alifura_Mitogenome
		Fice_vulcani_605867_Mitogenome
		Ficedula_anamensis_Mitogenome
		Ficedula_annalisa_Mitogenome
		Ficedula_audacis_Mitogenome
		Ficedula_henrici_Mitogenome
		Ficedula_hyperythra_jugosae_new_Mitogenome
		Ficedula_hyperythra_pallidipectus_new_Mitogenome
		Ficedula_jugosae_90167526_Mitogenome
		Ficedula_dumetoria_Mitogenome
		Ficedula_negroides_Mitogenome
		Ficedula_sumatrana_Mitogenome
		Ficedula_vulcani_605873_Mitogenome
		Fuice_jugosae_342672_Mitogenome
		JN018411_Ficedula_zanthopygia
		NC_021621_Ficedula_albicollis
		;
End;

Begin trees;
	Translate
		1 Fice_alifura_Mitogenome,
		2 Fice_vulcani_605867_Mitogenome,
		3 Ficedula_anamensis_Mitogenome,
		4 Ficedula_annalisa_Mitogenome,
		5 Ficedula_audacis_Mitogenome,
		6 Ficedula_henrici_Mitogenome,
		7 Ficedula_hyperythra_jugosae_new_Mitogenome,
		8 Ficedula_hyperythra_pallidipectus_new_Mitogenome,
		9 Ficedula_jugosae_90167526_Mitogenome,
		10 Ficedula_dumetoria_Mitogenome,
		11 Ficedula_negroides_Mitogenome,
		12 Ficedula_sumatrana_Mitogenome,
		13 Ficedula_vulcani_605873_Mitogenome,
		14 Fuice_jugosae_342672_Mitogenome,
		15 JN018411_Ficedula_zanthopygia,
		16 NC_021621_Ficedula_albicollis
		;
tree TREE1 = [&R] ((((3[&length_range={1.7230946799504776,4.829879763194047},ND2.rate=0.009318743329547234,mitogenome.rate_median=0.005735171510063818,mitogenome.rate_95%_HPD={0.004295458531907293,0.007663879232532503},ND2.rate_95%_HPD={0.005234796122340201,0.014128836477651754},length_95%_HPD={2.332789785059556,4.01243474850193},length=3.2069721249722063,mitogenome.rate_range={0.003421206953276359,0.010918098415838514},ND2.rate_range={0.003234536188004184,0.02109013492525698},height_median=8.881784197001252E-16,ND2.rate_median=0.00904000479748887,height_range={0.0,5.329070518200751E-15},mitogenome.rate=0.005842603607257038,height_95%_HPD={0.0,3.552713678800501E-15},cytb.rate_95%_HPD={0.005683938673568112,0.011298305781191767},length_median=3.2130862926819295,cytb.rate=0.007929916291697613,cytb.rate_median=0.007487816352069926,cytb.rate_range={0.0035297271803928316,0.02036490374697345},height=9.854724894506333E-16]:3.2069721249722063,(12[&length_range={0.5233148616115323,1.4526706882692546},ND2.rate=0.004309260387045737,mitogenome.rate_median=0.005610995772691679,mitogenome.rate_95%_HPD={0.003880215885410536,0.0075639068986070096},ND2.rate_95%_HPD={6.729321265545431E-4,0.008949793111668158},length_95%_HPD={0.7246203019057017,1.2356070818624008},length=0.9846497513481018,mitogenome.rate_range={0.0028497899165228014,0.011240108581467435},ND2.rate_range={4.24621019580284E-4,0.017741138429367958},height_median=1.7763568394002505E-15,ND2.rate_median=0.0037460717693510006,height_range={0.0,5.329070518200751E-15},mitogenome.rate=0.00571238475525071,height_95%_HPD={0.0,1.7763568394002505E-15},cytb.rate_95%_HPD={0.004227008846283617,0.008983282987483668},length_median=0.9871624309638456,cytb.rate=0.006680514337338388,cytb.rate_median=0.006794618609891879,cytb.rate_range={0.0021848060033950708,0.013664545747997033},height=9.83005601272375E-16]:0.9846497513481018,((8[&length_range={0.3111220450073254,1.0164562097707792},ND2.rate=0.013764708629462453,mitogenome.rate_median=0.008080861450813492,mitogenome.rate_95%_HPD={0.005712181034195765,0.01140285711656024},ND2.rate_95%_HPD={0.005636558428893397,0.021796768208999426},length_95%_HPD={0.4516595860962804,0.8093399865172333},length=0.6248628573196354,mitogenome.rate_range={0.004375272061652446,0.01786036657007735},ND2.rate_range={0.003267938318388058,0.03923431496077782},height_median=8.881784197001252E-16,ND2.rate_median=0.013272756526565777,height_range={0.0,5.329070518200751E-15},mitogenome.rate=0.00829439431072225,height_95%_HPD={0.0,1.7763568394002505E-15},cytb.rate_95%_HPD={0.005290999634484829,0.0118553819078528},length_median=0.6251810821335233,cytb.rate=0.007940127537619851,cytb.rate_median=0.007385584517277757,cytb.rate_range={0.003595548968567343,0.02750284455357078},height=9.71164538016735E-16]:0.6196063501861896,1[&length_range={0.3111220450073254,0.9656649637225189},ND2.rate=0.008112744369329525,mitogenome.rate_median=0.007301732507129538,mitogenome.rate_95%_HPD={0.005088336815741834,0.010174706109099395},ND2.rate_95%_HPD={0.002422403881706086,0.014800172785070708},length_95%_HPD={0.44633641142580194,0.7909025607968307},length=0.6190053097564557,mitogenome.rate_range={0.004122182964284365,0.014464848854628683},ND2.rate_range={9.235470909434248E-4,0.03139790998289138},height_median=8.881784197001252E-16,ND2.rate_median=0.0076396126610049865,height_range={0.0,5.329070518200751E-15},mitogenome.rate=0.007508466039879919,height_95%_HPD={0.0,1.7763568394002505E-15},cytb.rate_95%_HPD={0.005179558096415705,0.01174943477683985},length_median=0.620169798063226,cytb.rate=0.007906021054286842,cytb.rate_median=0.007351859370755164,cytb.rate_range={0.003308439300654923,0.02304739195229851},height=9.736314261949935E-16]:0.6196063501861896)[&length_range={0.004742332969109531,0.16646979396062234},ND2.rate=0.014527037999882201,mitogenome.rate_median=0.006466171670790829,mitogenome.rate_95%_HPD={0.003887670651519135,0.00994275679464647},ND2.rate_95%_HPD={0.0012755736936205884,0.03271116782005178},length_95%_HPD={0.0140951759413257,0.09646549436945306},length=0.0543804387723604,mitogenome.rate_range={0.0027267699692895392,0.01953303942350067},posterior=0.9425619375624931,ND2.rate_range={7.309860630485751E-4,0.08754777977172301},height_median=0.6210086507803085,ND2.rate_median=0.012435591907754555,height_range={0.311122045007326,0.965664963722519},mitogenome.rate=0.006711282300158569,height_95%_HPD={0.4455908267123547,0.7892089697530835},cytb.rate_95%_HPD={0.003997132325205201,0.009646433422155673},length_median=0.05133539269880194,cytb.rate=0.006897791208942739,cytb.rate_median=0.006927056209738439,cytb.rate_range={0.0017992614752273444,0.023032849461185213},height=0.6196063501861906]:0.0828304016192355,(((9[&length_range={0.3202397686977528,0.9570608465766719},ND2.rate=0.006160233495481552,mitogenome.rate_median=0.005258315218838124,mitogenome.rate_95%_HPD={0.0035190412657956005,0.0072834840745937},ND2.rate_95%_HPD={0.0012661208999985535,0.012213333052247716},length_95%_HPD={0.4299696413177744,0.7782585220943024},length=0.6067962591414232,mitogenome.rate_range={0.0028433116737672914,0.011177111959531725},ND2.rate_range={5.275563185353672E-4,0.02450572195941238},height_median=1.7763568394002505E-15,ND2.rate_median=0.005628532430727313,height_range={0.0,5.329070518200751E-15},mitogenome.rate=0.0053455824396480426,height_95%_HPD={0.0,1.7763568394002505E-15},cytb.rate_95%_HPD={0.004693804382363383,0.01015665106378281},length_median=0.6061825882418959,cytb.rate=0.007238323468898819,cytb.rate_median=0.00702857857131594,cytb.rate_range={0.0022636866726978323,0.022564520773897524},height=9.730393730322114E-16]:0.5964217483408439,(14[&length_range={0.16726270061187049,0.6452921014438363},ND2.rate=0.011366669961756108,mitogenome.rate_median=0.007039319816865513,mitogenome.rate_95%_HPD={0.004680372794060302,0.010218244037363574},ND2.rate_95%_HPD={0.002868472322235165,0.019709177629638412},length_95%_HPD={0.23307373686365704,0.4905568484317909},length=0.3627600630804878,mitogenome.rate_range={0.003621580828819057,0.016161181362887855},ND2.rate_range={0.0014767167610719636,0.05167742266309916},height_median=0.0,ND2.rate_median=0.010817659899452,height_range={0.0,5.329070518200751E-15},mitogenome.rate=0.007261668566391108,height_95%_HPD={0.0,3.552713678800501E-15},cytb.rate_95%_HPD={0.004515886696681808,0.009934071926118386},length_median=0.36101248564146504,cytb.rate=0.007039870528045621,cytb.rate_median=0.0069737378006728586,cytb.rate_range={0.002235261719108019,0.02601409474398174},height=9.628757937377872E-16]:0.362760063080488,7[&length_range={0.16726270061187049,0.6452921014438363},ND2.rate=0.005676222253870609,mitogenome.rate_median=0.004841783789061806,mitogenome.rate_95%_HPD={0.003051895372421192,0.0068385511383553844},ND2.rate_95%_HPD={6.829842259044622E-4,0.01234666506199366},length_95%_HPD={0.23307373686365704,0.4905568484317909},length=0.3627600630804878,mitogenome.rate_range={0.0018902916481329988,0.009631082296094945},ND2.rate_range={3.671436344034637E-4,0.02311338893323752},height_median=0.0,ND2.rate_median=0.004951537789030323,height_range={0.0,5.329070518200751E-15},mitogenome.rate=0.004931903128698685,height_95%_HPD={0.0,3.552713678800501E-15},cytb.rate_95%_HPD={0.0036937120427605135,0.008927702187828459},length_median=0.36101248564146504,cytb.rate=0.00658927613367265,cytb.rate_median=0.006754129803829547,cytb.rate_range={0.0014154408645888762,0.018181305309318677},height=9.628757937377872E-16]:0.362760063080488)[&length_range={0.062392585706866066,0.5569678575573809},ND2.rate=0.008373697061966157,mitogenome.rate_median=0.00551824056821053,mitogenome.rate_95%_HPD={0.003253810628484665,0.008139029111230017},ND2.rate_95%_HPD={0.0013147333986613257,0.017086562262297638},length_95%_HPD={0.10879415838166029,0.37465188824991713},length=0.2420778334746429,mitogenome.rate_range={0.0023067688647847966,0.014199995734804646},posterior=1.0,ND2.rate_range={5.305276075802549E-4,0.04455355489204641},height_median=0.3610124856414654,ND2.rate_median=0.007521126082557335,height_range={0.16726270061186987,0.6452921014438395},mitogenome.rate=0.005662951566842341,height_95%_HPD={0.2330737368636573,0.49055684843179215},cytb.rate_95%_HPD={0.0038377929907372466,0.009044430094015073},length_median=0.23612600459244798,cytb.rate=0.006665648890499399,cytb.rate_median=0.0068043869865047875,cytb.rate_range={0.0013691855910164868,0.013680940057267776},height=0.36276006308048897]:0.23366168526035597)[&length_range={0.001534719004043228,0.2334053618426909},ND2.rate=0.010467943663625363,mitogenome.rate_median=0.005732940033170098,mitogenome.rate_95%_HPD={0.0032343178152582164,0.00857792826394171},ND2.rate_95%_HPD={8.073284845940481E-4,0.02366315651058941},length_95%_HPD={0.005181157680260284,0.11929562098939916},length=0.05600518460031851,mitogenome.rate_range={0.0018902916481329988,0.017823354511269707},posterior=0.8593489612265304,ND2.rate_range={4.6852321510361806E-4,0.09173128609888842},height_median=0.597996550178852,ND2.rate_median=0.008950760524551517,height_range={0.3202397686977534,0.8849408765879296},mitogenome.rate=0.005873797135578266,height_95%_HPD={0.42487623857697443,0.7514903624011264},cytb.rate_95%_HPD={0.004516477728730603,0.010437138598783209},length_median=0.049953657515466154,cytb.rate=0.007155482684210099,cytb.rate_median=0.007006000121117697,cytb.rate_range={0.0020870150476928516,0.020740067426896873},height=0.5964217483408449]:0.039166721763213674,13[&length_range={0.34011043654641493,1.000952923221589},ND2.rate=0.009710798190295522,mitogenome.rate_median=0.006101561970845999,mitogenome.rate_95%_HPD={0.004360216038817134,0.00838492720168592},ND2.rate_95%_HPD={0.00351613405619254,0.01624739198249463},length_95%_HPD={0.4882569143966378,0.8258022800900666},length=0.6604909333507007,mitogenome.rate_range={0.003323400258780551,0.013353303916138093},ND2.rate_range={0.001818919345520365,0.02699482287627286},height_median=1.7763568394002505E-15,ND2.rate_median=0.00927686146676944,height_range={0.0,3.552713678800501E-15},mitogenome.rate=0.006222899636050948,height_95%_HPD={0.0,1.7763568394002505E-15},cytb.rate_95%_HPD={0.004852421751901449,0.010520635090417856},length_median=0.6623626162697157,cytb.rate=0.007516936338414098,cytb.rate_median=0.007152553268352916,cytb.rate_range={0.0024927689168284008,0.02408282107715644},height=9.860645426134154E-16]:0.6355884701040576)[&posterior=0.3569603377402511]:0.032462894047294855,((6[&length_range={0.3094398214212696,0.9411892267676503},ND2.rate=0.009435894674251743,mitogenome.rate_median=0.007665446961677702,mitogenome.rate_95%_HPD={0.00543606775987065,0.010670628098967669},ND2.rate_95%_HPD={0.0030013843346758462,0.016244143271495218},length_95%_HPD={0.4253696964780413,0.7287259779963574},length=0.581656805555233,mitogenome.rate_range={0.004192273154569196,0.016055422040218703},ND2.rate_range={0.0014185487383241678,0.031088534840001927},height_median=8.881784197001252E-16,ND2.rate_median=0.009002164857056206,height_range={0.0,5.329070518200751E-15},mitogenome.rate=0.007846354657652746,height_95%_HPD={0.0,1.7763568394002505E-15},cytb.rate_95%_HPD={0.004231742333074631,0.009261992550801184},length_median=0.5836481282176851,cytb.rate=0.006869181053713371,cytb.rate_median=0.0069108818457393004,cytb.rate_range={0.002410408690316478,0.020645416236426874},height=9.650466553346545E-16]:0.5789233103603298,11[&length_range={0.3094398214212696,0.9371358959715084},ND2.rate=0.008415100207100722,mitogenome.rate_median=0.006942873407791347,mitogenome.rate_95%_HPD={0.0050398846103545105,0.00967638440861141},ND2.rate_95%_HPD={0.0024040980950594537,0.015190963807575366},length_95%_HPD={0.43062118343496303,0.7254132446791329},length=0.5790994304858839,mitogenome.rate_range={0.003765554731046572,0.014490352221405597},ND2.rate_range={0.0011232225584763616,0.026545564513555026},height_median=8.881784197001252E-16,ND2.rate_median=0.007902048243661692,height_range={0.0,5.329070518200751E-15},mitogenome.rate=0.007112095191140757,height_95%_HPD={0.0,1.7763568394002505E-15},cytb.rate_95%_HPD={0.003853837158128104,0.008638427843218539},length_median=0.5822173309531564,cytb.rate=0.006492316545212635,cytb.rate_median=0.006669758173210404,cytb.rate_range={0.001771491795574239,0.01270495539860685},height=9.666254637687397E-16]:0.5789233103603298)[&length_range={0.002218333588923427,0.20536089073768032},ND2.rate=0.010713016882805067,mitogenome.rate_median=0.006353704489200685,mitogenome.rate_95%_HPD={0.0037388385297444553,0.009605996109907429},ND2.rate_95%_HPD={7.36775751329817E-4,0.023822753767179346},length_95%_HPD={0.01177689800490167,0.10099429151137868},length=0.05224905433794142,mitogenome.rate_range={0.0017975591380394377,0.01761701902688602},posterior=0.9722253082990778,ND2.rate_range={3.291975043118638E-4,0.0982311128011892},height_median=0.5821574021939941,ND2.rate_median=0.009260088739277991,height_range={0.3094398214212699,0.9371358959715081},mitogenome.rate=0.0065573995168356864,height_95%_HPD={0.42491896864303413,0.718700023932449},cytb.rate_95%_HPD={0.003999318361343136,0.009575459899219697},length_median=0.048107173167638906,cytb.rate=0.006875866222714431,cytb.rate_median=0.006902372659783064,cytb.rate_range={0.0012401645214359456,0.019666305519922045},height=0.5789233103603308]:0.05374054709882825,((4[&length_range={0.28683828256106664,0.867600308434163},ND2.rate=0.011066951790135306,mitogenome.rate_median=0.005753265140169651,mitogenome.rate_95%_HPD={0.003972773461645825,0.00785797656552934},ND2.rate_95%_HPD={0.0034713756921086873,0.018386326000238228},length_95%_HPD={0.4078790168280153,0.6940655557338659},length=0.5527510330778187,mitogenome.rate_range={0.002975114822872434,0.012549683868123272},ND2.rate_range={0.00178352268285772,0.03272105517095137},height_median=8.881784197001252E-16,ND2.rate_median=0.010621785999610294,height_range={0.0,5.329070518200751E-15},mitogenome.rate=0.005862047993812856,height_95%_HPD={0.0,3.552713678800501E-15},cytb.rate_95%_HPD={0.005169131175045272,0.011479761129249477},length_median=0.5543674797249726,cytb.rate=0.0076465621195099245,cytb.rate_median=0.007229169902572632,cytb.rate_range={0.0027805675210776336,0.021721827571929343},height=9.875446755203703E-16]:0.552755234120315,2[&length_range={0.28683828256106664,0.867600308434163},ND2.rate=0.008746290231998567,mitogenome.rate_median=0.007242158402196925,mitogenome.rate_95%_HPD={0.005128762583611079,0.010021176443441733},ND2.rate_95%_HPD={0.00264834846527649,0.015691902912069147},length_95%_HPD={0.4078790168280153,0.6940655557338659},length=0.5528004721644801,mitogenome.rate_range={0.004208314669989463,0.014718261102994751},ND2.rate_range={0.0014648629603168728,0.03278580966447807},height_median=8.881784197001252E-16,ND2.rate_median=0.008244738220100129,height_range={0.0,5.329070518200751E-15},mitogenome.rate=0.007414684902112926,height_95%_HPD={0.0,3.552713678800501E-15},cytb.rate_95%_HPD={0.004871521154820871,0.01052573463207698},length_median=0.5543862148782834,cytb.rate=0.007389803692117238,cytb.rate_median=0.007109851345292817,cytb.rate_range={0.002714928666495404,0.02750284455357078},height=9.875446755203703E-16]:0.552755234120315)[&length_range={0.003434913299667275,0.21740181273637277},ND2.rate=0.010614767866428943,mitogenome.rate_median=0.006170543015221868,mitogenome.rate_95%_HPD={0.0035800774423100016,0.009400587416982485},ND2.rate_95%_HPD={8.706425506282457E-4,0.023988757088340563},length_95%_HPD={0.01371125914689797,0.1059778710743885},length=0.055714522798050635,mitogenome.rate_range={0.0017975591380394377,0.016222641736517017},posterior=0.998222419731141,ND2.rate_range={4.0524345734557825E-4,0.07416056901737955},height_median=0.5543719211307021,ND2.rate_median=0.00914367533181887,height_range={0.28683828256106736,0.867600308434163},mitogenome.rate=0.006352530884848237,height_95%_HPD={0.4073987581047298,0.6939033332837372},cytb.rate_95%_HPD={0.004075650884472286,0.010110592780693529},length_median=0.052094061913805334,cytb.rate=0.007147641776063696,cytb.rate_median=0.007010048015006319,cytb.rate_range={0.001514819798061639,0.0190211863286925},height=0.552755234120316]:0.05307775394088632,5[&length_range={0.35207264909916564,0.9091158695148928},ND2.rate=0.012532625099421765,mitogenome.rate_median=0.006416369056863889,mitogenome.rate_95%_HPD={0.004588187350060093,0.00881801580981214},ND2.rate_95%_HPD={0.004563861594325597,0.02000237928772114},length_95%_HPD={0.4634324410031099,0.7707686084251615},length=0.6160243524739297,mitogenome.rate_range={0.003488842910451755,0.01502736147776598},ND2.rate_range={0.002480736328020707,0.03826827667224687},height_median=1.7763568394002505E-15,ND2.rate_median=0.012067395561280081,height_range={0.0,3.552713678800501E-15},mitogenome.rate=0.006553401169526309,height_95%_HPD={0.0,1.7763568394002505E-15},cytb.rate_95%_HPD={0.004584508905245887,0.0101194056639859},length_median=0.6174600806813002,cytb.rate=0.007224044225846086,cytb.rate_median=0.00703392389607393,cytb.rate_range={0.0031098262270956613,0.02293432900054772},height=9.694870540555194E-16]:0.6058329880612013)[&length_range={1.0317611638877011E-4,0.11776489829743986},ND2.rate=0.012343166331630129,mitogenome.rate_median=0.006177060552166429,mitogenome.rate_95%_HPD={0.0037346553178799593,0.009421818156485755},ND2.rate_95%_HPD={8.269554357788914E-4,0.028866470823420937},length_95%_HPD={0.0015989139883989534,0.05788367090611746},length=0.026547912955178846,mitogenome.rate_range={0.0026115234520492554,0.017823354511269707},posterior=0.7212531940895456,ND2.rate_range={4.4029417216341036E-4,0.07744222014929238},height_median=0.6084345784430871,ND2.rate_median=0.010355680121045758,height_range={0.35207264909916614,0.9062283820257075},mitogenome.rate=0.006379452095851636,height_95%_HPD={0.4587265873022046,0.7524782382923068},cytb.rate_95%_HPD={0.004010930697767913,0.009531552975383406},length_median=0.023306145929916866,cytb.rate=0.006909998810674432,cytb.rate_median=0.006931108727786128,cytb.rate_range={0.0015443285229467534,0.02072237516638797},height=0.6058329880612023]:0.026830869397956758)[&length_range={1.1749897550927813E-5,0.12761151810460447},ND2.rate=0.012006135565993165,mitogenome.rate_median=0.006234703379677817,mitogenome.rate_95%_HPD={0.0038820413733629848,0.009532268372162476},ND2.rate_95%_HPD={9.20244573239359E-4,0.0279506107751467},length_95%_HPD={0.00159079567411069,0.058041768583331765},length=0.0261535546678303,mitogenome.rate_range={0.002669334819998691,0.015152180980312702},posterior=0.6949227863570714,ND2.rate_range={2.2379513554141476E-4,0.09297872924867874},height_median=0.6351294751843586,ND2.rate_median=0.010257779748929542,height_range={0.36714830685051236,0.9498504842581657},mitogenome.rate=0.006437232200263223,height_95%_HPD={0.47500514826584883,0.7757904340912969},cytb.rate_95%_HPD={0.004274716917899775,0.010022396847111268},length_median=0.02302028382696253,cytb.rate=0.006942984060383587,cytb.rate_median=0.0069321474905294595,cytb.rate_range={0.0020332428240970495,0.02431902306890709},height=0.6326638574591591]:0.03538750669219437)[&length_range={9.869486801240557E-4,0.15911815187924672},ND2.rate=0.011750180753510206,mitogenome.rate_median=0.006100120729532783,mitogenome.rate_95%_HPD={0.0036496973537606748,0.00907625967123717},ND2.rate_95%_HPD={9.638293989289982E-4,0.02632518529438894},length_95%_HPD={0.0036147423834005377,0.08328447917974291},length=0.038074206447050875,mitogenome.rate_range={0.002674953577305383,0.017776192960123387},posterior=0.509610043328519,ND2.rate_range={4.887935471325727E-4,0.07949914813059575},height_median=0.672330334944748,ND2.rate_median=0.010086708779037796,height_range={0.38855473459749756,0.9872695549090356},mitogenome.rate=0.006284563171515552,height_95%_HPD={0.4962602281402422,0.8185330256768459},cytb.rate_95%_HPD={0.003995532988014727,0.009778732747595394},length_median=0.033311964053034826,cytb.rate=0.006913672684760886,cytb.rate_median=0.006926788284614825,cytb.rate_range={0.0020233741133920554,0.019578788061503132},height=0.6680513641513535]:0.03438538765407262)[&length_range={0.0757307896623316,0.6838312890562813},ND2.rate=0.00934634914371965,mitogenome.rate_median=0.00634919313181568,mitogenome.rate_95%_HPD={0.0039778725041454315,0.00953164035843436},ND2.rate_95%_HPD={0.0017457025069663717,0.018203552309951146},length_95%_HPD={0.14913280604999357,0.42469245128381816},length=0.28221299954267953,mitogenome.rate_range={0.002701641845184039,0.01880153035251152},posterior=1.0,ND2.rate_range={5.305276075802549E-4,0.04505443085134053},height_median=0.7043738046362478,ND2.rate_median=0.00853201084051641,height_range={0.39899989501275357,1.0313343496662917},mitogenome.rate=0.0065270185057590075,height_95%_HPD={0.5309784443767445,0.8674811899241206},cytb.rate_95%_HPD={0.00473387645788028,0.011561234437892028},length_median=0.27488387885377885,cytb.rate=0.0077159310681296465,cytb.rate_median=0.007225807240849581,cytb.rate_range={0.0030292931159659102,0.02408282107715644},height=0.7024367518054261]:0.28221299954267676)[&length_range={1.0757469821839347,3.7905111144791968},ND2.rate=0.011528036571764691,mitogenome.rate_median=0.006516679338331328,mitogenome.rate_95%_HPD={0.004661905522503015,0.009001079822244028},ND2.rate_95%_HPD={0.005564865126828078,0.01709015702475543},length_95%_HPD={1.5293371141559087,2.924244799293914},length=2.222322373624099,mitogenome.rate_range={0.0038167537684537373,0.015039780692685627},posterior=1.0,ND2.rate_range={0.0034480503843297965,0.02652936017077932},height_median=0.9871624309638456,ND2.rate_median=0.011206455081298165,height_range={0.5233148616115324,1.452670688269258},mitogenome.rate=0.006668946243962265,height_95%_HPD={0.724620301905702,1.235607081862403},cytb.rate_95%_HPD={0.0053234488294177755,0.011195849778542735},length_median=2.2133736789258687,cytb.rate=0.007811888658617634,cytb.rate_median=0.007365197798548262,cytb.rate_range={0.0036421189193708604,0.023032849461185213},height=0.9846497513481028]:2.2223223736241042)[&length_range={2.751530233201941,8.235779724608737},ND2.rate=0.013326773112960238,mitogenome.rate_median=0.0071825651730658985,mitogenome.rate_95%_HPD={0.005517000032484345,0.00962069984079593},ND2.rate_95%_HPD={0.008769626242258733,0.018234669057283458},length_95%_HPD={3.7114925876792815,6.401929586001459},length=5.110895497009491,mitogenome.rate_range={0.004538171650189939,0.013251097329194168},posterior=1.0,ND2.rate_range={0.006305960297478977,0.028575738112679896},height_median=3.213086292681929,ND2.rate_median=0.013056031205226788,height_range={1.7230946799504778,4.829879763194047},mitogenome.rate=0.007340814662928993,height_95%_HPD={2.332789785059558,4.012434748501931},cytb.rate_95%_HPD={0.006224339965115014,0.012091978991581707},length_median=5.128009399835617,cytb.rate=0.008492099171408744,cytb.rate_median=0.00800188847398431,cytb.rate_range={0.004722595542076993,0.019919678334008515},height=3.206972124972207]:5.110895497009491,16[&length_range={4.672877149308764,11.420674533485558},ND2.rate=0.008801802380729964,mitogenome.rate_median=0.005951045922810161,mitogenome.rate_95%_HPD={0.004830365290863452,0.007781374595674463},ND2.rate_95%_HPD={0.005647735691422943,0.012023786856260491},length_95%_HPD={6.435685202643539,10.039543124493203},length=8.317867621981694,mitogenome.rate_range={0.00423751433054937,0.011041719607718952},ND2.rate_range={0.003561154192625682,0.017566271303597652},height_median=8.881784197001252E-16,ND2.rate_median=0.008632879832667277,height_range={0.0,5.329070518200751E-15},mitogenome.rate=0.006069035159593716,height_95%_HPD={0.0,3.552713678800501E-15},cytb.rate_95%_HPD={0.005140112311601925,0.008764725849202407},length_median=8.383595657863648,cytb.rate=0.0068764072902458605,cytb.rate_median=0.006866320008322801,cytb.rate_range={0.004186837697796469,0.013301426304187174},height=9.819201704739413E-16]:8.317867621981696)[&length_range={0.7006018135954353,3.5452448316057303},ND2.rate=0.01128359563325068,mitogenome.rate_median=0.006631661702937854,mitogenome.rate_95%_HPD={0.004534108479228452,0.009640198519439484},ND2.rate_95%_HPD={0.00331358943460119,0.018243626035202132},length_95%_HPD={1.0670606059222614,2.3480848966910823},length=1.6820915969950396,mitogenome.rate_range={0.0027337587150045458,0.015381231307912172},posterior=1.0,ND2.rate_range={0.0013924705695877492,0.03363155438427696},height_median=8.38359565786365,ND2.rate_median=0.010882803332156465,height_range={4.672877149308764,11.42067453348556},mitogenome.rate=0.006811437612607984,height_95%_HPD={6.435685202643539,10.039543124493205},cytb.rate_95%_HPD={0.004559112762289155,0.009920673337160998},length_median=1.6549050421512703,cytb.rate=0.007150946981424102,cytb.rate_median=0.007012250609850833,cytb.rate_range={0.0027914199023000444,0.018587654649192552},height=8.317867621981698]:1.682091596995047,10[&length_range={5.897945129629372,13.798883140601543},ND2.rate=0.008410336938735058,mitogenome.rate_median=0.0057372746240195276,mitogenome.rate_95%_HPD={0.004597795863676488,0.007231276578415587},ND2.rate_95%_HPD={0.005552263551329089,0.011274871415239855},length_95%_HPD={7.750838815383702,11.895632426448328},length=9.999959218976743,mitogenome.rate_range={0.0039044805657843856,0.009951777032488339},ND2.rate_range={0.00437616858866586,0.017111733125726718},height_median=8.881784197001252E-16,ND2.rate_median=0.008255112350459379,height_range={0.0,5.329070518200751E-15},mitogenome.rate=0.005844238440408753,height_95%_HPD={0.0,3.552713678800501E-15},cytb.rate_95%_HPD={0.005786234325038213,0.009789152379679589},length_median=10.080710215561863,cytb.rate=0.0075131909885462955,cytb.rate_median=0.007267790561997363,cytb.rate_range={0.004807787586282822,0.015146307722373513},height=9.819201704739413E-16]:9.999959218976743)[&length_range={1.2037136440312679E-4,3.105218822191306},ND2.rate=0.014367524155390663,mitogenome.rate_median=0.006216609554546932,mitogenome.rate_95%_HPD={0.0036000551593377995,0.009543280362321771},ND2.rate_95%_HPD={8.85431317632953E-4,0.035801607803488004},length_95%_HPD={1.2037136440312679E-4,1.02024696585792},length=0.3541392380229428,mitogenome.rate_range={0.0018902916481329988,0.015486183250215413},posterior=1.0,ND2.rate_range={3.197593783161698E-4,0.09393630781737924},height_median=10.080710215561863,ND2.rate_median=0.011639824113641568,height_range={5.897945129629372,13.798883140601545},mitogenome.rate=0.006422316720265938,height_95%_HPD={7.750838815383704,11.895632426448328},cytb.rate_95%_HPD={0.003951882445643805,0.009738983690673633},length_median=0.2556080494044366,cytb.rate=0.0069692974800269055,cytb.rate_median=0.006950324488209876,cytb.rate_range={0.0018419020425818958,0.023487730167980815},height=9.999959218976745]:0.3541392380229258,15[&length_range={6.238531796848908,14.58755664189225},ND2.rate=0.0090439754490894,mitogenome.rate_median=0.00523406642426253,mitogenome.rate_95%_HPD={0.004027145437680654,0.0067635788684044336},ND2.rate_95%_HPD={0.005826945635510161,0.012790770614685329},length_95%_HPD={7.953313076568323,12.295901267563337},length=10.35409845699967,mitogenome.rate_range={0.003044655112928661,0.00914680179859047},ND2.rate_range={1.9944807318091388E-4,0.017168161009266207},height_median=8.881784197001252E-16,ND2.rate_median=0.008931964216875197,height_range={0.0,5.329070518200751E-15},mitogenome.rate=0.0052918416018303644,height_95%_HPD={0.0,3.552713678800501E-15},cytb.rate_95%_HPD={0.004481035382956539,0.007941033549605538},length_median=10.424982681174614,cytb.rate=0.006478618455687439,cytb.rate_median=0.00655016505875609,cytb.rate_range={0.0032475230517691888,0.012610006538080108},height=9.819201704739413E-16]:10.354098456999669)[&height_95%_HPD={7.953313076568324,12.295901267563337},length=0.0,posterior=1.0,height_median=10.424982681174615,height_range={6.238531796848908,14.587556641892252},height=10.35409845699967];
End;
