# Supplementary material for: The formation of the Indo-Pacific montane avifauna
Source: Nat Commun. 2023 Dec 11;14:8215. doi: 10.1038/s41467-023-43964-y (PMC10713610; doi:10.1038/s41467-023-43964-y)
Supplement: Supplementary file 6 — Supplementary Data 3 [file 41467_2023_43964_MOESM6_ESM.zip › 23_Tree_for_phylo_null_models.tre]

((((((Edolisoma_holopolium:3.181634897,Edolisoma_dohertyi:3.181634897):6.050177437,Celebesica_abbotti:9.231812335):4.794266378,(Coracina_welchmani:7.879995811,Coracina_temminckii:7.879995811):6.146082901):9.536764202,(((((Pachycephala_griseonota:4.253564789,Pachycephala_orioloides:4.253564789):0.8665462832,(Pachycephala_implicata:2.317585831,Pachycephala_richardsi:2.317585831):2.802525241):1.694719379,Pachycephala_nudigula:6.81483045):2.328531963,(Coracornis_raveni:7.098921203,Coracornis_sanghirensis:7.098921203):2.044441211):13.70241207,(((Rhipidura_albiscapa:10.38290573,(((Rhipidura_rufifrons:3.620665817,Rhipidura_teysmanni:3.620665817):0.7389133715,Rhipidura_superflua:4.359579188):1.580389616,Rhipidura_dahli:5.939968804):4.442936922):5.145202122,Eutrichomyias_rowleyi:15.52810785):3.406058141,Corvus_unicolor:18.93416599):3.91160849):0.7170684341):6.909611271,((Petroica_pusilla:24.52062411,Monachella_muelleriana:24.52062411):3.927827615,((Culicicapa_helianthea:26.64895075,((((Cincloramphus_whitneyi:6.344501387,Cincloramphus_grosvenori:6.344501387):1.658640107,Malia_grata:8.003141494):2.472530488,(Locustella_montis:7.251487331,Locustella_castanea:7.251487331):3.224184651):12.27108452,(Pnoepyga_pusilla:22.48151461,((((Phylloscopus_trivirgatus_trivirgatus:3.717961174,((Phylloscopus_maforensis_ceramensis:2.787002361,(Phylloscopus_maforensis_everetti:2.462023563,(Phylloscopus_sarasinorum_sarasinorum:1.585914835,Phylloscopus_maforensis_henrietta:1.585914835):0.8761087274):0.3249787985):0.404445092,((Phylloscopus_makirensis:2.186609486,(Phylloscopus_maforensis_matthiae:1.758247008,(Phylloscopus_amoenus:1.459976857,Phylloscopus_maforensis_pallescens:1.459976857):0.2982701514):0.4283624781):0.2584682383,Phylloscopus_maforensis_avicola:2.445077725):0.7463697283):0.5265137205):0.2635494075,Phylloscopus_presbytes_presbytes:3.981510581):6.683797571,Phylloscopus_montis:10.66530815):9.847839033,((((Horornis_haddeni:2.458782715,Horornis_parens:2.458782715):5.405716105,Horornis_flavolivaceus:7.86449882):2.13521346,Phyllergates_cucullatus:9.99971228):3.155741231,Tesia_everetti:13.15545351):7.357693674):1.968367421):0.2652418953):3.90219425):0.3976937085,(((((Eumyias_panayensis:3.044532885,Eumyias_additus:3.044532885):7.525690975,(((Ficedula_dumetoria:5.264285995,Ficedula_buruensis:5.264285995):3.142196494,(Ficedula_westermanni:6.621155757,Ficedula_hyperythra:6.621155757):1.785326732):1.07522361,(Brachypteryx_leucophris:5.140942023,Brachypteryx_montana_montana:5.140942023):4.340764076):1.08851776):7.140922662,(((Zoothera_talaseae:5.800343666,(Zoothera_andromedae:4.322655937,Zoothera_dauma:4.322655937):1.477687728):2.137708032,Zoothera_heinrichi:7.938051698):2.18327006,((Geokichla_interpres:4.107137615,((Geokichla_joiceyi:2.164130307,Geokichla_dumasi:2.164130307):0.9169011775,Geokichla_dohertyi:3.081031484):1.026106131):4.738461411,Turdus_poliocephalus:8.845599026):1.275722731):7.589824764):2.091096276,Enodes_erythrophris:19.8022428):6.925525528,(Dicaeum_sanguinolentum:24.39411595,(Anthus_ruficollis:18.44719879,Chrysocorythus_estherae:18.44719879):5.94691716):2.333652377):0.3188761353):1.401807267):2.024002458):2.38820877,((((((((Myzomela_pulchella:3.870575,(Myzomela_chloroptera:1.304782,Myzomela_wakoloensis:1.304782):2.565793):4.814658,(Myzomela_cruentata:4.901792,Myzomela_blasii:4.901792):3.783441):4.873427,Melidectes_whitemanensis:13.55866):1.3757885,Lichmera_lombokia:14.9344485):3.334831929,Philemon_eichhorni:18.26928043):1.092750446,(Guadalcanaria_inexpectata:16.855512,(Lichmera_limbata:2.321467,Lichmera_monticola:2.321467):14.534045):2.506518875):0.6620625341,Stresemannia_bougainvillei:20.02409341):4.153050966,(Myza_sarasinorum:3.877168,Myza_celebensis:3.877168):20.29997638):8.68351858);
