# Supplementary material for: The formation of the Indo-Pacific montane avifauna
Source: Nat Commun. 2023 Dec 11;14:8215. doi: 10.1038/s41467-023-43964-y (PMC10713610; doi:10.1038/s41467-023-43964-y)
Supplement: Supplementary file 10 — Supplementary Data 7 [file 41467_2023_43964_MOESM10_ESM.xlsx]

## Sheet: Sheet1
For samples Dicaeum vulneratum MZB 33220, Dicaeum vulneratum NHMD 131371, Dicaeum erythrothorax NHMD 129651, Dicaeum erythrothorax NHMD 129650, Geokichla joiceyi MZB 33250, Geokichla dumasi NHMD 129638, Pachycephala rufogularis ANWC B38098
Primer name	Primer sequence	Reference
ND2Lmet	CGGACTTTAGCAGAAACTAAGAG	1
ND2H6312	CTTATTTAAGGCTTTGAAGGCC	2
For sample Pachycephala johni AMNH 658812
Primer name	Primer sequence	Reference
fragment 1
ND2Lmet	CGGACTTTAGCAGAAACTAAGAG	1
ND2-PacR1	AAATAGTACTAGAGCTGAAGCAGT	3
fragment 2
ND2-PacF2	GCTGCAACCAAATACTTTTTAGTAC	3
ND2-PacR2	GTGGGAATTTTATGGCTGTGGAT	3
fragment 3
ND2-PacF3	CTCTTCACTAATCACAGGAYTACT	3
ND2-PacR3	GGTAAAAGTTAAGTATTGTTAGTTTAGG	3
fragment 4
ND2-PacF4	CCTTCTCCTCTATCTCTCACCT	3
ND2-PacR4	AGGCCGGCTAAAGATARGAGT	3
fragment 5
ND2-PacF5	CCCACACTAATAACTGCATGAACA	3
ND2-PacR5	TATGCTAGGCGAAGGTAGAAGA	3
fragment 6
ND2-PacF6	GCAGCAACAATCATTTCACTTTTATC	3
ND2H6312	CTTATTTAAGGCTTTGAAGGCC	2
REFERENCES
1. Hackett, S. J. (1996). Molecular phylogenetics and biogeography of tanagers in the genus Ramphocelus (Aves). Molecular Phylogenetics and Evolution, 5(2), 368-382.
2. Cicero, C., & Johnson, N. K. (2001). Higher-level phylogeny of New World vireos (Aves: Vireonidae) based on sequences of multiple mitochondrial DNA genes. Molecular Phylogenetics and Evolution, 20(1), 27-40.
3. Jønsson, K. A., Irestedt, M., Christidis, L., Clegg, S. M., Holt, B. G., & Fjeldså, J. (2014). Evidence of taxon cycles in an Indo-Pacific passerine bird radiation (Aves: Pachycephala). Proceedings of the Royal Society B: Biological Sciences, 281(1777), 20131727.
